# Supplementary material for: Quantification of putative ovarian cancer serum protein biomarkers using a multiplexed targeted mass spectrometry assay
Source: Clin Proteomics. 2024 Jan 3;21:1. doi: 10.1186/s12014-023-09447-4 (PMC10762856; doi:10.1186/s12014-023-09447-4)
Supplement: Supplementary file 28 — Additional file 28: Table S1. Linearity, LOD, and LOQ values for the 64 peptides corresponding to the 23 proteins. [file 12014_2023_9447_MOESM28_ESM.xlsx]

## Sheet: ST1.lod-loq
Supplementary Table 2. Linearity, LOD, and LOQ values for the 64 peptides corresponding to the 23 proteins
Peptide sequence	Uniprot accession #	Light precusor (m/z)	Heavy precusor (m/z)	Charge state (z)	LOD (fmol on column)	LOQ (fmol on column)	Calibration Curve
							Slope	Intercept	R2
LTNDIEELGPYTLDR	sp|Q8WXI7|CA125 (MUC16)_HUMAN	874.939	879.943	2	24.482	73.446	0.0023324	-0.056924	0.9918
VAIYEEFLR	sp|Q8WXI7|CA125 (MUC16)_HUMAN	570.308	575.313	2	11.298	33.894	0.0025567	-0.028886	0.9831
VISPVVTSSSIR	sp|Q8WXI7|CA125 (MUC16)_HUMAN	622.864	627.868	2	0.84411	2.53233	0.0092417	-0.007801	0.9767
STISSLGTPSISTK	sp|Q8WXI7|CA125 (MUC16)_HUMAN	689.875	693.882	2	2.2737	6.8211	0.0057703	-0.01312	0.9984
ELGPYTLDR	sp|Q8WXI7|CA125 (MUC16)_HUMAN	532.275	537.279	2	1.209	3.627	0.0042137	-0.0050346	0.999
FTQDTFR	sp|P22223|CADH3_HUMAN	457.722	462.726	2	0.62385	1.87155	0.0054201	-0.0033813	0.9993
EPLLLPEDDTR	sp|P22223|CADH3_HUMAN	649.335	654.339	2	1.2336	3.7008	0.0022589	-0.0024689	0.9948
ETGWLLLNKPLDR	sp|P22223|CADH3_HUMAN	518.959	522.296	3	49.587	148.761	0.0040825	-0.20144	0.9955
STGTISVISSGLDR	sp|P22223|CADH3_HUMAN	696.87	701.874	2	1.401	4.203	0.040823	-0.057195	0.9977
LTVTDLDAPNSPAWR	sp|P22223|CADH3_HUMAN	828.423	833.427	2	11.023	33.069	0.011859	-0.13072	0.9942
DFNQFSSGEK	sp|P02771|FETA_HUMAN	579.757	583.764	2	2.2579	6.7737	0.006367	-0.014376	0.9988
NIFLASFVHEYSR	sp|P02771|FETA_HUMAN	528.272	531.608	3	95.135	285.405	0.0059049	-0.56168	0.9855
LESNNYNTYR	sp|P09038|FGF2_HUMAN	637.294	642.298	2	5.1577	15.4731	0.0030801	-0.01469	0.9905
YTSWYVALK	sp|P09038|FGF2_HUMAN	565.798	569.805	2	5.0261	15.0783	0.012271	-0.061674	0.9932
DVSYLYR	sp|P15328|FOLR1_HUMAN	458.232	463.236	2	0.80754	2.42262	0.0057662	-0.0046564	0.9941
GWNWTSGFNK	sp|P15328|FOLR1_HUMAN	598.778	602.785	2	6.1768	18.5304	0.0028115	-0.017366	0.9889
VLNVPLCK	sp|P15328|FOLR1_HUMAN	471.776	475.783	2	0.54218	1.62654	0.0058045	-0.0031471	0.9976
LSTSWTEEDVNDNTLFK	sp|P19883|FST_HUMAN	999.968	1003.98	2	45.355	136.065	0.01413	-0.64086	0.994
SIGLAYEGK	sp|P19883|FST_HUMAN	469.253	473.26	2	0.77096	2.31288	0.004572	-0.0032305	0.9879
YEDLLTR	sp|Q99988|GDF15_HUMAN	455.237	460.242	2	0.48161	1.44483	0.0058036	-0.0027951	0.9991
AALPEGLPEASR	sp|Q99988|GDF15_HUMAN	605.825	610.829	2	1.1369	3.4107	0.0055591	-0.0063202	0.9926
IPGSPEIR	sp|P08833|IBP1_HUMAN	434.748	439.752	2	0.61911	1.85733	0.0095373	-0.0059046	0.9995
ALPGEQQPLHALTR	sp|P08833|IBP1_HUMAN	510.951	514.287	3	4.9706	14.9118	0.0051581	-0.025078	0.9798
LIQGAPTIR	sp|P18065|IBP2_HUMAN	484.798	489.802	2	0.22492	0.67476	0.0087831	-0.0019755	0.9957
LEGEACGVYTPR	sp|P18065|IBP2_HUMAN	676.319	681.323	2	1.265	3.795	0.0073172	-0.0092566	0.9956
VLIQFLQK	sp|P05231|IL6_HUMAN	494.813	498.82	2	5.1944	15.5832	0.0046508	-0.024158	0.9959
NLDAITTPDPTTNASLLTK	sp|P05231|IL6_HUMAN	993.523	997.53	2	21.949	65.847	0.0038945	-0.085481	0.9945
YILDGISALR	sp|P05231|IL6_HUMAN	560.822	565.826	2	11.773	35.319	0.004267	-0.050234	0.9815
EALAENNLNLPK	sp|P05231|IL6_HUMAN	663.357	667.364	2	2.4895	7.4685	0.0078303	-0.018328	0.9975
LSELIQPLPLER	sp|Q92876|KLK6_HUMAN	704.414	709.418	2	23.044	69.132	0.0067387	-0.15529	0.9974
PGVYTNVCR	sp|Q92876|KLK6_HUMAN	533.261	538.265	2	1.0943	3.2829	0.0045792	-0.0050109	0.999
CANITIIEHQK	sp|Q9UBX7|KLK11_HUMAN	442.899	445.571	3	1.5292	4.5876	0.0025595	-0.0039141	0.997
LLCGATLIAPR	sp|Q9UBX7|KLK11_HUMAN	592.845	597.849	2	1.3875	4.1625	0.0056093	-0.0077829	0.9941
AALEDTLAETEAR	sp|P08727|K1C19_HUMAN	695.346	700.351	2	2.2303	6.6909	0.017103	-0.032958	0.9991
ALEAANGELEVK	sp|P08727|K1C19_HUMAN	622.33	626.337	2	2.2157	6.6471	0.014309	-0.031705	0.9865
DAEAWFTSR	sp|P08727|K1C19_HUMAN	541.749	546.753	2	2.239	6.717	0.0017119	-0.003833	0.9934
ILGATIENSR	sp|P08727|K1C19_HUMAN	537.301	542.305	2	0.5667	1.7001	0.003138	-0.0017783	0.9944
DYSHYYTTIQDLR	sp|P08727|K1C19_HUMAN	558.93	562.266	3	21.935	65.805	0.0047257	-0.10366	0.9839
IQSFLGGAPTEDLK	sp|Q13421|MSLN_HUMAN	738.391	742.398	2	8.993	26.979	0.0030505	-0.027328	0.9977
GLLPVLGQPIIR	sp|Q13421|MSLN_HUMAN	638.411	643.415	2	46.571	139.713	0.0073308	-0.34127	0.9911
ANVDLLPR	sp|Q13421|MSLN_HUMAN	449.261	454.265	2	0.50609	1.51827	0.005838	-0.0029545	0.9905
TDAVLPLTVAEVQK	sp|Q13421|MSLN_HUMAN	742.422	746.429	2	5.1901	15.5703	0.0040373	-0.020954	0.9754
NYGQLDIFPAR	sp|P15941|MUC1_HUMAN	647.333	652.337	2	5.906	17.718	0.0037363	-0.022067	0.9839
NPLDGSVLLR	sp|Q96NY8|NECT4_HUMAN	542.311	547.316	2	2.6736	8.0208	0.0052851	-0.01413	0.979
LDGPLPSGVR	sp|Q96NY8|NECT4_HUMAN	505.785	510.789	2	0.4812	1.4436	0.005672	-0.0027293	0.9806
GDSGEQVGQVAWAR	sp|Q96NY8|NECT4_HUMAN	730.35	735.354	2	0.86107	2.58321	0.0084098	-0.0072414	0.9896
VSTFPAGSFQAR	sp|Q96NY8|NECT4_HUMAN	634.325	639.329	2	0.80427	2.41281	0.0062829	-0.0042253	0.9981
GDSVVYGLR	sp|P10451|OSTP_HUMAN	483.256	488.26	2	0.34377	1.03131	0.0027051	-0.00069669	0.9962
AIPVAQDLNAPSDWDSR	sp|P10451|OSTP_HUMAN	927.953	932.957	2	12.498	37.494	0.0068766	-0.085946	0.9966
YPDAVATWLNPDPSQK	sp|P10451|OSTP_HUMAN	901.441	905.449	2	37.301	111.903	0.014767	-0.55082	0.9989
LLEGMELIVSQVHPETK	sp|P01236|PRL_HUMAN	647.012	649.683	3	24.258	72.774	0.038493	-0.93377	0.9973
LSAYYNLLHCLR	sp|P01236|PRL_HUMAN	508.266	511.602	3	88.179	264.537	0.013764	-1.2137	0.9992
LGAHQLDSYSEDAK	sp|Q16651|PRSS8_HUMAN	511.911	514.582	3	2.3003	6.9009	0.0060505	-0.01323	0.9961
PLQQLEVPLISR	sp|Q16651|PRSS8_HUMAN	696.914	701.918	3	24.471	73.413	0.0073286	-0.17934	0.9971
IALGGLLFPASNLR	sp|P04278|SHBG_HUMAN	721.43	726.434	3	47.81	143.43	0.026989	-1.2879	0.9969
QAEISASAPTSLR	sp|P04278|SHBG_HUMAN	665.852	670.856	3	1.1766	3.5298	0.0056786	-0.0039103	0.9841
LDVDQALNR	sp|P04278|SHBG_HUMAN	522.278	527.282	3	0.87982	2.63946	0.0098141	-0.0086347	0.994
GFQALGDAADIR	sp|P01033|TIMP1_HUMAN	617.315	622.319	2	1.6757	5.0271	0.0042204	-0.007072	0.9947
SEEFLIAGK	sp|P01033|TIMP1_HUMAN	497.266	501.273	2	1.9263	5.7789	0.003455	-0.0066555	0.9942
EPGLCTWQSLR	sp|P01033|TIMP1_HUMAN	673.83	678.834	2	2.9243	8.7729	0.0020336	-0.0059469	0.9907
DITSDSENSNFR	sp|P25445|TNR6_HUMAN	692.802	697.807	2	4.6298	13.8894	0.0044921	-0.019871	0.9997
TFEDIPLEEPEVK	sp|P35968|VGFR2_HUMAN	773.388	777.395	2	10.678	32.034	0.0055349	-0.059103	0.9827
DYVGAIPVDLK	sp|P35968|VGFR2_HUMAN	595.327	599.334	2	4.5652	13.6956	0.0040588	-0.018529	0.9797
FLSTLTIDGVTR	sp|P35968|VGFR2_HUMAN	661.869	666.873	2	20.725	62.175	0.0078119	-0.1619	0.9996
