# Supplementary material for: Quantification of putative ovarian cancer serum protein biomarkers using a multiplexed targeted mass spectrometry assay
Source: Clin Proteomics. 2024 Jan 3;21:1. doi: 10.1186/s12014-023-09447-4 (PMC10762856; doi:10.1186/s12014-023-09447-4)
Supplement: Supplementary file 29 — Additional file 29: Table S2. Validation of repeatability to evaluate the PRM assay performance. [file 12014_2023_9447_MOESM29_ESM.xlsx]

## Sheet: ST2.repeatability
Supplementary Table 3. Validation of repeatability to evaluate the PRM assay performance
Peptide sequence	Uniprot Accession Number	Avg. intra-assay variability (%)			Avg. inter-assay variability (%)			Total assay variability (%)
		Low (2xLOQ)	Medium (50xLOQ)	High (200xLOQ)	Low (2xLOQ)	Medium (50xLOQ)	High (200xLOQ)	Low (2xLOQ)	Medium (50xLOQ)	High (200xLOQ)
LTNDIEELGPYTLDR	sp|Q8WXI7|CA125 (MUC16)_HUMAN	2.8882	2.39705	3.2324	5.1998	3.2707	3.02984	5.95	4.06	4.43
VAIYEEFLR	sp|Q8WXI7|CA125 (MUC16)_HUMAN	6.51571	4.36388	4.51147	10.3127	6.55809	6.25773	12.2	7.88	7.71
VISPVVTSSSIR	sp|Q8WXI7|CA125 (MUC16)_HUMAN	10.4555	6.20305	5.21403	11.1708	9.7518	7.16243	15.3	11.56	8.86
STISSLGTPSISTK	sp|Q8WXI7|CA125 (MUC16)_HUMAN	8.51398	4.24291	2.08419	9.11464	4.38466	3.09269	12.4	6.1	3.73
ELGPYTLDR	sp|Q8WXI7|CA125 (MUC16)_HUMAN	4.67401	4.42748	3.58165	5.45324	4.39456	4.34491	7.18	6.24	5.63
FTQDTFR*	sp|P22223|CADH3_HUMAN	6.40105	4.97294	5.20138	25.3908	5.88897	5.60017	26.1	7.71	7.64
EPLLLPEDDTR	sp|P22223|CADH3_HUMAN	3.03657	2.2365	1.19619	4.15692	2.37675	1.88053	5.15	3.26	2.23
ETGWLLLNKPLDR	sp|P22223|CADH3_HUMAN	4.93726	3.98407	3.78616	5.91361	5.95959	3.48619	7.7	7.17	5.15
STGTISVISSGLDR	sp|P22223|CADH3_HUMAN	3.28547	1.68228	2.1081	4.65214	3.29893	3.36114	5.7	3.7	3.97
LTVTDLDAPNSPAWR	sp|P22223|CADH3_HUMAN	2.87797	2.81008	2.65767	3.80302	2.75212	4.97463	4.77	3.93	5.64
DFNQFSSGEK*	sp|P02771|FETA_HUMAN	13.5818	9.14958	9.9789	18.8092	12.4126	13.5796	23.2	15.42	16.85
NIFLASFVHEYSR	sp|P02771|FETA_HUMAN	5.72557	3.76233	3.42889	5.98791	4.15173	3.79013	8.28	5.6	5.11
LESNNYNTYR	sp|P09038|FGF2_HUMAN	11.3812	6.97745	2.89578	12.2667	7.10617	8.90527	16.7	9.96	9.36
YTSWYVALK	sp|P09038|FGF2_HUMAN	7.22787	6.61901	5.23077	8.18625	8.74978	11.2883	10.9	10.97	12.44
DVSYLYR	sp|P15328|FOLR1_HUMAN	11.006	6.04552	5.33171	12.1019	7.68788	7.29997	16.3	9.78	9.04
GWNWTSGFNK	sp|P15328|FOLR1_HUMAN	9.27698	6.50806	4.36993	8.3897	9.53237	9.70547	12.5	11.54	10.64
VLNVPLCK	sp|P15328|FOLR1_HUMAN	6.20164	4.09546	4.74675	8.16069	6.17135	6.00656	10.2	7.41	7.66
LSTSWTEEDVNDNTLFK	sp|P19883|FST_HUMAN	8.64652	4.63816	12.0018	17.1321	8.26422	13.1766	19.1	9.48	17.82
SIGLAYEGK*	sp|P19883|FST_HUMAN	9.89604	4.46957	3.9957	34.6633	6.29683	6.7208	36	7.72	7.82
YEDLLTR	sp|Q99988|GDF15_HUMAN	7.3708	3.86998	3.31321	14.0176	4.85517	5.46833	15.8	6.21	6.39
AALPEGLPEASR	sp|Q99988|GDF15_HUMAN	9.4262	6.92532	4.6063	15.58	10.7411	6.74044	18.2	12.78	8.16
IPGSPEIR	sp|P08833|IBP1_HUMAN	5.83451	2.51556	2.70724	8.95506	3.04748	3.14936	10.6	3.95	4.15
ALPGEQQPLHALTR	sp|P08833|IBP1_HUMAN	5.17993	3.79413	3.52851	8.52777	5.8926	4.82219	9.98	7.01	5.98
LIQGAPTIR	sp|P18065|IBP2_HUMAN	7.49081	3.81815	2.6588	10.7625	4.8356	4.75434	13.1	6.16	5.45
LEGEACGVYTPR	sp|P18065|IBP2_HUMAN	4.74592	2.2527	2.30561	16.1545	2.54933	3.10874	16.8	3.4	3.87
VLIQFLQK	sp|P05231|IL6_HUMAN	7.10658	4.92549	6.64044	6.60991	6.59682	10.6358	9.71	8.23	12.54
NLDAITTPDPTTNASLLTK	sp|P05231|IL6_HUMAN	6.3227	4.34584	3.64401	6.61454	5.83075	3.65058	9.15	7.27	5.16
YILDGISALR	sp|P05231|IL6_HUMAN	6.72278	5.12658	5.24261	8.26714	6.71901	5.92713	10.6	8.45	7.91
EALAENNLNLPK	sp|P05231|IL6_HUMAN	6.17379	4.47811	2.74421	7.63125	4.80412	4.06309	9.82	6.57	4.9
LSELIQPLPLER	sp|Q92876|KLK6_HUMAN	1.62256	1.45339	2.13955	3.75029	2.05937	2.59033	4.09	2.52	3.36
PGVYTNVCR	sp|Q92876|KLK6_HUMAN	7.06305	5.73566	5.2518	8.5236	7.00664	6.5453	11	9.05	8.39
CANITIIEHQK*	sp|Q9UBX7|KLK11_HUMAN	6.08139	5.27328	3.98915	22.7119	6.61807	5.47716	23.5	8.46	6.78
LLCGATLIAPR	sp|Q9UBX7|KLK11_HUMAN	4.91679	3.4524	3.31474	4.34982	5.09556	6.16582	6.56	6.15	7
AALEDTLAETEAR	sp|P08727|K1C19_HUMAN	6.96293	3.21092	2.83947	7.44329	5.21751	3.65418	10.1	6.13	4.63
ALEAANGELEVK	sp|P08727|K1C19_HUMAN	12.2065	12.1014	5.83823	13.969	13.8375	10.1083	18.5	18.38	11.67
DAEAWFTSR	sp|P08727|K1C19_HUMAN	10.1712	5.29937	4.23047	12.9326	5.11195	5.82175	16.4	7.36	7.2
ILGATIENSR	sp|P08727|K1C19_HUMAN	6.71344	4.79143	4.00232	8.0011	7.23295	6.28109	10.4	8.68	7.45
DYSHYYTTIQDLR	sp|P08727|K1C19_HUMAN	8.56737	9.36423	2.61466	11.465	6.3002	5.3445	14.3	11.29	5.95
IQSFLGGAPTEDLK	sp|Q13421|MSLN_HUMAN	3.96027	2.97724	2.01523	5.00666	4.36573	4.14307	6.38	5.28	4.61
GLLPVLGQPIIR	sp|Q13421|MSLN_HUMAN	9.48256	5.97011	5.9444	11.1325	8.13575	7.01429	14.6	10.09	9.19
ANVDLLPR*	sp|Q13421|MSLN_HUMAN	6.80203	4.02359	3.23517	37.562	4.76438	4.60664	38.1	6.24	5.63
TDAVLPLTVAEVQK	sp|Q13421|MSLN_HUMAN	5.07466	3.55844	3.31614	5.31897	4.35508	2.69179	7.35	5.62	4.27
NYGQLDIFPAR	sp|P15941|MUC1_HUMAN	3.29694	1.57471	1.85966	3.58716	2.12421	2.55903	4.87	2.64	3.16
NPLDGSVLLR	sp|Q96NY8|NECT4_HUMAN	5.578	3.24798	2.53236	5.49253	4.75594	4.96341	7.83	5.76	5.57
LDGPLPSGVR	sp|Q96NY8|NECT4_HUMAN	4.17517	4.35124	3.25085	6.46364	5.40477	4.57695	7.69	6.94	5.61
GDSGEQVGQVAWAR*	sp|Q96NY8|NECT4_HUMAN	13.0982	4.44279	3.08324	20.1492	10.891	6.16049	24	11.76	6.89
VSTFPAGSFQAR	sp|Q96NY8|NECT4_HUMAN	8.22855	6.00804	5.74732	13.1646	10.0587	6.93391	15.5	11.72	9.01
GDSVVYGLR	sp|P10451|OSTP_HUMAN	8.89529	3.97759	2.93012	13.7628	4.39055	4.70327	16.3	5.92	5.54
AIPVAQDLNAPSDWDSR	sp|P10451|OSTP_HUMAN	3.68882	3.37544	3.26635	5.41262	4.52302	4.27577	6.55	5.64	5.38
YPDAVATWLNPDPSQK*	sp|P10451|OSTP_HUMAN	8.95529	9.34738	11.3813	24.5706	17.2881	23.8083	26.1	19.65	26.39
LLEGMELIVSQVHPETK	sp|P01236|PRL_HUMAN	2.9385	4.16991	3.75113	5.05911	3.74102	4.3723	5.85	5.6	5.76
LSAYYNLLHCLR	sp|P01236|PRL_HUMAN	5.54226	2.73814	4.00343	4.59035	3.61318	3.12425	7.2	4.53	5.08
LGAHQLDSYSEDAK	sp|Q16651|PRSS8_HUMAN	9.19919	8.87715	7.48571	10.6224	11.7129	9.08334	14	14.7	11.77
PLQQLEVPLISR	sp|Q16651|PRSS8_HUMAN	2.49828	1.75266	2.53612	4.11274	1.98879	2.56651	4.81	2.65	3.61
IALGGLLFPASNLR	sp|P04278|SHBG_HUMAN	2.17655	1.92912	2.12313	5.73639	3.4483	2.88472	6.14	3.95	3.58
QAEISASAPTSLR	sp|P04278|SHBG_HUMAN	5.90579	3.45289	1.6841	10.4702	4.52655	5.97097	12	5.69	6.2
LDVDQALNR	sp|P04278|SHBG_HUMAN	10.3307	7.65674	3.63085	9.57931	11.3847	8.64552	14	13.72	9.38
GFQALGDAADIR	sp|P01033|TIMP1_HUMAN	8.15389	7.39513	3.47132	8.30571	8.34547	7.78343	11.6	11.15	8.52
SEEFLIAGK*	sp|P01033|TIMP1_HUMAN	13.9257	7.4987	5.77584	47.4922	10.996	8.78508	49.4	13.31	10.51
EPGLCTWQSLR	sp|P01033|TIMP1_HUMAN	3.4802	1.96001	0.811327	4.84714	1.50368	1.43378	5.97	2.47	1.65
DITSDSENSNFR	sp|P25445|TNR6_HUMAN	7.88175	2.3004	2.71192	7.43877	2.9268	2.89276	10.8	3.72	3.97
TFEDIPLEEPEVK	sp|P35968|VGFR2_HUMAN	4.75886	6.44617	1.74536	6.39977	6.88416	4.68985	7.98	9.43	5
DYVGAIPVDLK	sp|P35968|VGFR2_HUMAN	12.8458	7.11789	8.32395	14.1	9.95898	12.4646	19	12.24	14.99
FLSTLTIDGVTR	sp|P35968|VGFR2_HUMAN	2.14091	1.52314	2.17069	3.99628	3.43207	2.86081	4.53	3.75	3.59
* indicates that the peptides did not pass the acceptability criteria of total assay variability CV <20%
Bold values for total assay variability at each concentration indicate CV >20%
