# Supplementary material for: Quantification of putative ovarian cancer serum protein biomarkers using a multiplexed targeted mass spectrometry assay
Source: Clin Proteomics. 2024 Jan 3;21:1. doi: 10.1186/s12014-023-09447-4 (PMC10762856; doi:10.1186/s12014-023-09447-4)
Supplement: Supplementary file 30 — Additional file 30: Table S3. Selectivity to evaluate the PRM assay specificity of the 64 peptides: Slope values. [file 12014_2023_9447_MOESM30_ESM.xlsx]

## Sheet: ST3.selectivity_slope
Supplementary Table 4. Selectivity to evaluate the PRM assay specificity of the 64 peptides: Slope values
Peptide sequence	Uniprot accession #	Slope for each of the biological replicates						Mean of the slope	Individual slopes within 10% of the mean
		Replicate 1	Replicate 2	Replicate 3	Replicate 4	Replicate 5	Replicate 6
LTNDIEELGPYTLDR	sp|Q8WXI7|CA125 (MUC16)_HUMAN	0.00228394	0.00234472	0.0024642	0.00237306	0.00226229	0.00241117	0.00235656	X
VAIYEEFLR	sp|Q8WXI7|CA125 (MUC16)_HUMAN	0.00310444	0.00323677	0.00330513	0.0033069	0.00293666	0.00344256	0.00322207	X
VISPVVTSSSIR	sp|Q8WXI7|CA125 (MUC16)_HUMAN	0.00926656	0.00952482	0.0094419	0.00960933	0.00853127	0.00925393	0.0092713	X
STISSLGTPSISTK	sp|Q8WXI7|CA125 (MUC16)_HUMAN	0.00736425	0.00741362	0.00710239	0.00770694	0.00747098	0.00692718	0.00733089	X
ELGPYTLDR	sp|Q8WXI7|CA125 (MUC16)_HUMAN	0.00408599	0.0041507	0.00440094	0.00428868	0.00389631	0.00412941	0.00415867	X
FTQDTFR	sp|P22223|CADH3_HUMAN	0.00628305	0.00633594	0.00608198	0.00656843	0.00640139	0.00634589	0.00633612	X
EPLLLPEDDTR	sp|P22223|CADH3_HUMAN	0.00299084	0.00305784	0.00313474	0.00315516	0.00298097	0.00305634	0.00306265	X
ETGWLLLNKPLDR	sp|P22223|CADH3_HUMAN	0.00446456	0.00442005	0.00431215	0.00459549	0.00420667	0.0047631	0.00446033	X
STGTISVISSGLDR	sp|P22223|CADH3_HUMAN	0.0495435	0.0492914	0.0502775	0.0508566	0.0481432	0.0493498	0.049577	X
LTVTDLDAPNSPAWR	sp|P22223|CADH3_HUMAN	0.0140015	0.0144136	0.0143321	0.0144088	0.0136369	0.0139641	0.0141262	X
DFNQFSSGEK	sp|P02771|FETA_HUMAN	0.00676794	0.00674137	0.00609401	0.00680854	0.00667449	0.00661662	0.00661716	X
NIFLASFVHEYSR	sp|P02771|FETA_HUMAN	0.00733719	0.00749866	0.00766151	0.00774935	0.00757092	0.00726402	0.00751361	X
LESNNYNTYR	sp|P09038|FGF2_HUMAN	0.00339734	0.00334675	0.00300035	0.0034421	0.00373313	0.00343013	0.00339163
YTSWYVALK	sp|P09038|FGF2_HUMAN	0.0135777	0.0155082	0.0136974	0.0150844	0.0133055	0.0140691	0.014207	X
DVSYLYR	sp|P15328|FOLR1_HUMAN	0.00623829	0.00673733	0.00598897	0.00659699	0.00615119	0.00671587	0.00640477	X
GWNWTSGFNK	sp|P15328|FOLR1_HUMAN	0.00365367	0.00412787	0.00318617	0.00369366	0.00325373	0.00340996	0.00355418
VLNVPLCK	sp|P15328|FOLR1_HUMAN	0.00499895	0.00526148	0.00530451	0.00511823	0.00521352	0.00536353	0.00521004	X
LSTSWTEEDVNDNTLFK	sp|P19883|FST_HUMAN	0.0169719	0.0205664	0.020096	0.018682	0.0165546	0.0206727	0.0189239
SIGLAYEGK	sp|P19883|FST_HUMAN	0.00444487	0.00475458	0.00404152	0.0045618	0.00439614	0.00464358	0.00447375	X
YEDLLTR	sp|Q99988|GDF15_HUMAN	0.00689701	0.00723061	0.00642567	0.00687001	0.00686032	0.00684164	0.00685421	X
AALPEGLPEASR	sp|Q99988|GDF15_HUMAN	0.00612953	0.00621984	0.00605741	0.00621046	0.00555341	0.00614918	0.0060533	X
IPGSPEIR	sp|P08833|IBP1_HUMAN	0.0117421	0.0117109	0.0114158	0.0123855	0.0114503	0.0117017	0.0117344	X
ALPGEQQPLHALTR	sp|P08833|IBP1_HUMAN	0.00517502	0.00522821	0.00537343	0.00560691	0.00512452	0.00518978	0.00528298	X
LIQGAPTIR	sp|P18065|IBP2_HUMAN	0.015982	0.0169957	0.0155937	0.0168771	0.0164903	0.0173484	0.0165479	X
LEGEACGVYTPR	sp|P18065|IBP2_HUMAN	0.00724928	0.00737734	0.00736126	0.00780711	0.00768511	0.00723979	0.00745332	X
VLIQFLQK	sp|P05231|IL6_HUMAN	0.00523404	0.00525855	0.00601537	0.00544807	0.0049892	0.00560526	0.00542508	X
NLDAITTPDPTTNASLLTK	sp|P05231|IL6_HUMAN	0.00395881	0.0040342	0.00429868	0.0041101	0.0038327	0.00418692	0.00407024	X
YILDGISALR	sp|P05231|IL6_HUMAN	0.00549993	0.00570987	0.0055847	0.00560794	0.00523259	0.00590555	0.0055901	X
EALAENNLNLPK	sp|P05231|IL6_HUMAN	0.00867364	0.00877007	0.00851881	0.00915074	0.0092916	0.00831744	0.00878705	X
LSELIQPLPLER	sp|Q92876|KLK6_HUMAN	0.00602241	0.00636081	0.00661914	0.00642896	0.00638105	0.00646982	0.00638037	X
PGVYTNVCR	sp|Q92876|KLK6_HUMAN	0.00448548	0.00458772	0.0041591	0.00474531	0.00458137	0.00446975	0.00450479	X
CANITIIEHQK	sp|Q9UBX7|KLK11_HUMAN	0.00291438	0.00307219	0.00279754	0.00315633	0.0030371	0.00295688	0.00298907	X
LLCGATLIAPR	sp|Q9UBX7|KLK11_HUMAN	0.00591135	0.00665225	0.00567303	0.00635267	0.00568553	0.00604613	0.00605349	X
AALEDTLAETEAR	sp|P08727|K1C19_HUMAN	0.0174651	0.0189292	0.0187519	0.0185516	0.017746	0.0175733	0.0181695	X
ALEAANGELEVK	sp|P08727|K1C19_HUMAN	0.0132253	0.0154535	0.0122205	0.0145205	0.0129821	0.0157572	0.0140265
DAEAWFTSR	sp|P08727|K1C19_HUMAN	0.00190889	0.00193315	0.00178577	0.00197931	0.002106	0.0017146	0.00190462	X
ILGATIENSR	sp|P08727|K1C19_HUMAN	0.00330969	0.00370147	0.00321592	0.0035214	0.0034236	0.00361517	0.00346454	X
DYSHYYTTIQDLR	sp|P08727|K1C19_HUMAN	0.00539012	0.00555602	0.00607791	0.00558354	0.00492151	0.00585826	0.00556456
IQSFLGGAPTEDLK	sp|Q13421|MSLN_HUMAN	0.00313444	0.00308824	0.0032293	0.00321387	0.00300017	0.0031942	0.00314337	X
GLLPVLGQPIIR	sp|Q13421|MSLN_HUMAN	0.00806132	0.00837077	0.00869699	0.0078347	0.00768264	0.00807614	0.00812043	X
ANVDLLPR	sp|Q13421|MSLN_HUMAN	0.00636514	0.00667536	0.00628149	0.00676889	0.00621563	0.0063625	0.00644484	X
TDAVLPLTVAEVQK	sp|Q13421|MSLN_HUMAN	0.00444455	0.00444745	0.00477382	0.00460303	0.0042778	0.00462568	0.00452872	X
NYGQLDIFPAR	sp|P15941|MUC1_HUMAN	0.00429251	0.00439792	0.00451997	0.00440061	0.00422539	0.00438259	0.00436983	X
NPLDGSVLLR	sp|Q96NY8|NECT4_HUMAN	0.0066052	0.00718619	0.00637268	0.00683398	0.00640584	0.00649898	0.00665048	X
LDGPLPSGVR	sp|Q96NY8|NECT4_HUMAN	0.00583264	0.00611942	0.00546689	0.00587213	0.00583056	0.00614782	0.00587824	X
GDSGEQVGQVAWAR	sp|Q96NY8|NECT4_HUMAN	0.00872326	0.00945142	0.00886533	0.0089834	0.00843834	0.00900856	0.00891172	X
VSTFPAGSFQAR	sp|Q96NY8|NECT4_HUMAN	0.00773519	0.00795078	0.00789624	0.00833816	0.00725075	0.00812644	0.00788293	X
GDSVVYGLR	sp|P10451|OSTP_HUMAN	0.00303978	0.00328966	0.00289833	0.00322977	0.00303669	0.00322048	0.00311912	X
AIPVAQDLNAPSDWDSR	sp|P10451|OSTP_HUMAN	0.00810055	0.00795813	0.00859474	0.00853523	0.00800277	0.00858644	0.00829631	X
YPDAVATWLNPDPSQK	sp|P10451|OSTP_HUMAN	0.0264333	0.0282442	0.0263794	0.0249625	0.0244967	0.0284823	0.0264997	X
LLEGMELIVSQVHPETK	sp|P01236|PRL_HUMAN	0.0412548	0.042431	0.0404025	0.0432544	0.0418638	0.0411706	0.0417295	X
LSAYYNLLHCLR	sp|P01236|PRL_HUMAN	0.0131002	0.0133969	0.0143063	0.0138204	0.0124211	0.0142879	0.0135555	X
LGAHQLDSYSEDAK	sp|Q16651|PRSS8_HUMAN	0.00599067	0.00621408	0.0054539	0.00634985	0.00626195	0.00587581	0.00602438	X
PLQQLEVPLISR	sp|Q16651|PRSS8_HUMAN	0.00843954	0.00855963	0.0089608	0.00891254	0.00865398	0.00861648	0.00869049	X
IALGGLLFPASNLR	sp|P04278|SHBG_HUMAN	0.0301332	0.0317434	0.0346378	0.0323332	0.0326099	0.030471	0.0319881	X
QAEISASAPTSLR	sp|P04278|SHBG_HUMAN	0.00570798	0.00615182	0.00588967	0.00612474	0.00588862	0.00622019	0.00599717	X
LDVDQALNR	sp|P04278|SHBG_HUMAN	0.0107935	0.0113125	0.0102938	0.0105317	0.0100725	0.0108367	0.0106401	X
GFQALGDAADIR	sp|P01033|TIMP1_HUMAN	0.00428938	0.00434595	0.00471724	0.00460448	0.00403783	0.00462842	0.00443722	X
SEEFLIAGK	sp|P01033|TIMP1_HUMAN	0.0033515	0.00369845	0.00366177	0.00396719	0.00314662	0.00362872	0.00357571
EPGLCTWQSLR	sp|P01033|TIMP1_HUMAN	0.00258216	0.00262513	0.00268007	0.00267791	0.00256232	0.0026542	0.0026303	X
DITSDSENSNFR	sp|P25445|TNR6_HUMAN	0.00456394	0.00463403	0.00459509	0.00481221	0.00474736	0.00466351	0.00466935	X
TFEDIPLEEPEVK	sp|P35968|VGFR2_HUMAN	0.00578653	0.00619559	0.0061499	0.00609414	0.00557994	0.00626441	0.00601175	X
DYVGAIPVDLK	sp|P35968|VGFR2_HUMAN	0.00477482	0.00472049	0.00544963	0.00514764	0.00436337	0.00506907	0.00492084	X
FLSTLTIDGVTR	sp|P35968|VGFR2_HUMAN	0.0108357	0.0110086	0.010927	0.0114639	0.0104967	0.0108104	0.0109237	X
An "X" indicates the peptides that passed the acceptability criteria
