# Supplementary material for: Quantification of putative ovarian cancer serum protein biomarkers using a multiplexed targeted mass spectrometry assay
Source: Clin Proteomics. 2024 Jan 3;21:1. doi: 10.1186/s12014-023-09447-4 (PMC10762856; doi:10.1186/s12014-023-09447-4)
Supplement: Supplementary file 31 — Additional file 31: Table S4. Selectivity to evaluate the PRM assay specificity of the 64 peptides: Half-medium light-to-heavy ratios. [file 12014_2023_9447_MOESM31_ESM.xlsx]

## Sheet: ST4.selectivity_half-med_mean
Supplementary Table 5. Selectivity to evaluate the PRM assay specificity of the 64 peptides: Half-medium light-to-heavy ratios
Peptide sequence	Uniprot accession #	Batch	Observed 25xLOQ Light To Heavy (Mean)	Batch	Observed 50xLOQ Light To Heavy (Mean)	Predicted 25xLLOQ L-to-H from observed 50xLLOQ L-to-H	Observed 25xLOQ <10% difference from predicted 25xLOQ
LTNDIEELGPYTLDR	sp|Q8WXI7|CA125 (MUC16)_HUMAN	Replicate 1_(2)_25xLLOQ	4.68555	Replicate 1_(3)_50xLLOQ	9.00955	4.50478	X
LTNDIEELGPYTLDR	sp|Q8WXI7|CA125 (MUC16)_HUMAN	Replicate 2_(2)_25xLLOQ	4.5986	Replicate 2_(3)_50xLLOQ	9.24885	4.62443	X
LTNDIEELGPYTLDR	sp|Q8WXI7|CA125 (MUC16)_HUMAN	Replicate 3_(2)_25xLLOQ	4.6281	Replicate 3_(3)_50xLLOQ	9.72015	4.86008	X
LTNDIEELGPYTLDR	sp|Q8WXI7|CA125 (MUC16)_HUMAN	Replicate 4_(2)_25xLLOQ	4.51455	Replicate 4_(3)_50xLLOQ	9.3612	4.6806	X
LTNDIEELGPYTLDR	sp|Q8WXI7|CA125 (MUC16)_HUMAN	Replicate 5_(2)_25xLLOQ	4.77175	Replicate 5_(3)_50xLLOQ	8.9237	4.46185	X
LTNDIEELGPYTLDR	sp|Q8WXI7|CA125 (MUC16)_HUMAN	Replicate 6_(2)_25xLLOQ	4.67605	Replicate 6_(3)_50xLLOQ	9.511	4.7555	X
VAIYEEFLR	sp|Q8WXI7|CA125 (MUC16)_HUMAN	Replicate 1_(2)_25xLLOQ	2.79845	Replicate 1_(3)_50xLLOQ	5.26115	2.63057	X
VAIYEEFLR	sp|Q8WXI7|CA125 (MUC16)_HUMAN	Replicate 2_(2)_25xLLOQ	2.63395	Replicate 2_(3)_50xLLOQ	5.48535	2.74268	X
VAIYEEFLR	sp|Q8WXI7|CA125 (MUC16)_HUMAN	Replicate 3_(2)_25xLLOQ	2.5752	Replicate 3_(3)_50xLLOQ	5.6012	2.8006	X
VAIYEEFLR	sp|Q8WXI7|CA125 (MUC16)_HUMAN	Replicate 4_(2)_25xLLOQ	2.7942	Replicate 4_(3)_50xLLOQ	5.6042	2.8021	X
VAIYEEFLR	sp|Q8WXI7|CA125 (MUC16)_HUMAN	Replicate 5_(2)_25xLLOQ	2.88255	Replicate 5_(3)_50xLLOQ	4.97675	2.48838
VAIYEEFLR	sp|Q8WXI7|CA125 (MUC16)_HUMAN	Replicate 6_(2)_25xLLOQ	2.8224	Replicate 6_(3)_50xLLOQ	5.8341	2.91705	X
VISPVVTSSSIR	sp|Q8WXI7|CA125 (MUC16)_HUMAN	Replicate 1_(2)_25xLLOQ	0.5443	Replicate 1_(3)_50xLLOQ	1.17495	0.587475	X
VISPVVTSSSIR	sp|Q8WXI7|CA125 (MUC16)_HUMAN	Replicate 2_(2)_25xLLOQ	0.5329	Replicate 2_(3)_50xLLOQ	1.206	0.603
VISPVVTSSSIR	sp|Q8WXI7|CA125 (MUC16)_HUMAN	Replicate 3_(2)_25xLLOQ	0.52085	Replicate 3_(3)_50xLLOQ	1.1955	0.59775
VISPVVTSSSIR	sp|Q8WXI7|CA125 (MUC16)_HUMAN	Replicate 4_(2)_25xLLOQ	0.5976	Replicate 4_(3)_50xLLOQ	1.2167	0.60835	X
VISPVVTSSSIR	sp|Q8WXI7|CA125 (MUC16)_HUMAN	Replicate 5_(2)_25xLLOQ	0.59615	Replicate 5_(3)_50xLLOQ	1.081	0.5405
VISPVVTSSSIR	sp|Q8WXI7|CA125 (MUC16)_HUMAN	Replicate 6_(2)_25xLLOQ	0.50115	Replicate 6_(3)_50xLLOQ	1.1717	0.58585
STISSLGTPSISTK	sp|Q8WXI7|CA125 (MUC16)_HUMAN	Replicate 1_(2)_25xLLOQ	1.3469	Replicate 1_(3)_50xLLOQ	2.7152	1.3576	X
STISSLGTPSISTK	sp|Q8WXI7|CA125 (MUC16)_HUMAN	Replicate 2_(2)_25xLLOQ	1.40245	Replicate 2_(3)_50xLLOQ	2.7334	1.3667	X
STISSLGTPSISTK	sp|Q8WXI7|CA125 (MUC16)_HUMAN	Replicate 3_(2)_25xLLOQ	1.3653	Replicate 3_(3)_50xLLOQ	2.61865	1.30932	X
STISSLGTPSISTK	sp|Q8WXI7|CA125 (MUC16)_HUMAN	Replicate 4_(2)_25xLLOQ	1.3826	Replicate 4_(3)_50xLLOQ	2.84165	1.42083	X
STISSLGTPSISTK	sp|Q8WXI7|CA125 (MUC16)_HUMAN	Replicate 5_(2)_25xLLOQ	1.3424	Replicate 5_(3)_50xLLOQ	2.75455	1.37728	X
STISSLGTPSISTK	sp|Q8WXI7|CA125 (MUC16)_HUMAN	Replicate 6_(2)_25xLLOQ	1.32475	Replicate 6_(3)_50xLLOQ	2.55405	1.27703	X
ELGPYTLDR	sp|Q8WXI7|CA125 (MUC16)_HUMAN	Replicate 1_(2)_25xLLOQ	0.37705	Replicate 1_(3)_50xLLOQ	0.73885	0.369425	X
ELGPYTLDR	sp|Q8WXI7|CA125 (MUC16)_HUMAN	Replicate 2_(2)_25xLLOQ	0.3496	Replicate 2_(3)_50xLLOQ	0.75065	0.375325	X
ELGPYTLDR	sp|Q8WXI7|CA125 (MUC16)_HUMAN	Replicate 3_(2)_25xLLOQ	0.3491	Replicate 3_(3)_50xLLOQ	0.7958	0.3979
ELGPYTLDR	sp|Q8WXI7|CA125 (MUC16)_HUMAN	Replicate 4_(2)_25xLLOQ	0.3581	Replicate 4_(3)_50xLLOQ	0.7755	0.38775	X
ELGPYTLDR	sp|Q8WXI7|CA125 (MUC16)_HUMAN	Replicate 5_(2)_25xLLOQ	0.40105	Replicate 5_(3)_50xLLOQ	0.70455	0.352275
ELGPYTLDR	sp|Q8WXI7|CA125 (MUC16)_HUMAN	Replicate 6_(2)_25xLLOQ	0.34335	Replicate 6_(3)_50xLLOQ	0.74675	0.373375	X
FTQDTFR	sp|P22223|CADH3_HUMAN	Replicate 1_(2)_25xLLOQ	0.30435	Replicate 1_(3)_50xLLOQ	0.59995	0.299975	X
FTQDTFR	sp|P22223|CADH3_HUMAN	Replicate 2_(2)_25xLLOQ	0.3131	Replicate 2_(3)_50xLLOQ	0.605	0.3025	X
FTQDTFR	sp|P22223|CADH3_HUMAN	Replicate 3_(2)_25xLLOQ	0.28155	Replicate 3_(3)_50xLLOQ	0.58075	0.290375	X
FTQDTFR	sp|P22223|CADH3_HUMAN	Replicate 4_(2)_25xLLOQ	0.2946	Replicate 4_(3)_50xLLOQ	0.6272	0.3136	X
FTQDTFR	sp|P22223|CADH3_HUMAN	Replicate 5_(2)_25xLLOQ	0.2854	Replicate 5_(3)_50xLLOQ	0.61125	0.305625	X
FTQDTFR	sp|P22223|CADH3_HUMAN	Replicate 6_(2)_25xLLOQ	0.28575	Replicate 6_(3)_50xLLOQ	0.60595	0.302975	X
EPLLLPEDDTR	sp|P22223|CADH3_HUMAN	Replicate 1_(2)_25xLLOQ	2.67895	Replicate 1_(3)_50xLLOQ	4.98235	2.49118	X
EPLLLPEDDTR	sp|P22223|CADH3_HUMAN	Replicate 2_(2)_25xLLOQ	2.54595	Replicate 2_(3)_50xLLOQ	5.09385	2.54692	X
EPLLLPEDDTR	sp|P22223|CADH3_HUMAN	Replicate 3_(2)_25xLLOQ	2.56095	Replicate 3_(3)_50xLLOQ	5.2217	2.61085	X
EPLLLPEDDTR	sp|P22223|CADH3_HUMAN	Replicate 4_(2)_25xLLOQ	2.42005	Replicate 4_(3)_50xLLOQ	5.2578	2.6289	X
EPLLLPEDDTR	sp|P22223|CADH3_HUMAN	Replicate 5_(2)_25xLLOQ	2.53905	Replicate 5_(3)_50xLLOQ	4.96575	2.48287	X
EPLLLPEDDTR	sp|P22223|CADH3_HUMAN	Replicate 6_(2)_25xLLOQ	2.5397	Replicate 6_(3)_50xLLOQ	5.09125	2.54563	X
ETGWLLLNKPLDR	sp|P22223|CADH3_HUMAN	Replicate 1_(2)_25xLLOQ	16.4699	Replicate 1_(3)_50xLLOQ	33.1681	16.584	X
ETGWLLLNKPLDR	sp|P22223|CADH3_HUMAN	Replicate 2_(2)_25xLLOQ	14.9029	Replicate 2_(3)_50xLLOQ	32.8368	16.4184	X
ETGWLLLNKPLDR	sp|P22223|CADH3_HUMAN	Replicate 3_(2)_25xLLOQ	15.9276	Replicate 3_(3)_50xLLOQ	32.0352	16.0176	X
ETGWLLLNKPLDR	sp|P22223|CADH3_HUMAN	Replicate 4_(2)_25xLLOQ	16.3209	Replicate 4_(3)_50xLLOQ	34.1401	17.07	X
ETGWLLLNKPLDR	sp|P22223|CADH3_HUMAN	Replicate 5_(2)_25xLLOQ	17.6647	Replicate 5_(3)_50xLLOQ	31.2516	15.6258
ETGWLLLNKPLDR	sp|P22223|CADH3_HUMAN	Replicate 6_(2)_25xLLOQ	17.1453	Replicate 6_(3)_50xLLOQ	35.3853	17.6927	X
STGTISVISSGLDR	sp|P22223|CADH3_HUMAN	Replicate 1_(2)_25xLLOQ	5.4548	Replicate 1_(3)_50xLLOQ	10.561	5.28048	X
STGTISVISSGLDR	sp|P22223|CADH3_HUMAN	Replicate 2_(2)_25xLLOQ	5.2847	Replicate 2_(3)_50xLLOQ	10.5072	5.2536	X
STGTISVISSGLDR	sp|P22223|CADH3_HUMAN	Replicate 3_(2)_25xLLOQ	5.2605	Replicate 3_(3)_50xLLOQ	10.7174	5.3587	X
STGTISVISSGLDR	sp|P22223|CADH3_HUMAN	Replicate 4_(2)_25xLLOQ	4.9879	Replicate 4_(3)_50xLLOQ	10.8408	5.42042	X
STGTISVISSGLDR	sp|P22223|CADH3_HUMAN	Replicate 5_(2)_25xLLOQ	5.19605	Replicate 5_(3)_50xLLOQ	10.2625	5.13123	X
STGTISVISSGLDR	sp|P22223|CADH3_HUMAN	Replicate 6_(2)_25xLLOQ	5.1227	Replicate 6_(3)_50xLLOQ	10.5197	5.25983	X
LTVTDLDAPNSPAWR	sp|P22223|CADH3_HUMAN	Replicate 1_(2)_25xLLOQ	11.5223	Replicate 1_(3)_50xLLOQ	23.1508	11.5754	X
LTVTDLDAPNSPAWR	sp|P22223|CADH3_HUMAN	Replicate 2_(2)_25xLLOQ	11.4536	Replicate 2_(3)_50xLLOQ	23.8322	11.9161	X
LTVTDLDAPNSPAWR	sp|P22223|CADH3_HUMAN	Replicate 3_(2)_25xLLOQ	11.2273	Replicate 3_(3)_50xLLOQ	23.6974	11.8487	X
LTVTDLDAPNSPAWR	sp|P22223|CADH3_HUMAN	Replicate 4_(2)_25xLLOQ	10.8856	Replicate 4_(3)_50xLLOQ	23.8255	11.9127	X
LTVTDLDAPNSPAWR	sp|P22223|CADH3_HUMAN	Replicate 5_(2)_25xLLOQ	11.3106	Replicate 5_(3)_50xLLOQ	22.548	11.274	X
LTVTDLDAPNSPAWR	sp|P22223|CADH3_HUMAN	Replicate 6_(2)_25xLLOQ	11.4116	Replicate 6_(3)_50xLLOQ	23.089	11.5445	X
DFNQFSSGEK	sp|P02771|FETA_HUMAN	Replicate 1_(2)_25xLLOQ	1.1812	Replicate 1_(3)_50xLLOQ	2.2922	1.1461	X
DFNQFSSGEK	sp|P02771|FETA_HUMAN	Replicate 2_(2)_25xLLOQ	1.1497	Replicate 2_(3)_50xLLOQ	2.2832	1.1416	X
DFNQFSSGEK	sp|P02771|FETA_HUMAN	Replicate 3_(2)_25xLLOQ	0.9944	Replicate 3_(3)_50xLLOQ	2.06395	1.03198	X
DFNQFSSGEK	sp|P02771|FETA_HUMAN	Replicate 4_(2)_25xLLOQ	1.10445	Replicate 4_(3)_50xLLOQ	2.30595	1.15298	X
DFNQFSSGEK	sp|P02771|FETA_HUMAN	Replicate 5_(2)_25xLLOQ	0.99035	Replicate 5_(3)_50xLLOQ	2.26055	1.13028
DFNQFSSGEK	sp|P02771|FETA_HUMAN	Replicate 6_(2)_25xLLOQ	0.95045	Replicate 6_(3)_50xLLOQ	2.24095	1.12047
NIFLASFVHEYSR	sp|P02771|FETA_HUMAN	Replicate 1_(2)_25xLLOQ	53.1229	Replicate 1_(3)_50xLLOQ	104.701	52.3504	X
NIFLASFVHEYSR	sp|P02771|FETA_HUMAN	Replicate 2_(2)_25xLLOQ	54.3242	Replicate 2_(3)_50xLLOQ	107.004	53.5022	X
NIFLASFVHEYSR	sp|P02771|FETA_HUMAN	Replicate 3_(2)_25xLLOQ	52.5163	Replicate 3_(3)_50xLLOQ	109.328	54.6641	X
NIFLASFVHEYSR	sp|P02771|FETA_HUMAN	Replicate 4_(2)_25xLLOQ	52.234	Replicate 4_(3)_50xLLOQ	110.584	55.2919	X
NIFLASFVHEYSR	sp|P02771|FETA_HUMAN	Replicate 5_(2)_25xLLOQ	55.0501	Replicate 5_(3)_50xLLOQ	108.035	54.0177	X
NIFLASFVHEYSR	sp|P02771|FETA_HUMAN	Replicate 6_(2)_25xLLOQ	50.0276	Replicate 6_(3)_50xLLOQ	103.658	51.8289	X
LESNNYNTYR	sp|P09038|FGF2_HUMAN	Replicate 1_(2)_25xLLOQ	1.43845	Replicate 1_(3)_50xLLOQ	2.5956	1.2978
LESNNYNTYR	sp|P09038|FGF2_HUMAN	Replicate 2_(2)_25xLLOQ	1.401	Replicate 2_(3)_50xLLOQ	2.55695	1.27848	X
LESNNYNTYR	sp|P09038|FGF2_HUMAN	Replicate 3_(2)_25xLLOQ	1.4292	Replicate 3_(3)_50xLLOQ	2.2923	1.14615
LESNNYNTYR	sp|P09038|FGF2_HUMAN	Replicate 4_(2)_25xLLOQ	1.25505	Replicate 4_(3)_50xLLOQ	2.6298	1.3149	X
LESNNYNTYR	sp|P09038|FGF2_HUMAN	Replicate 5_(2)_25xLLOQ	1.4338	Replicate 5_(3)_50xLLOQ	2.85215	1.42607	X
LESNNYNTYR	sp|P09038|FGF2_HUMAN	Replicate 6_(2)_25xLLOQ	1.40785	Replicate 6_(3)_50xLLOQ	2.62065	1.31032	X
YTSWYVALK	sp|P09038|FGF2_HUMAN	Replicate 1_(2)_25xLLOQ	5.42005	Replicate 1_(3)_50xLLOQ	10.2364	5.1182	X
YTSWYVALK	sp|P09038|FGF2_HUMAN	Replicate 2_(2)_25xLLOQ	6.5557	Replicate 2_(3)_50xLLOQ	11.6919	5.84593
YTSWYVALK	sp|P09038|FGF2_HUMAN	Replicate 3_(2)_25xLLOQ	5.7904	Replicate 3_(3)_50xLLOQ	10.3267	5.16333
YTSWYVALK	sp|P09038|FGF2_HUMAN	Replicate 4_(2)_25xLLOQ	5.48185	Replicate 4_(3)_50xLLOQ	11.3724	5.68618	X
YTSWYVALK	sp|P09038|FGF2_HUMAN	Replicate 5_(2)_25xLLOQ	5.44105	Replicate 5_(3)_50xLLOQ	10.0312	5.0156	X
YTSWYVALK	sp|P09038|FGF2_HUMAN	Replicate 6_(2)_25xLLOQ	4.7406	Replicate 6_(3)_50xLLOQ	10.6071	5.30355
DVSYLYR	sp|P15328|FOLR1_HUMAN	Replicate 1_(2)_25xLLOQ	0.39285	Replicate 1_(3)_50xLLOQ	0.75565	0.377825	X
DVSYLYR	sp|P15328|FOLR1_HUMAN	Replicate 2_(2)_25xLLOQ	0.3873	Replicate 2_(3)_50xLLOQ	0.8161	0.40805	X
DVSYLYR	sp|P15328|FOLR1_HUMAN	Replicate 3_(2)_25xLLOQ	0.3959	Replicate 3_(3)_50xLLOQ	0.72545	0.362725	X
DVSYLYR	sp|P15328|FOLR1_HUMAN	Replicate 4_(2)_25xLLOQ	0.3519	Replicate 4_(3)_50xLLOQ	0.7991	0.39955
DVSYLYR	sp|P15328|FOLR1_HUMAN	Replicate 5_(2)_25xLLOQ	0.3669	Replicate 5_(3)_50xLLOQ	0.7451	0.37255	X
DVSYLYR	sp|P15328|FOLR1_HUMAN	Replicate 6_(2)_25xLLOQ	0.38285	Replicate 6_(3)_50xLLOQ	0.8135	0.40675	X
GWNWTSGFNK	sp|P15328|FOLR1_HUMAN	Replicate 1_(2)_25xLLOQ	1.7434	Replicate 1_(3)_50xLLOQ	3.3852	1.6926	X
GWNWTSGFNK	sp|P15328|FOLR1_HUMAN	Replicate 2_(2)_25xLLOQ	1.89555	Replicate 2_(3)_50xLLOQ	3.82455	1.91227	X
GWNWTSGFNK	sp|P15328|FOLR1_HUMAN	Replicate 3_(2)_25xLLOQ	1.67395	Replicate 3_(3)_50xLLOQ	2.95205	1.47602
GWNWTSGFNK	sp|P15328|FOLR1_HUMAN	Replicate 4_(2)_25xLLOQ	1.667	Replicate 4_(3)_50xLLOQ	3.42225	1.71113	X
GWNWTSGFNK	sp|P15328|FOLR1_HUMAN	Replicate 5_(2)_25xLLOQ	1.7198	Replicate 5_(3)_50xLLOQ	3.01465	1.50733
GWNWTSGFNK	sp|P15328|FOLR1_HUMAN	Replicate 6_(2)_25xLLOQ	1.5203	Replicate 6_(3)_50xLLOQ	3.1594	1.5797	X
VLNVPLCK	sp|P15328|FOLR1_HUMAN	Replicate 1_(2)_25xLLOQ	0.21215	Replicate 1_(3)_50xLLOQ	0.40655	0.203275	X
VLNVPLCK	sp|P15328|FOLR1_HUMAN	Replicate 2_(2)_25xLLOQ	0.2043	Replicate 2_(3)_50xLLOQ	0.4279	0.21395	X
VLNVPLCK	sp|P15328|FOLR1_HUMAN	Replicate 3_(2)_25xLLOQ	0.19595	Replicate 3_(3)_50xLLOQ	0.4314	0.2157	X
VLNVPLCK	sp|P15328|FOLR1_HUMAN	Replicate 4_(2)_25xLLOQ	0.20555	Replicate 4_(3)_50xLLOQ	0.41625	0.208125	X
VLNVPLCK	sp|P15328|FOLR1_HUMAN	Replicate 5_(2)_25xLLOQ	0.21355	Replicate 5_(3)_50xLLOQ	0.424	0.212	X
VLNVPLCK	sp|P15328|FOLR1_HUMAN	Replicate 6_(2)_25xLLOQ	0.1878	Replicate 6_(3)_50xLLOQ	0.4362	0.2181
LSTSWTEEDVNDNTLFK	sp|P19883|FST_HUMAN	Replicate 1_(2)_25xLLOQ	60.9211	Replicate 1_(3)_50xLLOQ	115.464	57.7321	X
LSTSWTEEDVNDNTLFK	sp|P19883|FST_HUMAN	Replicate 2_(2)_25xLLOQ	60.5727	Replicate 2_(3)_50xLLOQ	139.919	69.9593
LSTSWTEEDVNDNTLFK	sp|P19883|FST_HUMAN	Replicate 3_(2)_25xLLOQ	64.5383	Replicate 3_(3)_50xLLOQ	136.718	68.359	X
LSTSWTEEDVNDNTLFK	sp|P19883|FST_HUMAN	Replicate 4_(2)_25xLLOQ	56.4142	Replicate 4_(3)_50xLLOQ	127.098	63.5492
LSTSWTEEDVNDNTLFK	sp|P19883|FST_HUMAN	Replicate 5_(2)_25xLLOQ	71.9676	Replicate 5_(3)_50xLLOQ	112.641	56.3203
LSTSWTEEDVNDNTLFK	sp|P19883|FST_HUMAN	Replicate 6_(2)_25xLLOQ	67.5033	Replicate 6_(3)_50xLLOQ	140.658	70.3292	X
SIGLAYEGK	sp|P19883|FST_HUMAN	Replicate 1_(2)_25xLLOQ	0.2563	Replicate 1_(3)_50xLLOQ	0.52495	0.262475	X
SIGLAYEGK	sp|P19883|FST_HUMAN	Replicate 2_(2)_25xLLOQ	0.2711	Replicate 2_(3)_50xLLOQ	0.5626	0.2813	X
SIGLAYEGK	sp|P19883|FST_HUMAN	Replicate 3_(2)_25xLLOQ	0.2819	Replicate 3_(3)_50xLLOQ	0.4781	0.23905
SIGLAYEGK	sp|P19883|FST_HUMAN	Replicate 4_(2)_25xLLOQ	0.2309	Replicate 4_(3)_50xLLOQ	0.5396	0.2698
SIGLAYEGK	sp|P19883|FST_HUMAN	Replicate 5_(2)_25xLLOQ	0.25615	Replicate 5_(3)_50xLLOQ	0.52075	0.260375	X
SIGLAYEGK	sp|P19883|FST_HUMAN	Replicate 6_(2)_25xLLOQ	0.24985	Replicate 6_(3)_50xLLOQ	0.548	0.274	X
YEDLLTR	sp|Q99988|GDF15_HUMAN	Replicate 1_(2)_25xLLOQ	0.24515	Replicate 1_(3)_50xLLOQ	0.49825	0.249125	X
YEDLLTR	sp|Q99988|GDF15_HUMAN	Replicate 2_(2)_25xLLOQ	0.26765	Replicate 2_(3)_50xLLOQ	0.52235	0.261175	X
YEDLLTR	sp|Q99988|GDF15_HUMAN	Replicate 3_(2)_25xLLOQ	0.2568	Replicate 3_(3)_50xLLOQ	0.4642	0.2321
YEDLLTR	sp|Q99988|GDF15_HUMAN	Replicate 4_(2)_25xLLOQ	0.2267	Replicate 4_(3)_50xLLOQ	0.4963	0.24815	X
YEDLLTR	sp|Q99988|GDF15_HUMAN	Replicate 5_(2)_25xLLOQ	0.23225	Replicate 5_(3)_50xLLOQ	0.4956	0.2478	X
YEDLLTR	sp|Q99988|GDF15_HUMAN	Replicate 6_(2)_25xLLOQ	0.23295	Replicate 6_(3)_50xLLOQ	0.49425	0.247125	X
AALPEGLPEASR	sp|Q99988|GDF15_HUMAN	Replicate 1_(2)_25xLLOQ	0.46475	Replicate 1_(3)_50xLLOQ	1.0453	0.52265
AALPEGLPEASR	sp|Q99988|GDF15_HUMAN	Replicate 2_(2)_25xLLOQ	0.4546	Replicate 2_(3)_50xLLOQ	1.0607	0.53035
AALPEGLPEASR	sp|Q99988|GDF15_HUMAN	Replicate 3_(2)_25xLLOQ	0.45665	Replicate 3_(3)_50xLLOQ	1.033	0.5165
AALPEGLPEASR	sp|Q99988|GDF15_HUMAN	Replicate 4_(2)_25xLLOQ	0.4952	Replicate 4_(3)_50xLLOQ	1.0591	0.52955	X
AALPEGLPEASR	sp|Q99988|GDF15_HUMAN	Replicate 5_(2)_25xLLOQ	0.5197	Replicate 5_(3)_50xLLOQ	0.94705	0.473525	X
AALPEGLPEASR	sp|Q99988|GDF15_HUMAN	Replicate 6_(2)_25xLLOQ	0.4553	Replicate 6_(3)_50xLLOQ	1.04865	0.524325
IPGSPEIR	sp|P08833|IBP1_HUMAN	Replicate 1_(2)_25xLLOQ	0.5562	Replicate 1_(3)_50xLLOQ	1.09045	0.545225	X
IPGSPEIR	sp|P08833|IBP1_HUMAN	Replicate 2_(2)_25xLLOQ	0.53735	Replicate 2_(3)_50xLLOQ	1.08755	0.543775	X
IPGSPEIR	sp|P08833|IBP1_HUMAN	Replicate 3_(2)_25xLLOQ	0.5206	Replicate 3_(3)_50xLLOQ	1.06015	0.530075	X
IPGSPEIR	sp|P08833|IBP1_HUMAN	Replicate 4_(2)_25xLLOQ	0.5297	Replicate 4_(3)_50xLLOQ	1.1502	0.5751	X
IPGSPEIR	sp|P08833|IBP1_HUMAN	Replicate 5_(2)_25xLLOQ	0.52775	Replicate 5_(3)_50xLLOQ	1.06335	0.531675	X
IPGSPEIR	sp|P08833|IBP1_HUMAN	Replicate 6_(2)_25xLLOQ	0.5152	Replicate 6_(3)_50xLLOQ	1.0867	0.54335	X
ALPGEQQPLHALTR	sp|P08833|IBP1_HUMAN	Replicate 1_(2)_25xLLOQ	1.8693	Replicate 1_(3)_50xLLOQ	3.83795	1.91898	X
ALPGEQQPLHALTR	sp|P08833|IBP1_HUMAN	Replicate 2_(2)_25xLLOQ	1.86575	Replicate 2_(3)_50xLLOQ	3.8774	1.9387	X
ALPGEQQPLHALTR	sp|P08833|IBP1_HUMAN	Replicate 3_(2)_25xLLOQ	1.89105	Replicate 3_(3)_50xLLOQ	3.9851	1.99255	X
ALPGEQQPLHALTR	sp|P08833|IBP1_HUMAN	Replicate 4_(2)_25xLLOQ	1.94345	Replicate 4_(3)_50xLLOQ	4.15825	2.07912	X
ALPGEQQPLHALTR	sp|P08833|IBP1_HUMAN	Replicate 5_(2)_25xLLOQ	2.06105	Replicate 5_(3)_50xLLOQ	3.8005	1.90025	X
ALPGEQQPLHALTR	sp|P08833|IBP1_HUMAN	Replicate 6_(2)_25xLLOQ	1.87015	Replicate 6_(3)_50xLLOQ	3.8489	1.92445	X
LIQGAPTIR	sp|P18065|IBP2_HUMAN	Replicate 1_(2)_25xLLOQ	0.2785	Replicate 1_(3)_50xLLOQ	0.5392	0.2696	X
LIQGAPTIR	sp|P18065|IBP2_HUMAN	Replicate 2_(2)_25xLLOQ	0.28515	Replicate 2_(3)_50xLLOQ	0.57365	0.286825	X
LIQGAPTIR	sp|P18065|IBP2_HUMAN	Replicate 3_(2)_25xLLOQ	0.2877	Replicate 3_(3)_50xLLOQ	0.5261	0.26305	X
LIQGAPTIR	sp|P18065|IBP2_HUMAN	Replicate 4_(2)_25xLLOQ	0.2566	Replicate 4_(3)_50xLLOQ	0.5694	0.2847	X
LIQGAPTIR	sp|P18065|IBP2_HUMAN	Replicate 5_(2)_25xLLOQ	0.2796	Replicate 5_(3)_50xLLOQ	0.55635	0.278175	X
LIQGAPTIR	sp|P18065|IBP2_HUMAN	Replicate 6_(2)_25xLLOQ	0.26745	Replicate 6_(3)_50xLLOQ	0.5853	0.29265	X
LEGEACGVYTPR	sp|P18065|IBP2_HUMAN	Replicate 1_(2)_25xLLOQ	0.67975	Replicate 1_(3)_50xLLOQ	1.37555	0.687775	X
LEGEACGVYTPR	sp|P18065|IBP2_HUMAN	Replicate 2_(2)_25xLLOQ	0.7048	Replicate 2_(3)_50xLLOQ	1.39985	0.699925	X
LEGEACGVYTPR	sp|P18065|IBP2_HUMAN	Replicate 3_(2)_25xLLOQ	0.66595	Replicate 3_(3)_50xLLOQ	1.3968	0.6984	X
LEGEACGVYTPR	sp|P18065|IBP2_HUMAN	Replicate 4_(2)_25xLLOQ	0.6683	Replicate 4_(3)_50xLLOQ	1.48185	0.740925	X
LEGEACGVYTPR	sp|P18065|IBP2_HUMAN	Replicate 5_(2)_25xLLOQ	0.6798	Replicate 5_(3)_50xLLOQ	1.4583	0.72915	X
LEGEACGVYTPR	sp|P18065|IBP2_HUMAN	Replicate 6_(2)_25xLLOQ	0.68195	Replicate 6_(3)_50xLLOQ	1.37375	0.686875	X
VLIQFLQK	sp|P05231|IL6_HUMAN	Replicate 1_(2)_25xLLOQ	2.17455	Replicate 1_(3)_50xLLOQ	4.14395	2.07198	X
VLIQFLQK	sp|P05231|IL6_HUMAN	Replicate 2_(2)_25xLLOQ	2.01705	Replicate 2_(3)_50xLLOQ	4.16335	2.08167	X
VLIQFLQK	sp|P05231|IL6_HUMAN	Replicate 3_(2)_25xLLOQ	2.011	Replicate 3_(3)_50xLLOQ	4.76255	2.38127
VLIQFLQK	sp|P05231|IL6_HUMAN	Replicate 4_(2)_25xLLOQ	1.78775	Replicate 4_(3)_50xLLOQ	4.3134	2.1567
VLIQFLQK	sp|P05231|IL6_HUMAN	Replicate 5_(2)_25xLLOQ	1.9716	Replicate 5_(3)_50xLLOQ	3.9501	1.97505	X
VLIQFLQK	sp|P05231|IL6_HUMAN	Replicate 6_(2)_25xLLOQ	2.2583	Replicate 6_(3)_50xLLOQ	4.43785	2.21893	X
NLDAITTPDPTTNASLLTK	sp|P05231|IL6_HUMAN	Replicate 1_(2)_25xLLOQ	6.5143	Replicate 1_(3)_50xLLOQ	13.0338	6.5169	X
NLDAITTPDPTTNASLLTK	sp|P05231|IL6_HUMAN	Replicate 2_(2)_25xLLOQ	6.04085	Replicate 2_(3)_50xLLOQ	13.282	6.641	X
NLDAITTPDPTTNASLLTK	sp|P05231|IL6_HUMAN	Replicate 3_(2)_25xLLOQ	6.51405	Replicate 3_(3)_50xLLOQ	14.1528	7.07638	X
NLDAITTPDPTTNASLLTK	sp|P05231|IL6_HUMAN	Replicate 4_(2)_25xLLOQ	6.28225	Replicate 4_(3)_50xLLOQ	13.5319	6.76595	X
NLDAITTPDPTTNASLLTK	sp|P05231|IL6_HUMAN	Replicate 5_(2)_25xLLOQ	6.83335	Replicate 5_(3)_50xLLOQ	12.6186	6.3093	X
NLDAITTPDPTTNASLLTK	sp|P05231|IL6_HUMAN	Replicate 6_(2)_25xLLOQ	6.64835	Replicate 6_(3)_50xLLOQ	13.7848	6.8924	X
YILDGISALR	sp|P05231|IL6_HUMAN	Replicate 1_(2)_25xLLOQ	5.0963	Replicate 1_(3)_50xLLOQ	9.7126	4.8563	X
YILDGISALR	sp|P05231|IL6_HUMAN	Replicate 2_(2)_25xLLOQ	4.57455	Replicate 2_(3)_50xLLOQ	10.0833	5.04167	X
YILDGISALR	sp|P05231|IL6_HUMAN	Replicate 3_(2)_25xLLOQ	4.90765	Replicate 3_(3)_50xLLOQ	9.8623	4.93115	X
YILDGISALR	sp|P05231|IL6_HUMAN	Replicate 4_(2)_25xLLOQ	5.0563	Replicate 4_(3)_50xLLOQ	9.90335	4.95167	X
YILDGISALR	sp|P05231|IL6_HUMAN	Replicate 5_(2)_25xLLOQ	5.3049	Replicate 5_(3)_50xLLOQ	9.2405	4.62025
YILDGISALR	sp|P05231|IL6_HUMAN	Replicate 6_(2)_25xLLOQ	5.06775	Replicate 6_(3)_50xLLOQ	10.4289	5.21445	X
EALAENNLNLPK	sp|P05231|IL6_HUMAN	Replicate 1_(2)_25xLLOQ	1.65925	Replicate 1_(3)_50xLLOQ	3.26055	1.63027	X
EALAENNLNLPK	sp|P05231|IL6_HUMAN	Replicate 2_(2)_25xLLOQ	1.8307	Replicate 2_(3)_50xLLOQ	3.2968	1.6484
EALAENNLNLPK	sp|P05231|IL6_HUMAN	Replicate 3_(2)_25xLLOQ	1.67095	Replicate 3_(3)_50xLLOQ	3.20235	1.60118	X
EALAENNLNLPK	sp|P05231|IL6_HUMAN	Replicate 4_(2)_25xLLOQ	1.67555	Replicate 4_(3)_50xLLOQ	3.4399	1.71995	X
EALAENNLNLPK	sp|P05231|IL6_HUMAN	Replicate 5_(2)_25xLLOQ	1.83335	Replicate 5_(3)_50xLLOQ	3.49285	1.74642	X
EALAENNLNLPK	sp|P05231|IL6_HUMAN	Replicate 6_(2)_25xLLOQ	1.7534	Replicate 6_(3)_50xLLOQ	3.12665	1.56332
LSELIQPLPLER	sp|Q92876|KLK6_HUMAN	Replicate 1_(2)_25xLLOQ	11.0514	Replicate 1_(3)_50xLLOQ	21.0845	10.5422	X
LSELIQPLPLER	sp|Q92876|KLK6_HUMAN	Replicate 2_(2)_25xLLOQ	10.7567	Replicate 2_(3)_50xLLOQ	22.2692	11.1346	X
LSELIQPLPLER	sp|Q92876|KLK6_HUMAN	Replicate 3_(2)_25xLLOQ	10.8325	Replicate 3_(3)_50xLLOQ	23.1736	11.5868	X
LSELIQPLPLER	sp|Q92876|KLK6_HUMAN	Replicate 4_(2)_25xLLOQ	10.8066	Replicate 4_(3)_50xLLOQ	22.5087	11.2544	X
LSELIQPLPLER	sp|Q92876|KLK6_HUMAN	Replicate 5_(2)_25xLLOQ	10.9952	Replicate 5_(3)_50xLLOQ	22.34	11.17	X
LSELIQPLPLER	sp|Q92876|KLK6_HUMAN	Replicate 6_(2)_25xLLOQ	11.1819	Replicate 6_(3)_50xLLOQ	22.6508	11.3254	X
PGVYTNVCR	sp|Q92876|KLK6_HUMAN	Replicate 1_(2)_25xLLOQ	0.38245	Replicate 1_(3)_50xLLOQ	0.74145	0.370725	X
PGVYTNVCR	sp|Q92876|KLK6_HUMAN	Replicate 2_(2)_25xLLOQ	0.3711	Replicate 2_(3)_50xLLOQ	0.75835	0.379175	X
PGVYTNVCR	sp|Q92876|KLK6_HUMAN	Replicate 3_(2)_25xLLOQ	0.3405	Replicate 3_(3)_50xLLOQ	0.6875	0.34375	X
PGVYTNVCR	sp|Q92876|KLK6_HUMAN	Replicate 4_(2)_25xLLOQ	0.3591	Replicate 4_(3)_50xLLOQ	0.7844	0.3922	X
PGVYTNVCR	sp|Q92876|KLK6_HUMAN	Replicate 5_(2)_25xLLOQ	0.34325	Replicate 5_(3)_50xLLOQ	0.75745	0.378725	X
PGVYTNVCR	sp|Q92876|KLK6_HUMAN	Replicate 6_(2)_25xLLOQ	0.34035	Replicate 6_(3)_50xLLOQ	0.73885	0.369425	X
CANITIIEHQK	sp|Q9UBX7|KLK11_HUMAN	Replicate 1_(2)_25xLLOQ	0.331	Replicate 1_(3)_50xLLOQ	0.6685	0.33425	X
CANITIIEHQK	sp|Q9UBX7|KLK11_HUMAN	Replicate 2_(2)_25xLLOQ	0.3446	Replicate 2_(3)_50xLLOQ	0.7047	0.35235	X
CANITIIEHQK	sp|Q9UBX7|KLK11_HUMAN	Replicate 3_(2)_25xLLOQ	0.3184	Replicate 3_(3)_50xLLOQ	0.6417	0.32085	X
CANITIIEHQK	sp|Q9UBX7|KLK11_HUMAN	Replicate 4_(2)_25xLLOQ	0.32185	Replicate 4_(3)_50xLLOQ	0.7242	0.3621
CANITIIEHQK	sp|Q9UBX7|KLK11_HUMAN	Replicate 5_(2)_25xLLOQ	0.3129	Replicate 5_(3)_50xLLOQ	0.69665	0.348325
CANITIIEHQK	sp|Q9UBX7|KLK11_HUMAN	Replicate 6_(2)_25xLLOQ	0.31185	Replicate 6_(3)_50xLLOQ	0.67825	0.339125	X
LLCGATLIAPR	sp|Q9UBX7|KLK11_HUMAN	Replicate 1_(2)_25xLLOQ	0.6498	Replicate 1_(3)_50xLLOQ	1.2303	0.61515	X
LLCGATLIAPR	sp|Q9UBX7|KLK11_HUMAN	Replicate 2_(2)_25xLLOQ	0.70205	Replicate 2_(3)_50xLLOQ	1.3845	0.69225	X
LLCGATLIAPR	sp|Q9UBX7|KLK11_HUMAN	Replicate 3_(2)_25xLLOQ	0.65375	Replicate 3_(3)_50xLLOQ	1.1808	0.5904
LLCGATLIAPR	sp|Q9UBX7|KLK11_HUMAN	Replicate 4_(2)_25xLLOQ	0.61865	Replicate 4_(3)_50xLLOQ	1.32215	0.661075	X
LLCGATLIAPR	sp|Q9UBX7|KLK11_HUMAN	Replicate 5_(2)_25xLLOQ	0.64315	Replicate 5_(3)_50xLLOQ	1.1833	0.59165	X
LLCGATLIAPR	sp|Q9UBX7|KLK11_HUMAN	Replicate 6_(2)_25xLLOQ	0.5734	Replicate 6_(3)_50xLLOQ	1.25835	0.629175	X
AALEDTLAETEAR	sp|P08727|K1C19_HUMAN	Replicate 1_(2)_25xLLOQ	2.8776	Replicate 1_(3)_50xLLOQ	5.6498	2.8249	X
AALEDTLAETEAR	sp|P08727|K1C19_HUMAN	Replicate 2_(2)_25xLLOQ	2.85865	Replicate 2_(3)_50xLLOQ	6.12545	3.06272	X
AALEDTLAETEAR	sp|P08727|K1C19_HUMAN	Replicate 3_(2)_25xLLOQ	2.8948	Replicate 3_(3)_50xLLOQ	6.06605	3.03303	X
AALEDTLAETEAR	sp|P08727|K1C19_HUMAN	Replicate 4_(2)_25xLLOQ	3.00355	Replicate 4_(3)_50xLLOQ	6.00125	3.00062	X
AALEDTLAETEAR	sp|P08727|K1C19_HUMAN	Replicate 5_(2)_25xLLOQ	3.0156	Replicate 5_(3)_50xLLOQ	5.74065	2.87033	X
AALEDTLAETEAR	sp|P08727|K1C19_HUMAN	Replicate 6_(2)_25xLLOQ	2.9541	Replicate 6_(3)_50xLLOQ	5.6848	2.8424	X
ALEAANGELEVK	sp|P08727|K1C19_HUMAN	Replicate 1_(2)_25xLLOQ	2.25535	Replicate 1_(3)_50xLLOQ	4.3955	2.19775	X
ALEAANGELEVK	sp|P08727|K1C19_HUMAN	Replicate 2_(2)_25xLLOQ	2.4425	Replicate 2_(3)_50xLLOQ	5.13605	2.56803	X
ALEAANGELEVK	sp|P08727|K1C19_HUMAN	Replicate 3_(2)_25xLLOQ	2.4883	Replicate 3_(3)_50xLLOQ	4.06155	2.03078
ALEAANGELEVK	sp|P08727|K1C19_HUMAN	Replicate 4_(2)_25xLLOQ	2.00115	Replicate 4_(3)_50xLLOQ	4.82595	2.41298
ALEAANGELEVK	sp|P08727|K1C19_HUMAN	Replicate 5_(2)_25xLLOQ	2.374	Replicate 5_(3)_50xLLOQ	4.31465	2.15733
ALEAANGELEVK	sp|P08727|K1C19_HUMAN	Replicate 6_(2)_25xLLOQ	2.14935	Replicate 6_(3)_50xLLOQ	5.237	2.6185
DAEAWFTSR	sp|P08727|K1C19_HUMAN	Replicate 1_(2)_25xLLOQ	0.2962	Replicate 1_(3)_50xLLOQ	0.6411	0.32055	X
DAEAWFTSR	sp|P08727|K1C19_HUMAN	Replicate 2_(2)_25xLLOQ	0.3525	Replicate 2_(3)_50xLLOQ	0.64925	0.324625	X
DAEAWFTSR	sp|P08727|K1C19_HUMAN	Replicate 3_(2)_25xLLOQ	0.3176	Replicate 3_(3)_50xLLOQ	0.59975	0.299875	X
DAEAWFTSR	sp|P08727|K1C19_HUMAN	Replicate 4_(2)_25xLLOQ	0.3378	Replicate 4_(3)_50xLLOQ	0.66475	0.332375	X
DAEAWFTSR	sp|P08727|K1C19_HUMAN	Replicate 5_(2)_25xLLOQ	0.3515	Replicate 5_(3)_50xLLOQ	0.7073	0.35365	X
DAEAWFTSR	sp|P08727|K1C19_HUMAN	Replicate 6_(2)_25xLLOQ	0.3207	Replicate 6_(3)_50xLLOQ	0.5759	0.28795
ILGATIENSR	sp|P08727|K1C19_HUMAN	Replicate 1_(2)_25xLLOQ	0.1495	Replicate 1_(3)_50xLLOQ	0.28765	0.143825	X
ILGATIENSR	sp|P08727|K1C19_HUMAN	Replicate 2_(2)_25xLLOQ	0.16005	Replicate 2_(3)_50xLLOQ	0.3217	0.16085	X
ILGATIENSR	sp|P08727|K1C19_HUMAN	Replicate 3_(2)_25xLLOQ	0.15975	Replicate 3_(3)_50xLLOQ	0.2795	0.13975
ILGATIENSR	sp|P08727|K1C19_HUMAN	Replicate 4_(2)_25xLLOQ	0.13415	Replicate 4_(3)_50xLLOQ	0.30605	0.153025
ILGATIENSR	sp|P08727|K1C19_HUMAN	Replicate 5_(2)_25xLLOQ	0.1513	Replicate 5_(3)_50xLLOQ	0.29755	0.148775	X
ILGATIENSR	sp|P08727|K1C19_HUMAN	Replicate 6_(2)_25xLLOQ	0.14305	Replicate 6_(3)_50xLLOQ	0.3142	0.1571	X
DYSHYYTTIQDLR	sp|P08727|K1C19_HUMAN	Replicate 1_(2)_25xLLOQ	10.0624	Replicate 1_(3)_50xLLOQ	17.7348	8.86742
DYSHYYTTIQDLR	sp|P08727|K1C19_HUMAN	Replicate 2_(2)_25xLLOQ	8.35605	Replicate 2_(3)_50xLLOQ	18.2807	9.14035	X
DYSHYYTTIQDLR	sp|P08727|K1C19_HUMAN	Replicate 3_(2)_25xLLOQ	9.18825	Replicate 3_(3)_50xLLOQ	19.9978	9.99892	X
DYSHYYTTIQDLR	sp|P08727|K1C19_HUMAN	Replicate 4_(2)_25xLLOQ	7.9747	Replicate 4_(3)_50xLLOQ	18.3712	9.18562
DYSHYYTTIQDLR	sp|P08727|K1C19_HUMAN	Replicate 5_(2)_25xLLOQ	8.43055	Replicate 5_(3)_50xLLOQ	16.193	8.0965	X
DYSHYYTTIQDLR	sp|P08727|K1C19_HUMAN	Replicate 6_(2)_25xLLOQ	9.07595	Replicate 6_(3)_50xLLOQ	19.2752	9.63758	X
IQSFLGGAPTEDLK	sp|Q13421|MSLN_HUMAN	Replicate 1_(2)_25xLLOQ	2.17545	Replicate 1_(3)_50xLLOQ	4.2242	2.1121	X
IQSFLGGAPTEDLK	sp|Q13421|MSLN_HUMAN	Replicate 2_(2)_25xLLOQ	2.0841	Replicate 2_(3)_50xLLOQ	4.16195	2.08098	X
IQSFLGGAPTEDLK	sp|Q13421|MSLN_HUMAN	Replicate 3_(2)_25xLLOQ	2.1797	Replicate 3_(3)_50xLLOQ	4.35205	2.17603	X
IQSFLGGAPTEDLK	sp|Q13421|MSLN_HUMAN	Replicate 4_(2)_25xLLOQ	2.0301	Replicate 4_(3)_50xLLOQ	4.33125	2.16562	X
IQSFLGGAPTEDLK	sp|Q13421|MSLN_HUMAN	Replicate 5_(2)_25xLLOQ	2.04645	Replicate 5_(3)_50xLLOQ	4.04325	2.02163	X
IQSFLGGAPTEDLK	sp|Q13421|MSLN_HUMAN	Replicate 6_(2)_25xLLOQ	2.105	Replicate 6_(3)_50xLLOQ	4.30475	2.15238	X
GLLPVLGQPIIR	sp|Q13421|MSLN_HUMAN	Replicate 1_(2)_25xLLOQ	25.7093	Replicate 1_(3)_50xLLOQ	56.3088	28.1544	X
GLLPVLGQPIIR	sp|Q13421|MSLN_HUMAN	Replicate 2_(2)_25xLLOQ	26.6223	Replicate 2_(3)_50xLLOQ	58.4703	29.2351	X
GLLPVLGQPIIR	sp|Q13421|MSLN_HUMAN	Replicate 3_(2)_25xLLOQ	28.6302	Replicate 3_(3)_50xLLOQ	60.749	30.3745	X
GLLPVLGQPIIR	sp|Q13421|MSLN_HUMAN	Replicate 4_(2)_25xLLOQ	24.8285	Replicate 4_(3)_50xLLOQ	54.7262	27.3631	X
GLLPVLGQPIIR	sp|Q13421|MSLN_HUMAN	Replicate 5_(2)_25xLLOQ	27.9914	Replicate 5_(3)_50xLLOQ	53.6636	26.8318	X
GLLPVLGQPIIR	sp|Q13421|MSLN_HUMAN	Replicate 6_(2)_25xLLOQ	27.0656	Replicate 6_(3)_50xLLOQ	56.4123	28.2061	X
ANVDLLPR	sp|Q13421|MSLN_HUMAN	Replicate 1_(2)_25xLLOQ	0.24155	Replicate 1_(3)_50xLLOQ	0.4832	0.2416	X
ANVDLLPR	sp|Q13421|MSLN_HUMAN	Replicate 2_(2)_25xLLOQ	0.2265	Replicate 2_(3)_50xLLOQ	0.50675	0.253375
ANVDLLPR	sp|Q13421|MSLN_HUMAN	Replicate 3_(2)_25xLLOQ	0.22555	Replicate 3_(3)_50xLLOQ	0.47685	0.238425	X
ANVDLLPR	sp|Q13421|MSLN_HUMAN	Replicate 4_(2)_25xLLOQ	0.2198	Replicate 4_(3)_50xLLOQ	0.51385	0.256925
ANVDLLPR	sp|Q13421|MSLN_HUMAN	Replicate 5_(2)_25xLLOQ	0.24705	Replicate 5_(3)_50xLLOQ	0.47185	0.235925	X
ANVDLLPR	sp|Q13421|MSLN_HUMAN	Replicate 6_(2)_25xLLOQ	0.2183	Replicate 6_(3)_50xLLOQ	0.483	0.2415	X
TDAVLPLTVAEVQK	sp|Q13421|MSLN_HUMAN	Replicate 1_(2)_25xLLOQ	1.8368	Replicate 1_(3)_50xLLOQ	3.52235	1.76118	X
TDAVLPLTVAEVQK	sp|Q13421|MSLN_HUMAN	Replicate 2_(2)_25xLLOQ	1.7367	Replicate 2_(3)_50xLLOQ	3.52465	1.76232	X
TDAVLPLTVAEVQK	sp|Q13421|MSLN_HUMAN	Replicate 3_(2)_25xLLOQ	1.80805	Replicate 3_(3)_50xLLOQ	3.78365	1.89182	X
TDAVLPLTVAEVQK	sp|Q13421|MSLN_HUMAN	Replicate 4_(2)_25xLLOQ	1.7327	Replicate 4_(3)_50xLLOQ	3.64795	1.82397	X
TDAVLPLTVAEVQK	sp|Q13421|MSLN_HUMAN	Replicate 5_(2)_25xLLOQ	1.9342	Replicate 5_(3)_50xLLOQ	3.3902	1.6951
TDAVLPLTVAEVQK	sp|Q13421|MSLN_HUMAN	Replicate 6_(2)_25xLLOQ	1.84345	Replicate 6_(3)_50xLLOQ	3.6659	1.83295	X
NYGQLDIFPAR	sp|P15941|MUC1_HUMAN	Replicate 1_(2)_25xLLOQ	2.05465	Replicate 1_(3)_50xLLOQ	3.9073	1.95365	X
NYGQLDIFPAR	sp|P15941|MUC1_HUMAN	Replicate 2_(2)_25xLLOQ	1.97285	Replicate 2_(3)_50xLLOQ	4.00325	2.00162	X
NYGQLDIFPAR	sp|P15941|MUC1_HUMAN	Replicate 3_(2)_25xLLOQ	1.9565	Replicate 3_(3)_50xLLOQ	4.11435	2.05717	X
NYGQLDIFPAR	sp|P15941|MUC1_HUMAN	Replicate 4_(2)_25xLLOQ	1.9081	Replicate 4_(3)_50xLLOQ	4.0057	2.00285	X
NYGQLDIFPAR	sp|P15941|MUC1_HUMAN	Replicate 5_(2)_25xLLOQ	1.97485	Replicate 5_(3)_50xLLOQ	3.84655	1.92328	X
NYGQLDIFPAR	sp|P15941|MUC1_HUMAN	Replicate 6_(2)_25xLLOQ	1.9352	Replicate 6_(3)_50xLLOQ	3.9893	1.99465	X
NPLDGSVLLR	sp|Q96NY8|NECT4_HUMAN	Replicate 1_(2)_25xLLOQ	1.3722	Replicate 1_(3)_50xLLOQ	2.64895	1.32448	X
NPLDGSVLLR	sp|Q96NY8|NECT4_HUMAN	Replicate 2_(2)_25xLLOQ	1.4473	Replicate 2_(3)_50xLLOQ	2.88195	1.44097	X
NPLDGSVLLR	sp|Q96NY8|NECT4_HUMAN	Replicate 3_(2)_25xLLOQ	1.32655	Replicate 3_(3)_50xLLOQ	2.5557	1.27785	X
NPLDGSVLLR	sp|Q96NY8|NECT4_HUMAN	Replicate 4_(2)_25xLLOQ	1.30535	Replicate 4_(3)_50xLLOQ	2.7407	1.37035	X
NPLDGSVLLR	sp|Q96NY8|NECT4_HUMAN	Replicate 5_(2)_25xLLOQ	1.358	Replicate 5_(3)_50xLLOQ	2.569	1.2845	X
NPLDGSVLLR	sp|Q96NY8|NECT4_HUMAN	Replicate 6_(2)_25xLLOQ	1.24555	Replicate 6_(3)_50xLLOQ	2.60635	1.30317	X
LDGPLPSGVR	sp|Q96NY8|NECT4_HUMAN	Replicate 1_(2)_25xLLOQ	0.2081	Replicate 1_(3)_50xLLOQ	0.42115	0.210575	X
LDGPLPSGVR	sp|Q96NY8|NECT4_HUMAN	Replicate 2_(2)_25xLLOQ	0.23175	Replicate 2_(3)_50xLLOQ	0.4417	0.22085	X
LDGPLPSGVR	sp|Q96NY8|NECT4_HUMAN	Replicate 3_(2)_25xLLOQ	0.2248	Replicate 3_(3)_50xLLOQ	0.3946	0.1973
LDGPLPSGVR	sp|Q96NY8|NECT4_HUMAN	Replicate 4_(2)_25xLLOQ	0.1934	Replicate 4_(3)_50xLLOQ	0.42385	0.211925	X
LDGPLPSGVR	sp|Q96NY8|NECT4_HUMAN	Replicate 5_(2)_25xLLOQ	0.21285	Replicate 5_(3)_50xLLOQ	0.42085	0.210425	X
LDGPLPSGVR	sp|Q96NY8|NECT4_HUMAN	Replicate 6_(2)_25xLLOQ	0.2131	Replicate 6_(3)_50xLLOQ	0.44375	0.221875	X
GDSGEQVGQVAWAR	sp|Q96NY8|NECT4_HUMAN	Replicate 1_(2)_25xLLOQ	0.60705	Replicate 1_(3)_50xLLOQ	1.1267	0.56335	X
GDSGEQVGQVAWAR	sp|Q96NY8|NECT4_HUMAN	Replicate 2_(2)_25xLLOQ	0.6065	Replicate 2_(3)_50xLLOQ	1.22075	0.610375	X
GDSGEQVGQVAWAR	sp|Q96NY8|NECT4_HUMAN	Replicate 3_(2)_25xLLOQ	0.585	Replicate 3_(3)_50xLLOQ	1.14505	0.572525	X
GDSGEQVGQVAWAR	sp|Q96NY8|NECT4_HUMAN	Replicate 4_(2)_25xLLOQ	0.5246	Replicate 4_(3)_50xLLOQ	1.1603	0.58015	X
GDSGEQVGQVAWAR	sp|Q96NY8|NECT4_HUMAN	Replicate 5_(2)_25xLLOQ	0.6095	Replicate 5_(3)_50xLLOQ	1.0899	0.54495
GDSGEQVGQVAWAR	sp|Q96NY8|NECT4_HUMAN	Replicate 6_(2)_25xLLOQ	0.54325	Replicate 6_(3)_50xLLOQ	1.16355	0.581775	X
VSTFPAGSFQAR	sp|Q96NY8|NECT4_HUMAN	Replicate 1_(2)_25xLLOQ	0.4169	Replicate 1_(3)_50xLLOQ	0.90055	0.450275	X
VSTFPAGSFQAR	sp|Q96NY8|NECT4_HUMAN	Replicate 2_(2)_25xLLOQ	0.4131	Replicate 2_(3)_50xLLOQ	0.92565	0.462825
VSTFPAGSFQAR	sp|Q96NY8|NECT4_HUMAN	Replicate 3_(2)_25xLLOQ	0.43185	Replicate 3_(3)_50xLLOQ	0.91935	0.459675	X
VSTFPAGSFQAR	sp|Q96NY8|NECT4_HUMAN	Replicate 4_(2)_25xLLOQ	0.4634	Replicate 4_(3)_50xLLOQ	0.97075	0.485375	X
VSTFPAGSFQAR	sp|Q96NY8|NECT4_HUMAN	Replicate 5_(2)_25xLLOQ	0.46265	Replicate 5_(3)_50xLLOQ	0.84415	0.422075	X
VSTFPAGSFQAR	sp|Q96NY8|NECT4_HUMAN	Replicate 6_(2)_25xLLOQ	0.40965	Replicate 6_(3)_50xLLOQ	0.9461	0.47305
GDSVVYGLR	sp|P10451|OSTP_HUMAN	Replicate 1_(2)_25xLLOQ	0.072	Replicate 1_(3)_50xLLOQ	0.1472	0.0736	X
GDSVVYGLR	sp|P10451|OSTP_HUMAN	Replicate 2_(2)_25xLLOQ	0.07855	Replicate 2_(3)_50xLLOQ	0.1593	0.07965	X
GDSVVYGLR	sp|P10451|OSTP_HUMAN	Replicate 3_(2)_25xLLOQ	0.0785	Replicate 3_(3)_50xLLOQ	0.14035	0.070175
GDSVVYGLR	sp|P10451|OSTP_HUMAN	Replicate 4_(2)_25xLLOQ	0.0673	Replicate 4_(3)_50xLLOQ	0.1564	0.0782
GDSVVYGLR	sp|P10451|OSTP_HUMAN	Replicate 5_(2)_25xLLOQ	0.0742	Replicate 5_(3)_50xLLOQ	0.14705	0.073525	X
GDSVVYGLR	sp|P10451|OSTP_HUMAN	Replicate 6_(2)_25xLLOQ	0.07125	Replicate 6_(3)_50xLLOQ	0.15595	0.077975	X
AIPVAQDLNAPSDWDSR	sp|P10451|OSTP_HUMAN	Replicate 1_(2)_25xLLOQ	7.78425	Replicate 1_(3)_50xLLOQ	15.1861	7.59305	X
AIPVAQDLNAPSDWDSR	sp|P10451|OSTP_HUMAN	Replicate 2_(2)_25xLLOQ	7.59465	Replicate 2_(3)_50xLLOQ	14.9191	7.45955	X
AIPVAQDLNAPSDWDSR	sp|P10451|OSTP_HUMAN	Replicate 3_(2)_25xLLOQ	8.4451	Replicate 3_(3)_50xLLOQ	16.1125	8.05627	X
AIPVAQDLNAPSDWDSR	sp|P10451|OSTP_HUMAN	Replicate 4_(2)_25xLLOQ	7.54505	Replicate 4_(3)_50xLLOQ	16.001	8.0005	X
AIPVAQDLNAPSDWDSR	sp|P10451|OSTP_HUMAN	Replicate 5_(2)_25xLLOQ	7.7393	Replicate 5_(3)_50xLLOQ	15.0028	7.5014	X
AIPVAQDLNAPSDWDSR	sp|P10451|OSTP_HUMAN	Replicate 6_(2)_25xLLOQ	7.47765	Replicate 6_(3)_50xLLOQ	16.097	8.0485	X
YPDAVATWLNPDPSQK	sp|P10451|OSTP_HUMAN	Replicate 1_(2)_25xLLOQ	73.3886	Replicate 1_(3)_50xLLOQ	149.032	74.5161	X
YPDAVATWLNPDPSQK	sp|P10451|OSTP_HUMAN	Replicate 2_(2)_25xLLOQ	71.4263	Replicate 2_(3)_50xLLOQ	159.242	79.6211
YPDAVATWLNPDPSQK	sp|P10451|OSTP_HUMAN	Replicate 3_(2)_25xLLOQ	71.4125	Replicate 3_(3)_50xLLOQ	148.728	74.3641	X
YPDAVATWLNPDPSQK	sp|P10451|OSTP_HUMAN	Replicate 4_(2)_25xLLOQ	72.3476	Replicate 4_(3)_50xLLOQ	140.74	70.3698	X
YPDAVATWLNPDPSQK	sp|P10451|OSTP_HUMAN	Replicate 5_(2)_25xLLOQ	121.896	Replicate 5_(3)_50xLLOQ	138.115	69.0577
YPDAVATWLNPDPSQK	sp|P10451|OSTP_HUMAN	Replicate 6_(2)_25xLLOQ	88.5123	Replicate 6_(3)_50xLLOQ	160.584	80.2922
LLEGMELIVSQVHPETK	sp|P01236|PRL_HUMAN	Replicate 1_(2)_25xLLOQ	77.9601	Replicate 1_(3)_50xLLOQ	150.114	75.057	X
LLEGMELIVSQVHPETK	sp|P01236|PRL_HUMAN	Replicate 2_(2)_25xLLOQ	75.4492	Replicate 2_(3)_50xLLOQ	154.394	77.1969	X
LLEGMELIVSQVHPETK	sp|P01236|PRL_HUMAN	Replicate 3_(2)_25xLLOQ	77.3226	Replicate 3_(3)_50xLLOQ	147.013	73.5063	X
LLEGMELIVSQVHPETK	sp|P01236|PRL_HUMAN	Replicate 4_(2)_25xLLOQ	72.8606	Replicate 4_(3)_50xLLOQ	157.39	78.6948	X
LLEGMELIVSQVHPETK	sp|P01236|PRL_HUMAN	Replicate 5_(2)_25xLLOQ	75.29	Replicate 5_(3)_50xLLOQ	152.33	76.165	X
LLEGMELIVSQVHPETK	sp|P01236|PRL_HUMAN	Replicate 6_(2)_25xLLOQ	76.0438	Replicate 6_(3)_50xLLOQ	149.808	74.9038	X
LSAYYNLLHCLR	sp|P01236|PRL_HUMAN	Replicate 1_(2)_25xLLOQ	88.1325	Replicate 1_(3)_50xLLOQ	173.473	86.7363	X
LSAYYNLLHCLR	sp|P01236|PRL_HUMAN	Replicate 2_(2)_25xLLOQ	84.7782	Replicate 2_(3)_50xLLOQ	177.402	88.7012	X
LSAYYNLLHCLR	sp|P01236|PRL_HUMAN	Replicate 3_(2)_25xLLOQ	86.21	Replicate 3_(3)_50xLLOQ	189.446	94.7231	X
LSAYYNLLHCLR	sp|P01236|PRL_HUMAN	Replicate 4_(2)_25xLLOQ	84.0062	Replicate 4_(3)_50xLLOQ	183.018	91.5088	X
LSAYYNLLHCLR	sp|P01236|PRL_HUMAN	Replicate 5_(2)_25xLLOQ	92.565	Replicate 5_(3)_50xLLOQ	164.481	82.2403
LSAYYNLLHCLR	sp|P01236|PRL_HUMAN	Replicate 6_(2)_25xLLOQ	87.7837	Replicate 6_(3)_50xLLOQ	189.203	94.6017	X
LGAHQLDSYSEDAK	sp|Q16651|PRSS8_HUMAN	Replicate 1_(2)_25xLLOQ	1.1226	Replicate 1_(3)_50xLLOQ	2.1774	1.0887	X
LGAHQLDSYSEDAK	sp|Q16651|PRSS8_HUMAN	Replicate 2_(2)_25xLLOQ	1.1353	Replicate 2_(3)_50xLLOQ	2.2586	1.1293	X
LGAHQLDSYSEDAK	sp|Q16651|PRSS8_HUMAN	Replicate 3_(2)_25xLLOQ	0.98355	Replicate 3_(3)_50xLLOQ	1.9823	0.99115	X
LGAHQLDSYSEDAK	sp|Q16651|PRSS8_HUMAN	Replicate 4_(2)_25xLLOQ	1.10495	Replicate 4_(3)_50xLLOQ	2.30795	1.15397	X
LGAHQLDSYSEDAK	sp|Q16651|PRSS8_HUMAN	Replicate 5_(2)_25xLLOQ	1.0062	Replicate 5_(3)_50xLLOQ	2.27715	1.13857
LGAHQLDSYSEDAK	sp|Q16651|PRSS8_HUMAN	Replicate 6_(2)_25xLLOQ	0.99115	Replicate 6_(3)_50xLLOQ	2.13565	1.06783	X
PLQQLEVPLISR	sp|Q16651|PRSS8_HUMAN	Replicate 1_(2)_25xLLOQ	15.9804	Replicate 1_(3)_50xLLOQ	31.0026	15.5013	X
PLQQLEVPLISR	sp|Q16651|PRSS8_HUMAN	Replicate 2_(2)_25xLLOQ	15.6946	Replicate 2_(3)_50xLLOQ	31.4438	15.7219	X
PLQQLEVPLISR	sp|Q16651|PRSS8_HUMAN	Replicate 3_(2)_25xLLOQ	15.4685	Replicate 3_(3)_50xLLOQ	32.9175	16.4588	X
PLQQLEVPLISR	sp|Q16651|PRSS8_HUMAN	Replicate 4_(2)_25xLLOQ	15.2241	Replicate 4_(3)_50xLLOQ	32.7402	16.3701	X
PLQQLEVPLISR	sp|Q16651|PRSS8_HUMAN	Replicate 5_(2)_25xLLOQ	15.7463	Replicate 5_(3)_50xLLOQ	31.7904	15.8952	X
PLQQLEVPLISR	sp|Q16651|PRSS8_HUMAN	Replicate 6_(2)_25xLLOQ	15.6893	Replicate 6_(3)_50xLLOQ	31.6527	15.8263	X
IALGGLLFPASNLR	sp|P04278|SHBG_HUMAN	Replicate 1_(2)_25xLLOQ	105.643	Replicate 1_(3)_50xLLOQ	218.592	109.296	X
IALGGLLFPASNLR	sp|P04278|SHBG_HUMAN	Replicate 2_(2)_25xLLOQ	109.252	Replicate 2_(3)_50xLLOQ	230.274	115.137	X
IALGGLLFPASNLR	sp|P04278|SHBG_HUMAN	Replicate 3_(2)_25xLLOQ	106.253	Replicate 3_(3)_50xLLOQ	251.271	125.635
IALGGLLFPASNLR	sp|P04278|SHBG_HUMAN	Replicate 4_(2)_25xLLOQ	101.313	Replicate 4_(3)_50xLLOQ	234.556	117.278
IALGGLLFPASNLR	sp|P04278|SHBG_HUMAN	Replicate 5_(2)_25xLLOQ	102.932	Replicate 5_(3)_50xLLOQ	236.56	118.28
IALGGLLFPASNLR	sp|P04278|SHBG_HUMAN	Replicate 6_(2)_25xLLOQ	95.3377	Replicate 6_(3)_50xLLOQ	221.046	110.523
QAEISASAPTSLR	sp|P04278|SHBG_HUMAN	Replicate 1_(2)_25xLLOQ	0.5883	Replicate 1_(3)_50xLLOQ	1.0854	0.5427	X
QAEISASAPTSLR	sp|P04278|SHBG_HUMAN	Replicate 2_(2)_25xLLOQ	0.68715	Replicate 2_(3)_50xLLOQ	1.1698	0.5849
QAEISASAPTSLR	sp|P04278|SHBG_HUMAN	Replicate 3_(2)_25xLLOQ	0.65025	Replicate 3_(3)_50xLLOQ	1.1256	0.5628
QAEISASAPTSLR	sp|P04278|SHBG_HUMAN	Replicate 4_(2)_25xLLOQ	0.5312	Replicate 4_(3)_50xLLOQ	1.16465	0.582325	X
QAEISASAPTSLR	sp|P04278|SHBG_HUMAN	Replicate 5_(2)_25xLLOQ	0.66335	Replicate 5_(3)_50xLLOQ	1.1234	0.5617
QAEISASAPTSLR	sp|P04278|SHBG_HUMAN	Replicate 6_(2)_25xLLOQ	0.58225	Replicate 6_(3)_50xLLOQ	1.2038	0.6019	X
LDVDQALNR	sp|P04278|SHBG_HUMAN	Replicate 1_(2)_25xLLOQ	0.6821	Replicate 1_(3)_50xLLOQ	1.42445	0.712225	X
LDVDQALNR	sp|P04278|SHBG_HUMAN	Replicate 2_(2)_25xLLOQ	0.7239	Replicate 2_(3)_50xLLOQ	1.49295	0.746475	X
LDVDQALNR	sp|P04278|SHBG_HUMAN	Replicate 3_(2)_25xLLOQ	0.69935	Replicate 3_(3)_50xLLOQ	1.3585	0.67925	X
LDVDQALNR	sp|P04278|SHBG_HUMAN	Replicate 4_(2)_25xLLOQ	0.59015	Replicate 4_(3)_50xLLOQ	1.3899	0.69495
LDVDQALNR	sp|P04278|SHBG_HUMAN	Replicate 5_(2)_25xLLOQ	0.6843	Replicate 5_(3)_50xLLOQ	1.3293	0.66465	X
LDVDQALNR	sp|P04278|SHBG_HUMAN	Replicate 6_(2)_25xLLOQ	0.6229	Replicate 6_(3)_50xLLOQ	1.43015	0.715075
GFQALGDAADIR	sp|P01033|TIMP1_HUMAN	Replicate 1_(2)_25xLLOQ	0.6219	Replicate 1_(3)_50xLLOQ	1.13735	0.568675	X
GFQALGDAADIR	sp|P01033|TIMP1_HUMAN	Replicate 2_(2)_25xLLOQ	0.54775	Replicate 2_(3)_50xLLOQ	1.15235	0.576175	X
GFQALGDAADIR	sp|P01033|TIMP1_HUMAN	Replicate 3_(2)_25xLLOQ	0.5757	Replicate 3_(3)_50xLLOQ	1.2508	0.6254	X
GFQALGDAADIR	sp|P01033|TIMP1_HUMAN	Replicate 4_(2)_25xLLOQ	0.5082	Replicate 4_(3)_50xLLOQ	1.2209	0.61045
GFQALGDAADIR	sp|P01033|TIMP1_HUMAN	Replicate 5_(2)_25xLLOQ	0.5481	Replicate 5_(3)_50xLLOQ	1.07065	0.535325	X
GFQALGDAADIR	sp|P01033|TIMP1_HUMAN	Replicate 6_(2)_25xLLOQ	0.57475	Replicate 6_(3)_50xLLOQ	1.22725	0.613625	X
SEEFLIAGK	sp|P01033|TIMP1_HUMAN	Replicate 1_(2)_25xLLOQ	0.46715	Replicate 1_(3)_50xLLOQ	0.9684	0.4842	X
SEEFLIAGK	sp|P01033|TIMP1_HUMAN	Replicate 2_(2)_25xLLOQ	0.47405	Replicate 2_(3)_50xLLOQ	1.06865	0.534325
SEEFLIAGK	sp|P01033|TIMP1_HUMAN	Replicate 3_(2)_25xLLOQ	0.4551	Replicate 3_(3)_50xLLOQ	1.05805	0.529025
SEEFLIAGK	sp|P01033|TIMP1_HUMAN	Replicate 4_(2)_25xLLOQ	0.47165	Replicate 4_(3)_50xLLOQ	1.1463	0.57315
SEEFLIAGK	sp|P01033|TIMP1_HUMAN	Replicate 5_(2)_25xLLOQ	0.49515	Replicate 5_(3)_50xLLOQ	0.9092	0.4546	X
SEEFLIAGK	sp|P01033|TIMP1_HUMAN	Replicate 6_(2)_25xLLOQ	0.45215	Replicate 6_(3)_50xLLOQ	1.0485	0.52425
EPGLCTWQSLR	sp|P01033|TIMP1_HUMAN	Replicate 1_(2)_25xLLOQ	0.59915	Replicate 1_(3)_50xLLOQ	1.13265	0.566325	X
EPGLCTWQSLR	sp|P01033|TIMP1_HUMAN	Replicate 2_(2)_25xLLOQ	0.57335	Replicate 2_(3)_50xLLOQ	1.1515	0.57575	X
EPGLCTWQSLR	sp|P01033|TIMP1_HUMAN	Replicate 3_(2)_25xLLOQ	0.5881	Replicate 3_(3)_50xLLOQ	1.1756	0.5878	X
EPGLCTWQSLR	sp|P01033|TIMP1_HUMAN	Replicate 4_(2)_25xLLOQ	0.54595	Replicate 4_(3)_50xLLOQ	1.17465	0.587325	X
EPGLCTWQSLR	sp|P01033|TIMP1_HUMAN	Replicate 5_(2)_25xLLOQ	0.57305	Replicate 5_(3)_50xLLOQ	1.12395	0.561975	X
EPGLCTWQSLR	sp|P01033|TIMP1_HUMAN	Replicate 6_(2)_25xLLOQ	0.5758	Replicate 6_(3)_50xLLOQ	1.16425	0.582125	X
DITSDSENSNFR	sp|P25445|TNR6_HUMAN	Replicate 1_(2)_25xLLOQ	1.6145	Replicate 1_(3)_50xLLOQ	3.13515	1.56757	X
DITSDSENSNFR	sp|P25445|TNR6_HUMAN	Replicate 2_(2)_25xLLOQ	1.57695	Replicate 2_(3)_50xLLOQ	3.18415	1.59207	X
DITSDSENSNFR	sp|P25445|TNR6_HUMAN	Replicate 3_(2)_25xLLOQ	1.5371	Replicate 3_(3)_50xLLOQ	3.15655	1.57828	X
DITSDSENSNFR	sp|P25445|TNR6_HUMAN	Replicate 4_(2)_25xLLOQ	1.53925	Replicate 4_(3)_50xLLOQ	3.3057	1.65285	X
DITSDSENSNFR	sp|P25445|TNR6_HUMAN	Replicate 5_(2)_25xLLOQ	1.5292	Replicate 5_(3)_50xLLOQ	3.26115	1.63058	X
DITSDSENSNFR	sp|P25445|TNR6_HUMAN	Replicate 6_(2)_25xLLOQ	1.53875	Replicate 6_(3)_50xLLOQ	3.20385	1.60193	X
TFEDIPLEEPEVK	sp|P35968|VGFR2_HUMAN	Replicate 1_(2)_25xLLOQ	5.57515	Replicate 1_(3)_50xLLOQ	10.8089	5.40447	X
TFEDIPLEEPEVK	sp|P35968|VGFR2_HUMAN	Replicate 2_(2)_25xLLOQ	5.35065	Replicate 2_(3)_50xLLOQ	11.5731	5.78653	X
TFEDIPLEEPEVK	sp|P35968|VGFR2_HUMAN	Replicate 3_(2)_25xLLOQ	5.38665	Replicate 3_(3)_50xLLOQ	11.4877	5.74385	X
TFEDIPLEEPEVK	sp|P35968|VGFR2_HUMAN	Replicate 4_(2)_25xLLOQ	5.0417	Replicate 4_(3)_50xLLOQ	11.384	5.69198
TFEDIPLEEPEVK	sp|P35968|VGFR2_HUMAN	Replicate 5_(2)_25xLLOQ	5.42875	Replicate 5_(3)_50xLLOQ	10.423	5.21152	X
TFEDIPLEEPEVK	sp|P35968|VGFR2_HUMAN	Replicate 6_(2)_25xLLOQ	5.3718	Replicate 6_(3)_50xLLOQ	11.7016	5.8508	X
DYVGAIPVDLK	sp|P35968|VGFR2_HUMAN	Replicate 1_(2)_25xLLOQ	1.64255	Replicate 1_(3)_50xLLOQ	3.2697	1.63485	X
DYVGAIPVDLK	sp|P35968|VGFR2_HUMAN	Replicate 2_(2)_25xLLOQ	1.4795	Replicate 2_(3)_50xLLOQ	3.2325	1.61625	X
DYVGAIPVDLK	sp|P35968|VGFR2_HUMAN	Replicate 3_(2)_25xLLOQ	1.4556	Replicate 3_(3)_50xLLOQ	3.7318	1.8659
DYVGAIPVDLK	sp|P35968|VGFR2_HUMAN	Replicate 4_(2)_25xLLOQ	1.4407	Replicate 4_(3)_50xLLOQ	3.525	1.7625
DYVGAIPVDLK	sp|P35968|VGFR2_HUMAN	Replicate 5_(2)_25xLLOQ	1.43925	Replicate 5_(3)_50xLLOQ	2.98795	1.49398	X
DYVGAIPVDLK	sp|P35968|VGFR2_HUMAN	Replicate 6_(2)_25xLLOQ	1.63285	Replicate 6_(3)_50xLLOQ	3.4712	1.7356	X
FLSTLTIDGVTR	sp|P35968|VGFR2_HUMAN	Replicate 1_(2)_25xLLOQ	18.0107	Replicate 1_(3)_50xLLOQ	35.4116	17.7058	X
FLSTLTIDGVTR	sp|P35968|VGFR2_HUMAN	Replicate 2_(2)_25xLLOQ	17.8894	Replicate 2_(3)_50xLLOQ	35.9766	17.9883	X
FLSTLTIDGVTR	sp|P35968|VGFR2_HUMAN	Replicate 3_(2)_25xLLOQ	18.4351	Replicate 3_(3)_50xLLOQ	35.71	17.855	X
FLSTLTIDGVTR	sp|P35968|VGFR2_HUMAN	Replicate 4_(2)_25xLLOQ	17.7245	Replicate 4_(3)_50xLLOQ	37.4645	18.7323	X
FLSTLTIDGVTR	sp|P35968|VGFR2_HUMAN	Replicate 5_(2)_25xLLOQ	18.9705	Replicate 5_(3)_50xLLOQ	34.3037	17.1518
FLSTLTIDGVTR	sp|P35968|VGFR2_HUMAN	Replicate 6_(2)_25xLLOQ	18.2722	Replicate 6_(3)_50xLLOQ	35.3288	17.6644	X
An "X" indicates the peptides that passed the acceptability criteria
