# Supplementary material for: Quantification of putative ovarian cancer serum protein biomarkers using a multiplexed targeted mass spectrometry assay
Source: Clin Proteomics. 2024 Jan 3;21:1. doi: 10.1186/s12014-023-09447-4 (PMC10762856; doi:10.1186/s12014-023-09447-4)
Supplement: Supplementary file 32 — Additional file 32: Table S5. Selectivity to evaluate the PRM assay specificity of the 64 peptides: Ion transition ratios. [file 12014_2023_9447_MOESM32_ESM.xlsx]

## Sheet: ST5.selectivity_ion transition
Supplementary Table 6. Selectivity to evaluate the PRM assay specificity of the 64 peptides: Ion transition ratios
Peptide sequence	Uniprot accession #	Replicate #1 (R1)	Transition Ion	Precursor m/z Light	Peak area intensity Light	Precursor m/z Heavy	Peak area intensity Heavy	Replicate #2 (R2)	Transition Ion	Precursor m/z Light	Peak area intensity Light	Precursor m/z Heavy	Peak area intensity Heavy	Ion transition ratio (Light_R1)	Ion transition ratio (Light_R2)	Mean of ion transition ratio in duplicate (light)	Individual Ion transition ratio of light_R1 <30% of mean	Individual Ion transition ratio of light_R2 <30% of mean
ELGPYTLDR	sp|Q8WXI7|CA125 (MUC16)_HUMAN	Replicate 1_25xLLOQ_R1	y5	532.275	929593	537.279	2381068	Replicate 1_25xLLOQ_R2	y5	532.275	875465	537.279	2460652	1.0323 (y5 to y7)	1.0481 (y5 to y7)	1.04022	X	X
ELGPYTLDR	sp|Q8WXI7|CA125 (MUC16)_HUMAN	Replicate 1_25xLLOQ_R1	y7	532.275	900506	537.279	2192765	Replicate 1_25xLLOQ_R2	y7	532.275	835251	537.279	2333770	2.5641 (y7 to y6)	2.6253 (y7 to y6)	2.59472	X	X
ELGPYTLDR	sp|Q8WXI7|CA125 (MUC16)_HUMAN	Replicate 1_25xLLOQ_R1	y6	532.275	351194	537.279	881975	Replicate 1_25xLLOQ_R2	y6	532.275	318152	537.279	931412
ELGPYTLDR	sp|Q8WXI7|CA125 (MUC16)_HUMAN	Replicate 1_50xLLOQ_R1	y5	532.275	1803876	537.279	2594401	Replicate 1_50xLLOQ_R2	y5	532.275	1845955	537.279	2406751	1.0220 (y5 to y7)	1.0443 (y5 to y7)	1.03315	X	X
ELGPYTLDR	sp|Q8WXI7|CA125 (MUC16)_HUMAN	Replicate 1_50xLLOQ_R1	y7	532.275	1765121	537.279	2494563	Replicate 1_50xLLOQ_R2	y7	532.275	1767590	537.279	2241013	2.6678 (y7 to y6)	2.5954 (y7 to y6)	2.63162	X	X
ELGPYTLDR	sp|Q8WXI7|CA125 (MUC16)_HUMAN	Replicate 1_50xLLOQ_R1	y6	532.275	661630	537.279	996929	Replicate 1_50xLLOQ_R2	y6	532.275	681047	537.279	840365
ELGPYTLDR	sp|Q8WXI7|CA125 (MUC16)_HUMAN	Replicate 2_25xLLOQ_R1	y5	532.275	874331	537.279	2487931	Replicate 2_25xLLOQ_R2	y5	532.275	885961	537.279	2509818	1.0308 (y5 to y7)	1.0722 (y5 to y7)	1.05153	X	X
ELGPYTLDR	sp|Q8WXI7|CA125 (MUC16)_HUMAN	Replicate 2_25xLLOQ_R1	y7	532.275	848177	537.279	2395700	Replicate 2_25xLLOQ_R2	y7	532.275	826281	537.279	2393235	2.7002 (y7 to y6)	2.5742 (y7 to y6)	2.63722	X	X
ELGPYTLDR	sp|Q8WXI7|CA125 (MUC16)_HUMAN	Replicate 2_25xLLOQ_R1	y6	532.275	314116	537.279	930678	Replicate 2_25xLLOQ_R2	y6	532.275	320982	537.279	924424
ELGPYTLDR	sp|Q8WXI7|CA125 (MUC16)_HUMAN	Replicate 2_50xLLOQ_R1	y5	532.275	1835614	537.279	2546045	Replicate 2_50xLLOQ_R2	y5	532.275	1860069	537.279	2369502	1.0664 (y5 to y7)	1.0641 (y5 to y7)	1.06524	X	X
ELGPYTLDR	sp|Q8WXI7|CA125 (MUC16)_HUMAN	Replicate 2_50xLLOQ_R1	y7	532.275	1721338	537.279	2441085	Replicate 2_50xLLOQ_R2	y7	532.275	1748027	537.279	2204585	2.5232 (y7 to y6)	2.5925 (y7 to y6)	2.55788	X	X
ELGPYTLDR	sp|Q8WXI7|CA125 (MUC16)_HUMAN	Replicate 2_50xLLOQ_R1	y6	532.275	682201	537.279	950935	Replicate 2_50xLLOQ_R2	y6	532.275	674253	537.279	864247
ELGPYTLDR	sp|Q8WXI7|CA125 (MUC16)_HUMAN	Replicate 3_25xLLOQ_R1	y5	532.275	859117	537.279	2459499	Replicate 3_25xLLOQ_R2	y5	532.275	879372	537.279	2452976	1.0410 (y5 to y7)	1.1066 (y5 to y7)	1.0738	X	X
ELGPYTLDR	sp|Q8WXI7|CA125 (MUC16)_HUMAN	Replicate 3_25xLLOQ_R1	y7	532.275	825279	537.279	2435891	Replicate 3_25xLLOQ_R2	y7	532.275	794666	537.279	2308392	2.5683 (y7 to y6)	2.5027 (y7 to y6)	2.53549	X	X
ELGPYTLDR	sp|Q8WXI7|CA125 (MUC16)_HUMAN	Replicate 3_25xLLOQ_R1	y6	532.275	321333	537.279	922463	Replicate 3_25xLLOQ_R2	y6	532.275	317527	537.279	874585
ELGPYTLDR	sp|Q8WXI7|CA125 (MUC16)_HUMAN	Replicate 3_50xLLOQ_R1	y5	532.275	1891508	537.279	2354965	Replicate 3_50xLLOQ_R2	y5	532.275	1814385	537.279	2346472	1.0453 (y5 to y7)	1.0209 (y5 to y7)	1.03311	X	X
ELGPYTLDR	sp|Q8WXI7|CA125 (MUC16)_HUMAN	Replicate 3_50xLLOQ_R1	y7	532.275	1809548	537.279	2240252	Replicate 3_50xLLOQ_R2	y7	532.275	1777189	537.279	2183295	2.5542 (y7 to y6)	2.6202 (y7 to y6)	2.5872	X	X
ELGPYTLDR	sp|Q8WXI7|CA125 (MUC16)_HUMAN	Replicate 3_50xLLOQ_R1	y6	532.275	708466	537.279	901678	Replicate 3_50xLLOQ_R2	y6	532.275	678258	537.279	879101
ELGPYTLDR	sp|Q8WXI7|CA125 (MUC16)_HUMAN	Replicate 4_25xLLOQ_R1	y5	532.275	850952	537.279	2519942	Replicate 4_25xLLOQ_R2	y5	532.275	899755	537.279	2356208	1.0519 (y5 to y7)	1.0430 (y5 to y7)	1.04745	X	X
ELGPYTLDR	sp|Q8WXI7|CA125 (MUC16)_HUMAN	Replicate 4_25xLLOQ_R1	y7	532.275	808948	537.279	2417282	Replicate 4_25xLLOQ_R2	y7	532.275	862677	537.279	2236110	2.6543 (y7 to y6)	2.5983 (y7 to y6)	2.62629	X	X
ELGPYTLDR	sp|Q8WXI7|CA125 (MUC16)_HUMAN	Replicate 4_25xLLOQ_R1	y6	532.275	304772	537.279	962646	Replicate 4_25xLLOQ_R2	y6	532.275	332015	537.279	873743
ELGPYTLDR	sp|Q8WXI7|CA125 (MUC16)_HUMAN	Replicate 4_50xLLOQ_R1	y5	532.275	1818943	537.279	2276174	Replicate 4_50xLLOQ_R2	y5	532.275	1885841	537.279	2533072	1.0157 (y5 to y7)	1.0554 (y5 to y7)	1.03553	X	X
ELGPYTLDR	sp|Q8WXI7|CA125 (MUC16)_HUMAN	Replicate 4_50xLLOQ_R1	y7	532.275	1790890	537.279	2167114	Replicate 4_50xLLOQ_R2	y7	532.275	1786860	537.279	2437541	2.5768 (y7 to y6)	2.5815 (y7 to y6)	2.57916	X	X
ELGPYTLDR	sp|Q8WXI7|CA125 (MUC16)_HUMAN	Replicate 4_50xLLOQ_R1	y6	532.275	695011	537.279	855938	Replicate 4_50xLLOQ_R2	y6	532.275	692169	537.279	938758
ELGPYTLDR	sp|Q8WXI7|CA125 (MUC16)_HUMAN	Replicate 5_25xLLOQ_R1	y5	532.275	932333	537.279	2440819	Replicate 5_25xLLOQ_R2	y5	532.275	1021107	537.279	2463239	1.0119 (y5 to y7)	1.0440 (y5 to y7)	1.02798	X	X
ELGPYTLDR	sp|Q8WXI7|CA125 (MUC16)_HUMAN	Replicate 5_25xLLOQ_R1	y7	532.275	921331	537.279	2315724	Replicate 5_25xLLOQ_R2	y7	532.275	978056	537.279	2378099	2.6291 (y7 to y6)	2.6071 (y7 to y6)	2.61808	X	X
ELGPYTLDR	sp|Q8WXI7|CA125 (MUC16)_HUMAN	Replicate 5_25xLLOQ_R1	y6	532.275	350439	537.279	889698	Replicate 5_25xLLOQ_R2	y6	532.275	375154	537.279	925941
ELGPYTLDR	sp|Q8WXI7|CA125 (MUC16)_HUMAN	Replicate 5_50xLLOQ_R1	y5	532.275	1722850	537.279	2417141	Replicate 5_50xLLOQ_R2	y5	532.275	1747937	537.279	2446533	1.0770 (y5 to y7)	1.0611 (y5 to y7)	1.06906	X	X
ELGPYTLDR	sp|Q8WXI7|CA125 (MUC16)_HUMAN	Replicate 5_50xLLOQ_R1	y7	532.275	1599681	537.279	2279500	Replicate 5_50xLLOQ_R2	y7	532.275	1647236	537.279	2382736	2.5336 (y7 to y6)	2.6058 (y7 to y6)	2.56971	X	X
ELGPYTLDR	sp|Q8WXI7|CA125 (MUC16)_HUMAN	Replicate 5_50xLLOQ_R1	y6	532.275	631378	537.279	897170	Replicate 5_50xLLOQ_R2	y6	532.275	632144	537.279	905417
ELGPYTLDR	sp|Q8WXI7|CA125 (MUC16)_HUMAN	Replicate 6_25xLLOQ_R1	y5	532.275	871246	537.279	2543428	Replicate 6_25xLLOQ_R2	y5	532.275	856360	537.279	2461494	1.0288 (y5 to y7)	1.0751 (y5 to y7)	1.05193	X	X
ELGPYTLDR	sp|Q8WXI7|CA125 (MUC16)_HUMAN	Replicate 6_25xLLOQ_R1	y7	532.275	846857	537.279	2389671	Replicate 6_25xLLOQ_R2	y7	532.275	796573	537.279	2392174	2.6721 (y7 to y6)	2.5385 (y7 to y6)	2.6053	X	X
ELGPYTLDR	sp|Q8WXI7|CA125 (MUC16)_HUMAN	Replicate 6_25xLLOQ_R1	y6	532.275	316925	537.279	933895	Replicate 6_25xLLOQ_R2	y6	532.275	313798	537.279	933489
ELGPYTLDR	sp|Q8WXI7|CA125 (MUC16)_HUMAN	Replicate 6_50xLLOQ_R1	y5	532.275	1849496	537.279	2593527	Replicate 6_50xLLOQ_R2	y5	532.275	1918383	537.279	2485570	1.0720 (y5 to y7)	1.0462 (y5 to y7)	1.05908	X	X
ELGPYTLDR	sp|Q8WXI7|CA125 (MUC16)_HUMAN	Replicate 6_50xLLOQ_R1	y7	532.275	1725270	537.279	2469660	Replicate 6_50xLLOQ_R2	y7	532.275	1833739	537.279	2287879	2.6134 (y7 to y6)	2.5181 (y7 to y6)	2.56575	X	X
ELGPYTLDR	sp|Q8WXI7|CA125 (MUC16)_HUMAN	Replicate 6_50xLLOQ_R1	y6	532.275	660152	537.279	966387	Replicate 6_50xLLOQ_R2	y6	532.275	728236	537.279	890113
LTNDIEELGPYTLDR	sp|Q8WXI7|CA125 (MUC16)_HUMAN	Replicate 1_25xLLOQ_R1	y10	874.939	14846292	879.943	3273182	Replicate 1_25xLLOQ_R2	y10	874.939	15404286	879.943	3249018	1.5193 (y10 to y8)	1.4581 (y10 to y8)	1.48872	X	X
LTNDIEELGPYTLDR	sp|Q8WXI7|CA125 (MUC16)_HUMAN	Replicate 1_25xLLOQ_R1	y8	874.939	9771849	879.943	2203852	Replicate 1_25xLLOQ_R2	y8	874.939	10564346	879.943	2193616	1.1721 (y8 to y9)	1.2508 (y8 to y9)	1.21147	X	X
LTNDIEELGPYTLDR	sp|Q8WXI7|CA125 (MUC16)_HUMAN	Replicate 1_25xLLOQ_R1	y9	874.939	8336996	879.943	1769981	Replicate 1_25xLLOQ_R2	y9	874.939	8445873	879.943	1691900
LTNDIEELGPYTLDR	sp|Q8WXI7|CA125 (MUC16)_HUMAN	Replicate 1_50xLLOQ_R1	y10	874.939	30409212	879.943	3266557	Replicate 1_50xLLOQ_R2	y10	874.939	29778588	879.943	3395107	1.4680 (y10 to y8)	1.4743 (y10 to y8)	1.47113	X	X
LTNDIEELGPYTLDR	sp|Q8WXI7|CA125 (MUC16)_HUMAN	Replicate 1_50xLLOQ_R1	y8	874.939	20714824	879.943	2243909	Replicate 1_50xLLOQ_R2	y8	874.939	20199002	879.943	2244069	1.2375 (y8 to y9)	1.2149 (y8 to y9)	1.22622	X	X
LTNDIEELGPYTLDR	sp|Q8WXI7|CA125 (MUC16)_HUMAN	Replicate 1_50xLLOQ_R1	y9	874.939	16738688	879.943	1941047	Replicate 1_50xLLOQ_R2	y9	874.939	16626119	879.943	1834413
LTNDIEELGPYTLDR	sp|Q8WXI7|CA125 (MUC16)_HUMAN	Replicate 2_25xLLOQ_R1	y10	874.939	14006163	879.943	2976982	Replicate 2_25xLLOQ_R2	y10	874.939	14179046	879.943	3167135	1.4408 (y10 to y8)	1.4815 (y10 to y8)	1.46115	X	X
LTNDIEELGPYTLDR	sp|Q8WXI7|CA125 (MUC16)_HUMAN	Replicate 2_25xLLOQ_R1	y8	874.939	9721271	879.943	1988176	Replicate 2_25xLLOQ_R2	y8	874.939	9570512	879.943	2087152	1.2746 (y8 to y9)	1.2239 (y8 to y9)	1.24921	X	X
LTNDIEELGPYTLDR	sp|Q8WXI7|CA125 (MUC16)_HUMAN	Replicate 2_25xLLOQ_R1	y9	874.939	7627147	879.943	1713996	Replicate 2_25xLLOQ_R2	y9	874.939	7820000	879.943	1756738
LTNDIEELGPYTLDR	sp|Q8WXI7|CA125 (MUC16)_HUMAN	Replicate 2_50xLLOQ_R1	y10	874.939	30471324	879.943	3338664	Replicate 2_50xLLOQ_R2	y10	874.939	30979918	879.943	3180128	1.5025 (y10 to y8)	1.4451 (y10 to y8)	1.47381	X	X
LTNDIEELGPYTLDR	sp|Q8WXI7|CA125 (MUC16)_HUMAN	Replicate 2_50xLLOQ_R1	y8	874.939	20279952	879.943	2295382	Replicate 2_50xLLOQ_R2	y8	874.939	21438150	879.943	2185411	1.2375 (y8 to y9)	1.2481 (y8 to y9)	1.24282	X	X
LTNDIEELGPYTLDR	sp|Q8WXI7|CA125 (MUC16)_HUMAN	Replicate 2_50xLLOQ_R1	y9	874.939	16387262	879.943	1949007	Replicate 2_50xLLOQ_R2	y9	874.939	17176638	879.943	1850872
LTNDIEELGPYTLDR	sp|Q8WXI7|CA125 (MUC16)_HUMAN	Replicate 3_25xLLOQ_R1	y10	874.939	14344483	879.943	3039992	Replicate 3_25xLLOQ_R2	y10	874.939	14380590	879.943	3329006	1.4603 (y10 to y8)	1.4590 (y10 to y8)	1.45964	X	X
LTNDIEELGPYTLDR	sp|Q8WXI7|CA125 (MUC16)_HUMAN	Replicate 3_25xLLOQ_R1	y8	874.939	9823290	879.943	2030272	Replicate 3_25xLLOQ_R2	y8	874.939	9856277	879.943	2097897	1.1816 (y8 to y9)	1.2524 (y8 to y9)	1.21702	X	X
LTNDIEELGPYTLDR	sp|Q8WXI7|CA125 (MUC16)_HUMAN	Replicate 3_25xLLOQ_R1	y9	874.939	8313494	879.943	1688791	Replicate 3_25xLLOQ_R2	y9	874.939	7869726	879.943	1787105
LTNDIEELGPYTLDR	sp|Q8WXI7|CA125 (MUC16)_HUMAN	Replicate 3_50xLLOQ_R1	y10	874.939	30439386	879.943	3108363	Replicate 3_50xLLOQ_R2	y10	874.939	30583366	879.943	3170975	1.4840 (y10 to y8)	1.4376 (y10 to y8)	1.46077	X	X
LTNDIEELGPYTLDR	sp|Q8WXI7|CA125 (MUC16)_HUMAN	Replicate 3_50xLLOQ_R1	y8	874.939	20512152	879.943	2132814	Replicate 3_50xLLOQ_R2	y8	874.939	21274282	879.943	2203040	1.2406 (y8 to y9)	1.2493 (y8 to y9)	1.24496	X	X
LTNDIEELGPYTLDR	sp|Q8WXI7|CA125 (MUC16)_HUMAN	Replicate 3_50xLLOQ_R1	y9	874.939	16533880	879.943	1689030	Replicate 3_50xLLOQ_R2	y9	874.939	17028772	879.943	1725937
LTNDIEELGPYTLDR	sp|Q8WXI7|CA125 (MUC16)_HUMAN	Replicate 4_25xLLOQ_R1	y10	874.939	14178670	879.943	3042142	Replicate 4_25xLLOQ_R2	y10	874.939	13834091	879.943	3161390	1.5101 (y10 to y8)	1.4563 (y10 to y8)	1.48317	X	X
LTNDIEELGPYTLDR	sp|Q8WXI7|CA125 (MUC16)_HUMAN	Replicate 4_25xLLOQ_R1	y8	874.939	9389485	879.943	2023960	Replicate 4_25xLLOQ_R2	y8	874.939	9499608	879.943	2186860	1.2177 (y8 to y9)	1.2572 (y8 to y9)	1.23744	X	X
LTNDIEELGPYTLDR	sp|Q8WXI7|CA125 (MUC16)_HUMAN	Replicate 4_25xLLOQ_R1	y9	874.939	7711054	879.943	1654994	Replicate 4_25xLLOQ_R2	y9	874.939	7556085	879.943	1712002
LTNDIEELGPYTLDR	sp|Q8WXI7|CA125 (MUC16)_HUMAN	Replicate 4_50xLLOQ_R1	y10	874.939	29820790	879.943	3185306	Replicate 4_50xLLOQ_R2	y10	874.939	32581952	879.943	3431747	1.4989 (y10 to y8)	1.4747 (y10 to y8)	1.48679	X	X
LTNDIEELGPYTLDR	sp|Q8WXI7|CA125 (MUC16)_HUMAN	Replicate 4_50xLLOQ_R1	y8	874.939	19895206	879.943	2215994	Replicate 4_50xLLOQ_R2	y8	874.939	22094122	879.943	2352339	1.2085 (y8 to y9)	1.2250 (y8 to y9)	1.21672	X	X
LTNDIEELGPYTLDR	sp|Q8WXI7|CA125 (MUC16)_HUMAN	Replicate 4_50xLLOQ_R1	y9	874.939	16463233	879.943	1814314	Replicate 4_50xLLOQ_R2	y9	874.939	18036250	879.943	1829252
LTNDIEELGPYTLDR	sp|Q8WXI7|CA125 (MUC16)_HUMAN	Replicate 5_25xLLOQ_R1	y10	874.939	15600322	879.943	3240841	Replicate 5_25xLLOQ_R2	y10	874.939	14492114	879.943	3216670	1.5058 (y10 to y8)	1.4519 (y10 to y8)	1.4789	X	X
LTNDIEELGPYTLDR	sp|Q8WXI7|CA125 (MUC16)_HUMAN	Replicate 5_25xLLOQ_R1	y8	874.939	10359846	879.943	2164631	Replicate 5_25xLLOQ_R2	y8	874.939	9981161	879.943	1996865	1.2044 (y8 to y9)	1.2392 (y8 to y9)	1.22181	X	X
LTNDIEELGPYTLDR	sp|Q8WXI7|CA125 (MUC16)_HUMAN	Replicate 5_25xLLOQ_R1	y9	874.939	8601706	879.943	1766916	Replicate 5_25xLLOQ_R2	y9	874.939	8054321	879.943	1670865
LTNDIEELGPYTLDR	sp|Q8WXI7|CA125 (MUC16)_HUMAN	Replicate 5_50xLLOQ_R1	y10	874.939	29225006	879.943	3376381	Replicate 5_50xLLOQ_R2	y10	874.939	30048664	879.943	3359372	1.4450 (y10 to y8)	1.4746 (y10 to y8)	1.45979	X	X
LTNDIEELGPYTLDR	sp|Q8WXI7|CA125 (MUC16)_HUMAN	Replicate 5_50xLLOQ_R1	y8	874.939	20225266	879.943	2173868	Replicate 5_50xLLOQ_R2	y8	874.939	20377464	879.943	2258236	1.2525 (y8 to y9)	1.2018 (y8 to y9)	1.22718	X	X
LTNDIEELGPYTLDR	sp|Q8WXI7|CA125 (MUC16)_HUMAN	Replicate 5_50xLLOQ_R1	y9	874.939	16147343	879.943	1856537	Replicate 5_50xLLOQ_R2	y9	874.939	16955694	879.943	1876770
LTNDIEELGPYTLDR	sp|Q8WXI7|CA125 (MUC16)_HUMAN	Replicate 6_25xLLOQ_R1	y10	874.939	14680860	879.943	3096814	Replicate 6_25xLLOQ_R2	y10	874.939	14210832	879.943	2997176	1.5338 (y10 to y8)	1.4783 (y10 to y8)	1.50609	X	X
LTNDIEELGPYTLDR	sp|Q8WXI7|CA125 (MUC16)_HUMAN	Replicate 6_25xLLOQ_R1	y8	874.939	9571252	879.943	2103166	Replicate 6_25xLLOQ_R2	y8	874.939	9612727	879.943	2086337	1.2025 (y8 to y9)	1.2083 (y8 to y9)	1.20538	X	X
LTNDIEELGPYTLDR	sp|Q8WXI7|CA125 (MUC16)_HUMAN	Replicate 6_25xLLOQ_R1	y9	874.939	7959782	879.943	1691275	Replicate 6_25xLLOQ_R2	y9	874.939	7955517	879.943	1710067
LTNDIEELGPYTLDR	sp|Q8WXI7|CA125 (MUC16)_HUMAN	Replicate 6_50xLLOQ_R1	y10	874.939	30669652	879.943	3362752	Replicate 6_50xLLOQ_R2	y10	874.939	32194754	879.943	3295222	1.4695 (y10 to y8)	1.5103 (y10 to y8)	1.48988	X	X
LTNDIEELGPYTLDR	sp|Q8WXI7|CA125 (MUC16)_HUMAN	Replicate 6_50xLLOQ_R1	y8	874.939	20870886	879.943	2206493	Replicate 6_50xLLOQ_R2	y8	874.939	21317356	879.943	2222828	1.2208 (y8 to y9)	1.1845 (y8 to y9)	1.20267	X	X
LTNDIEELGPYTLDR	sp|Q8WXI7|CA125 (MUC16)_HUMAN	Replicate 6_50xLLOQ_R1	y9	874.939	17095524	879.943	1835735	Replicate 6_50xLLOQ_R2	y9	874.939	17996914	879.943	1813849
STISSLGTPSISTK	sp|Q8WXI7|CA125 (MUC16)_HUMAN	Replicate 1_25xLLOQ_R1	y8	689.875	1268137	693.882	937380	Replicate 1_25xLLOQ_R2	y8	689.875	1214823	693.882	867568	2.3350 (y8 to y11)	2.3995 (y8 to y11)	2.36725	X	X
STISSLGTPSISTK	sp|Q8WXI7|CA125 (MUC16)_HUMAN	Replicate 1_25xLLOQ_R1	y11	689.875	543096	693.882	429565	Replicate 1_25xLLOQ_R2	y11	689.875	506284	693.882	406763	1.4804 (y11 to y9)	1.4434 (y11 to y9)	1.46193	X	X
STISSLGTPSISTK	sp|Q8WXI7|CA125 (MUC16)_HUMAN	Replicate 1_25xLLOQ_R1	y9	689.875	366856	693.882	249546	Replicate 1_25xLLOQ_R2	y9	689.875	350747	693.882	264525
STISSLGTPSISTK	sp|Q8WXI7|CA125 (MUC16)_HUMAN	Replicate 1_50xLLOQ_R1	y8	689.875	2421902	693.882	957479	Replicate 1_50xLLOQ_R2	y8	689.875	2494913	693.882	856009	2.2084 (y8 to y11)	2.2636 (y8 to y11)	2.23602	X	X
STISSLGTPSISTK	sp|Q8WXI7|CA125 (MUC16)_HUMAN	Replicate 1_50xLLOQ_R1	y11	689.875	1096671	693.882	449181	Replicate 1_50xLLOQ_R2	y11	689.875	1102172	693.882	383442	1.4413 (y11 to y9)	1.5210 (y11 to y9)	1.48114	X	X
STISSLGTPSISTK	sp|Q8WXI7|CA125 (MUC16)_HUMAN	Replicate 1_50xLLOQ_R1	y9	689.875	760900	693.882	270368	Replicate 1_50xLLOQ_R2	y9	689.875	724633	693.882	261886
STISSLGTPSISTK	sp|Q8WXI7|CA125 (MUC16)_HUMAN	Replicate 2_25xLLOQ_R1	y8	689.875	1222544	693.882	894228	Replicate 2_25xLLOQ_R2	y8	689.875	1246632	693.882	905698	2.1053 (y8 to y11)	2.2697 (y8 to y11)	2.18751	X	X
STISSLGTPSISTK	sp|Q8WXI7|CA125 (MUC16)_HUMAN	Replicate 2_25xLLOQ_R1	y11	689.875	580701	693.882	396877	Replicate 2_25xLLOQ_R2	y11	689.875	549244	693.882	389102	1.4931 (y11 to y9)	1.5130 (y11 to y9)	1.50303	X	X
STISSLGTPSISTK	sp|Q8WXI7|CA125 (MUC16)_HUMAN	Replicate 2_25xLLOQ_R1	y9	689.875	388929	693.882	266602	Replicate 2_25xLLOQ_R2	y9	689.875	363020	693.882	249882
STISSLGTPSISTK	sp|Q8WXI7|CA125 (MUC16)_HUMAN	Replicate 2_50xLLOQ_R1	y8	689.875	2559039	693.882	887034	Replicate 2_50xLLOQ_R2	y8	689.875	2305323	693.882	888408	2.0753 (y8 to y11)	2.2180 (y8 to y11)	2.14664	X	X
STISSLGTPSISTK	sp|Q8WXI7|CA125 (MUC16)_HUMAN	Replicate 2_50xLLOQ_R1	y11	689.875	1233072	693.882	455384	Replicate 2_50xLLOQ_R2	y11	689.875	1039393	693.882	381547	1.5512 (y11 to y9)	1.4014 (y11 to y9)	1.47627	X	X
STISSLGTPSISTK	sp|Q8WXI7|CA125 (MUC16)_HUMAN	Replicate 2_50xLLOQ_R1	y9	689.875	794932	693.882	267820	Replicate 2_50xLLOQ_R2	y9	689.875	741696	693.882	290872
STISSLGTPSISTK	sp|Q8WXI7|CA125 (MUC16)_HUMAN	Replicate 3_25xLLOQ_R1	y8	689.875	1213415	693.882	940316	Replicate 3_25xLLOQ_R2	y8	689.875	1158456	693.882	858183	2.1598 (y8 to y11)	2.1490 (y8 to y11)	2.15441	X	X
STISSLGTPSISTK	sp|Q8WXI7|CA125 (MUC16)_HUMAN	Replicate 3_25xLLOQ_R1	y11	689.875	561818	693.882	419050	Replicate 3_25xLLOQ_R2	y11	689.875	539062	693.882	345035	1.6249 (y11 to y9)	1.4798 (y11 to y9)	1.55232	X	X
STISSLGTPSISTK	sp|Q8WXI7|CA125 (MUC16)_HUMAN	Replicate 3_25xLLOQ_R1	y9	689.875	345759	693.882	265536	Replicate 3_25xLLOQ_R2	y9	689.875	364289	693.882	243314
STISSLGTPSISTK	sp|Q8WXI7|CA125 (MUC16)_HUMAN	Replicate 3_50xLLOQ_R1	y8	689.875	2535387	693.882	988104	Replicate 3_50xLLOQ_R2	y8	689.875	2358502	693.882	938096	2.2029 (y8 to y11)	2.2153 (y8 to y11)	2.20912	X	X
STISSLGTPSISTK	sp|Q8WXI7|CA125 (MUC16)_HUMAN	Replicate 3_50xLLOQ_R1	y11	689.875	1150936	693.882	417049	Replicate 3_50xLLOQ_R2	y11	689.875	1064619	693.882	421587	1.5414 (y11 to y9)	1.4753 (y11 to y9)	1.50834	X	X
STISSLGTPSISTK	sp|Q8WXI7|CA125 (MUC16)_HUMAN	Replicate 3_50xLLOQ_R1	y9	689.875	746676	693.882	259997	Replicate 3_50xLLOQ_R2	y9	689.875	721641	693.882	249894
STISSLGTPSISTK	sp|Q8WXI7|CA125 (MUC16)_HUMAN	Replicate 4_25xLLOQ_R1	y8	689.875	1241243	693.882	910971	Replicate 4_25xLLOQ_R2	y8	689.875	1235369	693.882	886027	2.2266 (y8 to y11)	2.4042 (y8 to y11)	2.31537	X	X
STISSLGTPSISTK	sp|Q8WXI7|CA125 (MUC16)_HUMAN	Replicate 4_25xLLOQ_R1	y11	689.875	557471	693.882	384282	Replicate 4_25xLLOQ_R2	y11	689.875	513841	693.882	384992	1.4683 (y11 to y9)	1.4592 (y11 to y9)	1.46377	X	X
STISSLGTPSISTK	sp|Q8WXI7|CA125 (MUC16)_HUMAN	Replicate 4_25xLLOQ_R1	y9	689.875	379660	693.882	265679	Replicate 4_25xLLOQ_R2	y9	689.875	352141	693.882	263217
STISSLGTPSISTK	sp|Q8WXI7|CA125 (MUC16)_HUMAN	Replicate 4_50xLLOQ_R1	y8	689.875	2590177	693.882	897252	Replicate 4_50xLLOQ_R2	y8	689.875	2511137	693.882	912058	2.1992 (y8 to y11)	2.2095 (y8 to y11)	2.20438	X	X
STISSLGTPSISTK	sp|Q8WXI7|CA125 (MUC16)_HUMAN	Replicate 4_50xLLOQ_R1	y11	689.875	1177771	693.882	405762	Replicate 4_50xLLOQ_R2	y11	689.875	1136502	693.882	412734	1.3974 (y11 to y9)	1.4798 (y11 to y9)	1.43859	X	X
STISSLGTPSISTK	sp|Q8WXI7|CA125 (MUC16)_HUMAN	Replicate 4_50xLLOQ_R1	y9	689.875	842846	693.882	264429	Replicate 4_50xLLOQ_R2	y9	689.875	768007	693.882	285738
STISSLGTPSISTK	sp|Q8WXI7|CA125 (MUC16)_HUMAN	Replicate 5_25xLLOQ_R1	y8	689.875	1273583	693.882	989668	Replicate 5_25xLLOQ_R2	y8	689.875	1200767	693.882	908749	2.2123 (y8 to y11)	2.3548 (y8 to y11)	2.28354	X	X
STISSLGTPSISTK	sp|Q8WXI7|CA125 (MUC16)_HUMAN	Replicate 5_25xLLOQ_R1	y11	689.875	575691	693.882	400312	Replicate 5_25xLLOQ_R2	y11	689.875	509920	693.882	368383	1.5994 (y11 to y9)	1.4985 (y11 to y9)	1.54896	X	X
STISSLGTPSISTK	sp|Q8WXI7|CA125 (MUC16)_HUMAN	Replicate 5_25xLLOQ_R1	y9	689.875	359941	693.882	269138	Replicate 5_25xLLOQ_R2	y9	689.875	340282	693.882	238462
STISSLGTPSISTK	sp|Q8WXI7|CA125 (MUC16)_HUMAN	Replicate 5_50xLLOQ_R1	y8	689.875	2432815	693.882	898898	Replicate 5_50xLLOQ_R2	y8	689.875	2373914	693.882	899944	2.1071 (y8 to y11)	2.1388 (y8 to y11)	2.12296	X	X
STISSLGTPSISTK	sp|Q8WXI7|CA125 (MUC16)_HUMAN	Replicate 5_50xLLOQ_R1	y11	689.875	1154567	693.882	388860	Replicate 5_50xLLOQ_R2	y11	689.875	1109926	693.882	379242	1.5073 (y11 to y9)	1.4828 (y11 to y9)	1.49503	X	X
STISSLGTPSISTK	sp|Q8WXI7|CA125 (MUC16)_HUMAN	Replicate 5_50xLLOQ_R1	y9	689.875	766005	693.882	275720	Replicate 5_50xLLOQ_R2	y9	689.875	748535	693.882	274161
STISSLGTPSISTK	sp|Q8WXI7|CA125 (MUC16)_HUMAN	Replicate 6_25xLLOQ_R1	y8	689.875	1277909	693.882	932428	Replicate 6_25xLLOQ_R2	y8	689.875	1167564	693.882	917383	2.3460 (y8 to y11)	2.1876 (y8 to y11)	2.26678	X	X
STISSLGTPSISTK	sp|Q8WXI7|CA125 (MUC16)_HUMAN	Replicate 6_25xLLOQ_R1	y11	689.875	544721	693.882	398445	Replicate 6_25xLLOQ_R2	y11	689.875	533724	693.882	426286	1.4904 (y11 to y9)	1.5344 (y11 to y9)	1.5124	X	X
STISSLGTPSISTK	sp|Q8WXI7|CA125 (MUC16)_HUMAN	Replicate 6_25xLLOQ_R1	y9	689.875	365492	693.882	263936	Replicate 6_25xLLOQ_R2	y9	689.875	347836	693.882	260370
STISSLGTPSISTK	sp|Q8WXI7|CA125 (MUC16)_HUMAN	Replicate 6_50xLLOQ_R1	y8	689.875	2462274	693.882	977209	Replicate 6_50xLLOQ_R2	y8	689.875	2378878	693.882	928762	2.1942 (y8 to y11)	2.2066 (y8 to y11)	2.20036	X	X
STISSLGTPSISTK	sp|Q8WXI7|CA125 (MUC16)_HUMAN	Replicate 6_50xLLOQ_R1	y11	689.875	1122198	693.882	427712	Replicate 6_50xLLOQ_R2	y11	689.875	1078089	693.882	420746	1.6080 (y11 to y9)	1.4816 (y11 to y9)	1.54484	X	X
STISSLGTPSISTK	sp|Q8WXI7|CA125 (MUC16)_HUMAN	Replicate 6_50xLLOQ_R1	y9	689.875	697871	693.882	296018	Replicate 6_50xLLOQ_R2	y9	689.875	727630	693.882	265841
VAIYEEFLR	sp|Q8WXI7|CA125 (MUC16)_HUMAN	Replicate 1_25xLLOQ_R1	y6	570.308	21444866	575.313	8173752	Replicate 1_25xLLOQ_R2	y6	570.308	22232010	575.313	7543813	1.8165 (y6 to y5)	1.7611 (y6 to y5)	1.7888	X	X
VAIYEEFLR	sp|Q8WXI7|CA125 (MUC16)_HUMAN	Replicate 1_25xLLOQ_R1	y5	570.308	11805517	575.313	4564868	Replicate 1_25xLLOQ_R2	y5	570.308	12624076	575.313	4196674	1.5079 (y5 to y7)	1.5346 (y5 to y7)	1.52129	X	X
VAIYEEFLR	sp|Q8WXI7|CA125 (MUC16)_HUMAN	Replicate 1_25xLLOQ_R1	y7	570.308	7828858	575.313	2926426	Replicate 1_25xLLOQ_R2	y7	570.308	8226152	575.313	2743388
VAIYEEFLR	sp|Q8WXI7|CA125 (MUC16)_HUMAN	Replicate 1_50xLLOQ_R1	y6	570.308	45609720	575.313	8009157	Replicate 1_50xLLOQ_R2	y6	570.308	40460860	575.313	8433419	1.8350 (y6 to y5)	1.7629 (y6 to y5)	1.79895	X	X
VAIYEEFLR	sp|Q8WXI7|CA125 (MUC16)_HUMAN	Replicate 1_50xLLOQ_R1	y5	570.308	24854962	575.313	4445859	Replicate 1_50xLLOQ_R2	y5	570.308	22951728	575.313	4596836	1.5713 (y5 to y7)	1.5283 (y5 to y7)	1.5498	X	X
VAIYEEFLR	sp|Q8WXI7|CA125 (MUC16)_HUMAN	Replicate 1_50xLLOQ_R1	y7	570.308	15818021	575.313	2823072	Replicate 1_50xLLOQ_R2	y7	570.308	15017977	575.313	3058784
VAIYEEFLR	sp|Q8WXI7|CA125 (MUC16)_HUMAN	Replicate 2_25xLLOQ_R1	y6	570.308	21646116	575.313	7972781	Replicate 2_25xLLOQ_R2	y6	570.308	19973476	575.313	8028524	1.7905 (y6 to y5)	1.7490 (y6 to y5)	1.76977	X	X
VAIYEEFLR	sp|Q8WXI7|CA125 (MUC16)_HUMAN	Replicate 2_25xLLOQ_R1	y5	570.308	12089181	575.313	4343121	Replicate 2_25xLLOQ_R2	y5	570.308	11419953	575.313	4360728	1.5556 (y5 to y7)	1.5693 (y5 to y7)	1.56249	X	X
VAIYEEFLR	sp|Q8WXI7|CA125 (MUC16)_HUMAN	Replicate 2_25xLLOQ_R1	y7	570.308	7771151	575.313	2825416	Replicate 2_25xLLOQ_R2	y7	570.308	7276954	575.313	2916348
VAIYEEFLR	sp|Q8WXI7|CA125 (MUC16)_HUMAN	Replicate 2_50xLLOQ_R1	y6	570.308	43094012	575.313	8295031	Replicate 2_50xLLOQ_R2	y6	570.308	44088316	575.313	7559249	1.8210 (y6 to y5)	1.8118 (y6 to y5)	1.81639	X	X
VAIYEEFLR	sp|Q8WXI7|CA125 (MUC16)_HUMAN	Replicate 2_50xLLOQ_R1	y5	570.308	23665468	575.313	4628251	Replicate 2_50xLLOQ_R2	y5	570.308	24333826	575.313	4242978	1.5352 (y5 to y7)	1.5136 (y5 to y7)	1.52438	X	X
VAIYEEFLR	sp|Q8WXI7|CA125 (MUC16)_HUMAN	Replicate 2_50xLLOQ_R1	y7	570.308	15415430	575.313	3022304	Replicate 2_50xLLOQ_R2	y7	570.308	16077079	575.313	2723525
VAIYEEFLR	sp|Q8WXI7|CA125 (MUC16)_HUMAN	Replicate 3_25xLLOQ_R1	y6	570.308	21183726	575.313	7908769	Replicate 3_25xLLOQ_R2	y6	570.308	19983818	575.313	8068403	1.8204 (y6 to y5)	1.7605 (y6 to y5)	1.79046	X	X
VAIYEEFLR	sp|Q8WXI7|CA125 (MUC16)_HUMAN	Replicate 3_25xLLOQ_R1	y5	570.308	11637036	575.313	4406739	Replicate 3_25xLLOQ_R2	y5	570.308	11350902	575.313	4462031	1.5209 (y5 to y7)	1.5600 (y5 to y7)	1.54042	X	X
VAIYEEFLR	sp|Q8WXI7|CA125 (MUC16)_HUMAN	Replicate 3_25xLLOQ_R1	y7	570.308	7651558	575.313	2885629	Replicate 3_25xLLOQ_R2	y7	570.308	7276340	575.313	2989230
VAIYEEFLR	sp|Q8WXI7|CA125 (MUC16)_HUMAN	Replicate 3_50xLLOQ_R1	y6	570.308	43553672	575.313	8378617	Replicate 3_50xLLOQ_R2	y6	570.308	44114272	575.313	7381680	1.8041 (y6 to y5)	1.7557 (y6 to y5)	1.7799	X	X
VAIYEEFLR	sp|Q8WXI7|CA125 (MUC16)_HUMAN	Replicate 3_50xLLOQ_R1	y5	570.308	24141784	575.313	4716575	Replicate 3_50xLLOQ_R2	y5	570.308	25126028	575.313	4123043	1.5422 (y5 to y7)	1.5350 (y5 to y7)	1.53859	X	X
VAIYEEFLR	sp|Q8WXI7|CA125 (MUC16)_HUMAN	Replicate 3_50xLLOQ_R1	y7	570.308	15654544	575.313	3129024	Replicate 3_50xLLOQ_R2	y7	570.308	16368559	575.313	2610546
VAIYEEFLR	sp|Q8WXI7|CA125 (MUC16)_HUMAN	Replicate 4_25xLLOQ_R1	y6	570.308	21235778	575.313	7558775	Replicate 4_25xLLOQ_R2	y6	570.308	21134672	575.313	7565086	1.7924 (y6 to y5)	1.8203 (y6 to y5)	1.80636	X	X
VAIYEEFLR	sp|Q8WXI7|CA125 (MUC16)_HUMAN	Replicate 4_25xLLOQ_R1	y5	570.308	11847630	575.313	4217846	Replicate 4_25xLLOQ_R2	y5	570.308	11610434	575.313	4129417	1.5448 (y5 to y7)	1.5322 (y5 to y7)	1.53851	X	X
VAIYEEFLR	sp|Q8WXI7|CA125 (MUC16)_HUMAN	Replicate 4_25xLLOQ_R1	y7	570.308	7669115	575.313	2736217	Replicate 4_25xLLOQ_R2	y7	570.308	7577804	575.313	2808005
VAIYEEFLR	sp|Q8WXI7|CA125 (MUC16)_HUMAN	Replicate 4_50xLLOQ_R1	y6	570.308	41870736	575.313	7847517	Replicate 4_50xLLOQ_R2	y6	570.308	47489416	575.313	7909728	1.7908 (y6 to y5)	1.8309 (y6 to y5)	1.81082	X	X
VAIYEEFLR	sp|Q8WXI7|CA125 (MUC16)_HUMAN	Replicate 4_50xLLOQ_R1	y5	570.308	23381600	575.313	4435177	Replicate 4_50xLLOQ_R2	y5	570.308	25937976	575.313	4413720	1.5336 (y5 to y7)	1.5632 (y5 to y7)	1.54842	X	X
VAIYEEFLR	sp|Q8WXI7|CA125 (MUC16)_HUMAN	Replicate 4_50xLLOQ_R1	y7	570.308	15246353	575.313	2904537	Replicate 4_50xLLOQ_R2	y7	570.308	16592402	575.313	2913488
VAIYEEFLR	sp|Q8WXI7|CA125 (MUC16)_HUMAN	Replicate 5_25xLLOQ_R1	y6	570.308	22543550	575.313	7800504	Replicate 5_25xLLOQ_R2	y6	570.308	21666994	575.313	7501526	1.8443 (y6 to y5)	1.8190 (y6 to y5)	1.83162	X	X
VAIYEEFLR	sp|Q8WXI7|CA125 (MUC16)_HUMAN	Replicate 5_25xLLOQ_R1	y5	570.308	12223561	575.313	4323737	Replicate 5_25xLLOQ_R2	y5	570.308	11911658	575.313	4191152	1.4488 (y5 to y7)	1.5309 (y5 to y7)	1.48984	X	X
VAIYEEFLR	sp|Q8WXI7|CA125 (MUC16)_HUMAN	Replicate 5_25xLLOQ_R1	y7	570.308	8437189	575.313	2849270	Replicate 5_25xLLOQ_R2	y7	570.308	7780799	575.313	2669623
VAIYEEFLR	sp|Q8WXI7|CA125 (MUC16)_HUMAN	Replicate 5_50xLLOQ_R1	y6	570.308	39498592	575.313	8000748	Replicate 5_50xLLOQ_R2	y6	570.308	41637300	575.313	8265459	1.7950 (y6 to y5)	1.7539 (y6 to y5)	1.77446	X	X
VAIYEEFLR	sp|Q8WXI7|CA125 (MUC16)_HUMAN	Replicate 5_50xLLOQ_R1	y5	570.308	22005174	575.313	4524354	Replicate 5_50xLLOQ_R2	y5	570.308	23739266	575.313	4564115	1.5754 (y5 to y7)	1.5569 (y5 to y7)	1.56612	X	X
VAIYEEFLR	sp|Q8WXI7|CA125 (MUC16)_HUMAN	Replicate 5_50xLLOQ_R1	y7	570.308	13968434	575.313	2984339	Replicate 5_50xLLOQ_R2	y7	570.308	15247858	575.313	3018612
VAIYEEFLR	sp|Q8WXI7|CA125 (MUC16)_HUMAN	Replicate 6_25xLLOQ_R1	y6	570.308	21270674	575.313	7372862	Replicate 6_25xLLOQ_R2	y6	570.308	20607546	575.313	7493975	1.7772 (y6 to y5)	1.7281 (y6 to y5)	1.75266	X	X
VAIYEEFLR	sp|Q8WXI7|CA125 (MUC16)_HUMAN	Replicate 6_25xLLOQ_R1	y5	570.308	11968726	575.313	4264948	Replicate 6_25xLLOQ_R2	y5	570.308	11924772	575.313	4153507	1.5616 (y5 to y7)	1.5617 (y5 to y7)	1.5616	X	X
VAIYEEFLR	sp|Q8WXI7|CA125 (MUC16)_HUMAN	Replicate 6_25xLLOQ_R1	y7	570.308	7664616	575.313	2717085	Replicate 6_25xLLOQ_R2	y7	570.308	7635992	575.313	2722671
VAIYEEFLR	sp|Q8WXI7|CA125 (MUC16)_HUMAN	Replicate 6_50xLLOQ_R1	y6	570.308	45368856	575.313	7679632	Replicate 6_50xLLOQ_R2	y6	570.308	45450100	575.313	7896939	1.8164 (y6 to y5)	1.8120 (y6 to y5)	1.81424	X	X
VAIYEEFLR	sp|Q8WXI7|CA125 (MUC16)_HUMAN	Replicate 6_50xLLOQ_R1	y5	570.308	24976832	575.313	4297488	Replicate 6_50xLLOQ_R2	y5	570.308	25082234	575.313	4337744	1.4911 (y5 to y7)	1.5444 (y5 to y7)	1.51776	X	X
VAIYEEFLR	sp|Q8WXI7|CA125 (MUC16)_HUMAN	Replicate 6_50xLLOQ_R1	y7	570.308	16750916	575.313	2734823	Replicate 6_50xLLOQ_R2	y7	570.308	16240305	575.313	2861227
VISPVVTSSSIR	sp|Q8WXI7|CA125 (MUC16)_HUMAN	Replicate 1_25xLLOQ_R1	y7	622.864	1263807	627.868	2154943	Replicate 1_25xLLOQ_R2	y7	622.864	1383331	627.868	2440643	1.2203 (y7 to y6)	1.2422 (y7 to y6)	1.23122	X	X
VISPVVTSSSIR	sp|Q8WXI7|CA125 (MUC16)_HUMAN	Replicate 1_25xLLOQ_R1	y6	622.864	1035695	627.868	1975201	Replicate 1_25xLLOQ_R2	y6	622.864	1113630	627.868	2082783	1.2692 (y6 to y10)	1.5299 (y6 to y10)	1.39954	X	X
VISPVVTSSSIR	sp|Q8WXI7|CA125 (MUC16)_HUMAN	Replicate 1_25xLLOQ_R1	y10	622.864	816044	627.868	1405666	Replicate 1_25xLLOQ_R2	y10	622.864	727899	627.868	1609970
VISPVVTSSSIR	sp|Q8WXI7|CA125 (MUC16)_HUMAN	Replicate 1_50xLLOQ_R1	y7	622.864	2619469	627.868	2442203	Replicate 1_50xLLOQ_R2	y7	622.864	2770504	627.868	2181072	1.2703 (y7 to y6)	1.2134 (y7 to y6)	1.24183	X	X
VISPVVTSSSIR	sp|Q8WXI7|CA125 (MUC16)_HUMAN	Replicate 1_50xLLOQ_R1	y6	622.864	2062130	627.868	2046804	Replicate 1_50xLLOQ_R2	y6	622.864	2283294	627.868	1802761	1.2480 (y6 to y10)	1.2851 (y6 to y10)	1.26653	X	X
VISPVVTSSSIR	sp|Q8WXI7|CA125 (MUC16)_HUMAN	Replicate 1_50xLLOQ_R1	y10	622.864	1652379	627.868	1459559	Replicate 1_50xLLOQ_R2	y10	622.864	1776760	627.868	1331462
VISPVVTSSSIR	sp|Q8WXI7|CA125 (MUC16)_HUMAN	Replicate 2_25xLLOQ_R1	y7	622.864	1285830	627.868	2383676	Replicate 2_25xLLOQ_R2	y7	622.864	1312881	627.868	2422349	1.1809 (y7 to y6)	1.2425 (y7 to y6)	1.21173	X	X
VISPVVTSSSIR	sp|Q8WXI7|CA125 (MUC16)_HUMAN	Replicate 2_25xLLOQ_R1	y6	622.864	1088840	627.868	1964555	Replicate 2_25xLLOQ_R2	y6	622.864	1056610	627.868	2072895	1.4186 (y6 to y10)	1.3824 (y6 to y10)	1.40049	X	X
VISPVVTSSSIR	sp|Q8WXI7|CA125 (MUC16)_HUMAN	Replicate 2_25xLLOQ_R1	y10	622.864	767534	627.868	1464989	Replicate 2_25xLLOQ_R2	y10	622.864	764349	627.868	1470923
VISPVVTSSSIR	sp|Q8WXI7|CA125 (MUC16)_HUMAN	Replicate 2_50xLLOQ_R1	y7	622.864	2536281	627.868	2284195	Replicate 2_50xLLOQ_R2	y7	622.864	2815525	627.868	2144498	1.1500 (y7 to y6)	1.2151 (y7 to y6)	1.18258	X	X
VISPVVTSSSIR	sp|Q8WXI7|CA125 (MUC16)_HUMAN	Replicate 2_50xLLOQ_R1	y6	622.864	2205459	627.868	1958713	Replicate 2_50xLLOQ_R2	y6	622.864	2317021	627.868	1804292	1.3700 (y6 to y10)	1.3483 (y6 to y10)	1.35913	X	X
VISPVVTSSSIR	sp|Q8WXI7|CA125 (MUC16)_HUMAN	Replicate 2_50xLLOQ_R1	y10	622.864	1609849	627.868	1409218	Replicate 2_50xLLOQ_R2	y10	622.864	1718512	627.868	1369638
VISPVVTSSSIR	sp|Q8WXI7|CA125 (MUC16)_HUMAN	Replicate 3_25xLLOQ_R1	y7	622.864	1195573	627.868	2408118	Replicate 3_25xLLOQ_R2	y7	622.864	1285218	627.868	2273053	1.1751 (y7 to y6)	1.2733 (y7 to y6)	1.22423	X	X
VISPVVTSSSIR	sp|Q8WXI7|CA125 (MUC16)_HUMAN	Replicate 3_25xLLOQ_R1	y6	622.864	1017380	627.868	1990382	Replicate 3_25xLLOQ_R2	y6	622.864	1009348	627.868	1944369	1.3401 (y6 to y10)	1.3628 (y6 to y10)	1.35145	X	X
VISPVVTSSSIR	sp|Q8WXI7|CA125 (MUC16)_HUMAN	Replicate 3_25xLLOQ_R1	y10	622.864	759172	627.868	1486679	Replicate 3_25xLLOQ_R2	y10	622.864	740657	627.868	1438198
VISPVVTSSSIR	sp|Q8WXI7|CA125 (MUC16)_HUMAN	Replicate 3_50xLLOQ_R1	y7	622.864	2836531	627.868	2195385	Replicate 3_50xLLOQ_R2	y7	622.864	2535932	627.868	2272743	1.1448 (y7 to y6)	1.2498 (y7 to y6)	1.19732	X	X
VISPVVTSSSIR	sp|Q8WXI7|CA125 (MUC16)_HUMAN	Replicate 3_50xLLOQ_R1	y6	622.864	2477661	627.868	1816533	Replicate 3_50xLLOQ_R2	y6	622.864	2029079	627.868	2005316	1.3389 (y6 to y10)	1.3885 (y6 to y10)	1.36367	X	X
VISPVVTSSSIR	sp|Q8WXI7|CA125 (MUC16)_HUMAN	Replicate 3_50xLLOQ_R1	y10	622.864	1850583	627.868	1335279	Replicate 3_50xLLOQ_R2	y10	622.864	1461370	627.868	1455486
VISPVVTSSSIR	sp|Q8WXI7|CA125 (MUC16)_HUMAN	Replicate 4_25xLLOQ_R1	y7	622.864	1213072	627.868	2264557	Replicate 4_25xLLOQ_R2	y7	622.864	1365505	627.868	2157177	1.1102 (y7 to y6)	1.1652 (y7 to y6)	1.13769	X	X
VISPVVTSSSIR	sp|Q8WXI7|CA125 (MUC16)_HUMAN	Replicate 4_25xLLOQ_R1	y6	622.864	1092681	627.868	1940877	Replicate 4_25xLLOQ_R2	y6	622.864	1171910	627.868	1769565	1.5046 (y6 to y10)	1.2740 (y6 to y10)	1.38928	X	X
VISPVVTSSSIR	sp|Q8WXI7|CA125 (MUC16)_HUMAN	Replicate 4_25xLLOQ_R1	y10	622.864	726246	627.868	1501792	Replicate 4_25xLLOQ_R2	y10	622.864	919862	627.868	1280840
VISPVVTSSSIR	sp|Q8WXI7|CA125 (MUC16)_HUMAN	Replicate 4_50xLLOQ_R1	y7	622.864	2807351	627.868	2099740	Replicate 4_50xLLOQ_R2	y7	622.864	2714102	627.868	2435383	1.2294 (y7 to y6)	1.2106 (y7 to y6)	1.21997	X	X
VISPVVTSSSIR	sp|Q8WXI7|CA125 (MUC16)_HUMAN	Replicate 4_50xLLOQ_R1	y6	622.864	2283521	627.868	1740032	Replicate 4_50xLLOQ_R2	y6	622.864	2242040	627.868	1994444	1.3592 (y6 to y10)	1.3376 (y6 to y10)	1.34838	X	X
VISPVVTSSSIR	sp|Q8WXI7|CA125 (MUC16)_HUMAN	Replicate 4_50xLLOQ_R1	y10	622.864	1680079	627.868	1315623	Replicate 4_50xLLOQ_R2	y10	622.864	1676173	627.868	1492146
VISPVVTSSSIR	sp|Q8WXI7|CA125 (MUC16)_HUMAN	Replicate 5_25xLLOQ_R1	y7	622.864	1368161	627.868	2235651	Replicate 5_25xLLOQ_R2	y7	622.864	1263595	627.868	2263372	1.1595 (y7 to y6)	1.2100 (y7 to y6)	1.18476	X	X
VISPVVTSSSIR	sp|Q8WXI7|CA125 (MUC16)_HUMAN	Replicate 5_25xLLOQ_R1	y6	622.864	1179921	627.868	1737729	Replicate 5_25xLLOQ_R2	y6	622.864	1044302	627.868	1908088	1.3201 (y6 to y10)	1.4248 (y6 to y10)	1.37246	X	X
VISPVVTSSSIR	sp|Q8WXI7|CA125 (MUC16)_HUMAN	Replicate 5_25xLLOQ_R1	y10	622.864	893817	627.868	1351177	Replicate 5_25xLLOQ_R2	y10	622.864	732934	627.868	1399235
VISPVVTSSSIR	sp|Q8WXI7|CA125 (MUC16)_HUMAN	Replicate 5_50xLLOQ_R1	y7	622.864	2437810	627.868	2299921	Replicate 5_50xLLOQ_R2	y7	622.864	2569733	627.868	2354334	1.1906 (y7 to y6)	1.1739 (y7 to y6)	1.18223	X	X
VISPVVTSSSIR	sp|Q8WXI7|CA125 (MUC16)_HUMAN	Replicate 5_50xLLOQ_R1	y6	622.864	2047549	627.868	1882643	Replicate 5_50xLLOQ_R2	y6	622.864	2189141	627.868	2027058	1.3263 (y6 to y10)	1.3150 (y6 to y10)	1.32066	X	X
VISPVVTSSSIR	sp|Q8WXI7|CA125 (MUC16)_HUMAN	Replicate 5_50xLLOQ_R1	y10	622.864	1543770	627.868	1449666	Replicate 5_50xLLOQ_R2	y10	622.864	1664759	627.868	1503681
VISPVVTSSSIR	sp|Q8WXI7|CA125 (MUC16)_HUMAN	Replicate 6_25xLLOQ_R1	y7	622.864	1169032	627.868	2400213	Replicate 6_25xLLOQ_R2	y7	622.864	1150997	627.868	2381585	1.1757 (y7 to y6)	1.1136 (y7 to y6)	1.14469	X	X
VISPVVTSSSIR	sp|Q8WXI7|CA125 (MUC16)_HUMAN	Replicate 6_25xLLOQ_R1	y6	622.864	994292	627.868	1920662	Replicate 6_25xLLOQ_R2	y6	622.864	1033555	627.868	2043888	1.2986 (y6 to y10)	1.3077 (y6 to y10)	1.30316	X	X
VISPVVTSSSIR	sp|Q8WXI7|CA125 (MUC16)_HUMAN	Replicate 6_25xLLOQ_R1	y10	622.864	765673	627.868	1551469	Replicate 6_25xLLOQ_R2	y10	622.864	790344	627.868	1482379
VISPVVTSSSIR	sp|Q8WXI7|CA125 (MUC16)_HUMAN	Replicate 6_50xLLOQ_R1	y7	622.864	2595640	627.868	2371534	Replicate 6_50xLLOQ_R2	y7	622.864	2892952	627.868	2250143	1.2477 (y7 to y6)	1.2027 (y7 to y6)	1.22519	X	X
VISPVVTSSSIR	sp|Q8WXI7|CA125 (MUC16)_HUMAN	Replicate 6_50xLLOQ_R1	y6	622.864	2080304	627.868	2064896	Replicate 6_50xLLOQ_R2	y6	622.864	2405468	627.868	1876948	1.3001 (y6 to y10)	1.2954 (y6 to y10)	1.29778	X	X
VISPVVTSSSIR	sp|Q8WXI7|CA125 (MUC16)_HUMAN	Replicate 6_50xLLOQ_R1	y10	622.864	1600050	627.868	1586251	Replicate 6_50xLLOQ_R2	y10	622.864	1856907	627.868	1371300
EPLLLPEDDTR	sp|P22223|CADH3_HUMAN	Replicate 1_25xLLOQ_R1	y6	649.335	24785616	654.339	9254056	Replicate 1_25xLLOQ_R2	y6	649.335	24352826	654.339	9096010	3.3699 (y6 to y7)	3.3639 (y6 to y7)	3.36688	X	X
EPLLLPEDDTR	sp|P22223|CADH3_HUMAN	Replicate 1_25xLLOQ_R1	y7	649.335	7355062	654.339	2748259	Replicate 1_25xLLOQ_R2	y7	649.335	7239496	654.339	2731592	2.2241 (y7 to y8)	2.2156 (y7 to y8)	2.21982	X	X
EPLLLPEDDTR	sp|P22223|CADH3_HUMAN	Replicate 1_25xLLOQ_R1	y8	649.335	3307019	654.339	1188673	Replicate 1_25xLLOQ_R2	y8	649.335	3267558	654.339	1225690
EPLLLPEDDTR	sp|P22223|CADH3_HUMAN	Replicate 1_50xLLOQ_R1	y6	649.335	49134104	654.339	9637601	Replicate 1_50xLLOQ_R2	y6	649.335	45918188	654.339	9368729	3.3321 (y6 to y7)	3.3498 (y6 to y7)	3.34091	X	X
EPLLLPEDDTR	sp|P22223|CADH3_HUMAN	Replicate 1_50xLLOQ_R1	y7	649.335	14745865	654.339	2907272	Replicate 1_50xLLOQ_R2	y7	649.335	13707926	654.339	2858198	2.2394 (y7 to y8)	2.2590 (y7 to y8)	2.2492	X	X
EPLLLPEDDTR	sp|P22223|CADH3_HUMAN	Replicate 1_50xLLOQ_R1	y8	649.335	6584657	654.339	1292833	Replicate 1_50xLLOQ_R2	y8	649.335	6068240	654.339	1255659
EPLLLPEDDTR	sp|P22223|CADH3_HUMAN	Replicate 2_25xLLOQ_R1	y6	649.335	24105936	654.339	9273502	Replicate 2_25xLLOQ_R2	y6	649.335	23185286	654.339	9195396	3.4072 (y6 to y7)	3.3362 (y6 to y7)	3.3717	X	X
EPLLLPEDDTR	sp|P22223|CADH3_HUMAN	Replicate 2_25xLLOQ_R1	y7	649.335	7074896	654.339	2850970	Replicate 2_25xLLOQ_R2	y7	649.335	6949699	654.339	2761266	2.2597 (y7 to y8)	2.2327 (y7 to y8)	2.24617	X	X
EPLLLPEDDTR	sp|P22223|CADH3_HUMAN	Replicate 2_25xLLOQ_R1	y8	649.335	3130953	654.339	1229982	Replicate 2_25xLLOQ_R2	y8	649.335	3112712	654.339	1223134
EPLLLPEDDTR	sp|P22223|CADH3_HUMAN	Replicate 2_50xLLOQ_R1	y6	649.335	48821340	654.339	9847935	Replicate 2_50xLLOQ_R2	y6	649.335	47471976	654.339	9087096	3.2938 (y6 to y7)	3.3119 (y6 to y7)	3.30281	X	X
EPLLLPEDDTR	sp|P22223|CADH3_HUMAN	Replicate 2_50xLLOQ_R1	y7	649.335	14822398	654.339	2970567	Replicate 2_50xLLOQ_R2	y7	649.335	14333945	654.339	2736375	2.3246 (y7 to y8)	2.2351 (y7 to y8)	2.27989	X	X
EPLLLPEDDTR	sp|P22223|CADH3_HUMAN	Replicate 2_50xLLOQ_R1	y8	649.335	6376260	654.339	1316871	Replicate 2_50xLLOQ_R2	y8	649.335	6412975	654.339	1209947
EPLLLPEDDTR	sp|P22223|CADH3_HUMAN	Replicate 3_25xLLOQ_R1	y6	649.335	23930934	654.339	9220849	Replicate 3_25xLLOQ_R2	y6	649.335	22720728	654.339	9059952	3.2821 (y6 to y7)	3.2907 (y6 to y7)	3.28641	X	X
EPLLLPEDDTR	sp|P22223|CADH3_HUMAN	Replicate 3_25xLLOQ_R1	y7	649.335	7291358	654.339	2794608	Replicate 3_25xLLOQ_R2	y7	649.335	6904483	654.339	2714495	2.2305 (y7 to y8)	2.2633 (y7 to y8)	2.2469	X	X
EPLLLPEDDTR	sp|P22223|CADH3_HUMAN	Replicate 3_25xLLOQ_R1	y8	649.335	3268935	654.339	1237457	Replicate 3_25xLLOQ_R2	y8	649.335	3050625	654.339	1195253
EPLLLPEDDTR	sp|P22223|CADH3_HUMAN	Replicate 3_50xLLOQ_R1	y6	649.335	49098224	654.339	9340090	Replicate 3_50xLLOQ_R2	y6	649.335	46979128	654.339	9030253	3.3620 (y6 to y7)	3.3247 (y6 to y7)	3.34336	X	X
EPLLLPEDDTR	sp|P22223|CADH3_HUMAN	Replicate 3_50xLLOQ_R1	y7	649.335	14603888	654.339	2756334	Replicate 3_50xLLOQ_R2	y7	649.335	14130245	654.339	2700460	2.2683 (y7 to y8)	2.2769 (y7 to y8)	2.27264	X	X
EPLLLPEDDTR	sp|P22223|CADH3_HUMAN	Replicate 3_50xLLOQ_R1	y8	649.335	6438157	654.339	1264966	Replicate 3_50xLLOQ_R2	y8	649.335	6205784	654.339	1229634
EPLLLPEDDTR	sp|P22223|CADH3_HUMAN	Replicate 4_25xLLOQ_R1	y6	649.335	23178380	654.339	9545239	Replicate 4_25xLLOQ_R2	y6	649.335	22694324	654.339	9380010	3.2677 (y6 to y7)	3.3417 (y6 to y7)	3.30471	X	X
EPLLLPEDDTR	sp|P22223|CADH3_HUMAN	Replicate 4_25xLLOQ_R1	y7	649.335	7093108	654.339	2868776	Replicate 4_25xLLOQ_R2	y7	649.335	6791293	654.339	2858790	2.3238 (y7 to y8)	2.2519 (y7 to y8)	2.28786	X	X
EPLLLPEDDTR	sp|P22223|CADH3_HUMAN	Replicate 4_25xLLOQ_R1	y8	649.335	3052378	654.339	1295626	Replicate 4_25xLLOQ_R2	y8	649.335	3015787	654.339	1250369
EPLLLPEDDTR	sp|P22223|CADH3_HUMAN	Replicate 4_50xLLOQ_R1	y6	649.335	47641004	654.339	9175024	Replicate 4_50xLLOQ_R2	y6	649.335	50574804	654.339	9419651	3.3653 (y6 to y7)	3.3623 (y6 to y7)	3.36379	X	X
EPLLLPEDDTR	sp|P22223|CADH3_HUMAN	Replicate 4_50xLLOQ_R1	y7	649.335	14156558	654.339	2849075	Replicate 4_50xLLOQ_R2	y7	649.335	15041795	654.339	2744229	2.2591 (y7 to y8)	2.2280 (y7 to y8)	2.24354	X	X
EPLLLPEDDTR	sp|P22223|CADH3_HUMAN	Replicate 4_50xLLOQ_R1	y8	649.335	6266480	654.339	1254877	Replicate 4_50xLLOQ_R2	y8	649.335	6751318	654.339	1262751
EPLLLPEDDTR	sp|P22223|CADH3_HUMAN	Replicate 5_25xLLOQ_R1	y6	649.335	24221448	654.339	9482816	Replicate 5_25xLLOQ_R2	y6	649.335	22633496	654.339	8953253	3.3114 (y6 to y7)	3.3046 (y6 to y7)	3.30802	X	X
EPLLLPEDDTR	sp|P22223|CADH3_HUMAN	Replicate 5_25xLLOQ_R1	y7	649.335	7314556	654.339	2866951	Replicate 5_25xLLOQ_R2	y7	649.335	6849023	654.339	2720926	2.2432 (y7 to y8)	2.2682 (y7 to y8)	2.25568	X	X
EPLLLPEDDTR	sp|P22223|CADH3_HUMAN	Replicate 5_25xLLOQ_R1	y8	649.335	3260787	654.339	1269011	Replicate 5_25xLLOQ_R2	y8	649.335	3019620	654.339	1208412
EPLLLPEDDTR	sp|P22223|CADH3_HUMAN	Replicate 5_50xLLOQ_R1	y6	649.335	46103704	654.339	9313664	Replicate 5_50xLLOQ_R2	y6	649.335	45592556	654.339	9217611	3.3432 (y6 to y7)	3.3093 (y6 to y7)	3.32622	X	X
EPLLLPEDDTR	sp|P22223|CADH3_HUMAN	Replicate 5_50xLLOQ_R1	y7	649.335	13790483	654.339	2707592	Replicate 5_50xLLOQ_R2	y7	649.335	13777185	654.339	2805840	2.2073 (y7 to y8)	2.2803 (y7 to y8)	2.24378	X	X
EPLLLPEDDTR	sp|P22223|CADH3_HUMAN	Replicate 5_50xLLOQ_R1	y8	649.335	6247767	654.339	1230794	Replicate 5_50xLLOQ_R2	y8	649.335	6041842	654.339	1216612
EPLLLPEDDTR	sp|P22223|CADH3_HUMAN	Replicate 6_25xLLOQ_R1	y6	649.335	23513184	654.339	9547402	Replicate 6_25xLLOQ_R2	y6	649.335	23241504	654.339	8909040	3.2997 (y6 to y7)	3.3297 (y6 to y7)	3.31471	X	X
EPLLLPEDDTR	sp|P22223|CADH3_HUMAN	Replicate 6_25xLLOQ_R1	y7	649.335	7125873	654.339	2883411	Replicate 6_25xLLOQ_R2	y7	649.335	6980004	654.339	2697944	2.2710 (y7 to y8)	2.2564 (y7 to y8)	2.2637	X	X
EPLLLPEDDTR	sp|P22223|CADH3_HUMAN	Replicate 6_25xLLOQ_R1	y8	649.335	3137820	654.339	1244973	Replicate 6_25xLLOQ_R2	y8	649.335	3093382	654.339	1159171
EPLLLPEDDTR	sp|P22223|CADH3_HUMAN	Replicate 6_50xLLOQ_R1	y6	649.335	48473876	654.339	9524753	Replicate 6_50xLLOQ_R2	y6	649.335	48424352	654.339	9522307	3.3305 (y6 to y7)	3.3194 (y6 to y7)	3.32491	X	X
EPLLLPEDDTR	sp|P22223|CADH3_HUMAN	Replicate 6_50xLLOQ_R1	y7	649.335	14554712	654.339	2887810	Replicate 6_50xLLOQ_R2	y7	649.335	14588482	654.339	2842864	2.2660 (y7 to y8)	2.2156 (y7 to y8)	2.2408	X	X
EPLLLPEDDTR	sp|P22223|CADH3_HUMAN	Replicate 6_50xLLOQ_R1	y8	649.335	6422984	654.339	1284956	Replicate 6_50xLLOQ_R2	y8	649.335	6584547	654.339	1248982
ETGWLLLNKPLDR	sp|P22223|CADH3_HUMAN	Replicate 1_25xLLOQ_R1	y6	518.959	43910988	522.296	2962840	Replicate 1_25xLLOQ_R2	y6	518.959	44221068	522.296	2515462	1.2205 (y6 to y7)	1.2060 (y6 to y7)	1.21321	X	X
ETGWLLLNKPLDR	sp|P22223|CADH3_HUMAN	Replicate 1_25xLLOQ_R1	y7	518.959	35979072	522.296	2480229	Replicate 1_25xLLOQ_R2	y7	518.959	36668540	522.296	2004728	1.7518 (y7 to y5)	1.8253 (y7 to y5)	1.78851	X	X
ETGWLLLNKPLDR	sp|P22223|CADH3_HUMAN	Replicate 1_25xLLOQ_R1	y5	518.959	20538888	522.296	1288044	Replicate 1_25xLLOQ_R2	y5	518.959	20089454	522.296	1083627
ETGWLLLNKPLDR	sp|P22223|CADH3_HUMAN	Replicate 1_50xLLOQ_R1	y6	518.959	93354104	522.296	2534378	Replicate 1_50xLLOQ_R2	y6	518.959	94038024	522.296	3228687	1.2256 (y6 to y7)	1.2298 (y6 to y7)	1.22767	X	X
ETGWLLLNKPLDR	sp|P22223|CADH3_HUMAN	Replicate 1_50xLLOQ_R1	y7	518.959	76171136	522.296	2065805	Replicate 1_50xLLOQ_R2	y7	518.959	76468304	522.296	2641222	1.7994 (y7 to y5)	1.8523 (y7 to y5)	1.82583	X	X
ETGWLLLNKPLDR	sp|P22223|CADH3_HUMAN	Replicate 1_50xLLOQ_R1	y5	518.959	42332440	522.296	1124369	Replicate 1_50xLLOQ_R2	y5	518.959	41282872	522.296	1351607
ETGWLLLNKPLDR	sp|P22223|CADH3_HUMAN	Replicate 2_25xLLOQ_R1	y6	518.959	45206528	522.296	2996177	Replicate 2_25xLLOQ_R2	y6	518.959	44789832	522.296	2974978	1.2428 (y6 to y7)	1.1966 (y6 to y7)	1.21969	X	X
ETGWLLLNKPLDR	sp|P22223|CADH3_HUMAN	Replicate 2_25xLLOQ_R1	y7	518.959	36374784	522.296	2467880	Replicate 2_25xLLOQ_R2	y7	518.959	37431376	522.296	2551623	1.7737 (y7 to y5)	1.8602 (y7 to y5)	1.81693	X	X
ETGWLLLNKPLDR	sp|P22223|CADH3_HUMAN	Replicate 2_25xLLOQ_R1	y5	518.959	20507958	522.296	1355718	Replicate 2_25xLLOQ_R2	y5	518.959	20122632	522.296	1371649
ETGWLLLNKPLDR	sp|P22223|CADH3_HUMAN	Replicate 2_50xLLOQ_R1	y6	518.959	92705656	522.296	3006786	Replicate 2_50xLLOQ_R2	y6	518.959	94234800	522.296	2728128	1.1826 (y6 to y7)	1.2121 (y6 to y7)	1.19734	X	X
ETGWLLLNKPLDR	sp|P22223|CADH3_HUMAN	Replicate 2_50xLLOQ_R1	y7	518.959	78394424	522.296	2560092	Replicate 2_50xLLOQ_R2	y7	518.959	77743976	522.296	2263647	1.9021 (y7 to y5)	1.7842 (y7 to y5)	1.84315	X	X
ETGWLLLNKPLDR	sp|P22223|CADH3_HUMAN	Replicate 2_50xLLOQ_R1	y5	518.959	41214300	522.296	1362549	Replicate 2_50xLLOQ_R2	y5	518.959	43574176	522.296	1160911
ETGWLLLNKPLDR	sp|P22223|CADH3_HUMAN	Replicate 3_25xLLOQ_R1	y6	518.959	48096252	522.296	2837372	Replicate 3_25xLLOQ_R2	y6	518.959	43971324	522.296	2979029	1.2024 (y6 to y7)	1.2308 (y6 to y7)	1.21657	X	X
ETGWLLLNKPLDR	sp|P22223|CADH3_HUMAN	Replicate 3_25xLLOQ_R1	y7	518.959	40000800	522.296	2350117	Replicate 3_25xLLOQ_R2	y7	518.959	35727040	522.296	2453337	1.8528 (y7 to y5)	1.7202 (y7 to y5)	1.78653	X	X
ETGWLLLNKPLDR	sp|P22223|CADH3_HUMAN	Replicate 3_25xLLOQ_R1	y5	518.959	21588980	522.296	1288729	Replicate 3_25xLLOQ_R2	y5	518.959	20768772	522.296	1302043
ETGWLLLNKPLDR	sp|P22223|CADH3_HUMAN	Replicate 3_50xLLOQ_R1	y6	518.959	92984896	522.296	3179295	Replicate 3_50xLLOQ_R2	y6	518.959	95099792	522.296	2853257	1.2014 (y6 to y7)	1.1901 (y6 to y7)	1.19573	X	X
ETGWLLLNKPLDR	sp|P22223|CADH3_HUMAN	Replicate 3_50xLLOQ_R1	y7	518.959	77397192	522.296	2565927	Replicate 3_50xLLOQ_R2	y7	518.959	79911448	522.296	2277207	1.8027 (y7 to y5)	1.8609 (y7 to y5)	1.83182	X	X
ETGWLLLNKPLDR	sp|P22223|CADH3_HUMAN	Replicate 3_50xLLOQ_R1	y5	518.959	42933592	522.296	1359992	Replicate 3_50xLLOQ_R2	y5	518.959	42941848	522.296	1270896
ETGWLLLNKPLDR	sp|P22223|CADH3_HUMAN	Replicate 4_25xLLOQ_R1	y6	518.959	45547468	522.296	2867348	Replicate 4_25xLLOQ_R2	y6	518.959	45835728	522.296	2943230	1.1709 (y6 to y7)	1.1770 (y6 to y7)	1.17392	X	X
ETGWLLLNKPLDR	sp|P22223|CADH3_HUMAN	Replicate 4_25xLLOQ_R1	y7	518.959	38900556	522.296	2325790	Replicate 4_25xLLOQ_R2	y7	518.959	38944132	522.296	2315599	1.8404 (y7 to y5)	1.8221 (y7 to y5)	1.83123	X	X
ETGWLLLNKPLDR	sp|P22223|CADH3_HUMAN	Replicate 4_25xLLOQ_R1	y5	518.959	21137176	522.296	1302652	Replicate 4_25xLLOQ_R2	y5	518.959	21373454	522.296	1218872
ETGWLLLNKPLDR	sp|P22223|CADH3_HUMAN	Replicate 4_50xLLOQ_R1	y6	518.959	95183240	522.296	2908399	Replicate 4_50xLLOQ_R2	y6	518.959	98450456	522.296	2775324	1.2495 (y6 to y7)	1.2070 (y6 to y7)	1.22825	X	X
ETGWLLLNKPLDR	sp|P22223|CADH3_HUMAN	Replicate 4_50xLLOQ_R1	y7	518.959	76179808	522.296	2332762	Replicate 4_50xLLOQ_R2	y7	518.959	81563408	522.296	2373693	1.7854 (y7 to y5)	1.8019 (y7 to y5)	1.79364	X	X
ETGWLLLNKPLDR	sp|P22223|CADH3_HUMAN	Replicate 4_50xLLOQ_R1	y5	518.959	42668148	522.296	1258180	Replicate 4_50xLLOQ_R2	y5	518.959	45265876	522.296	1223996
ETGWLLLNKPLDR	sp|P22223|CADH3_HUMAN	Replicate 5_25xLLOQ_R1	y6	518.959	50342748	522.296	2809208	Replicate 5_25xLLOQ_R2	y6	518.959	41216952	522.296	2348080	1.2106 (y6 to y7)	1.2194 (y6 to y7)	1.215	X	X
ETGWLLLNKPLDR	sp|P22223|CADH3_HUMAN	Replicate 5_25xLLOQ_R1	y7	518.959	41586216	522.296	2412757	Replicate 5_25xLLOQ_R2	y7	518.959	33799872	522.296	1939011	1.8173 (y7 to y5)	1.8007 (y7 to y5)	1.80896	X	X
ETGWLLLNKPLDR	sp|P22223|CADH3_HUMAN	Replicate 5_25xLLOQ_R1	y5	518.959	22883990	522.296	1320595	Replicate 5_25xLLOQ_R2	y5	518.959	18770864	522.296	987550
ETGWLLLNKPLDR	sp|P22223|CADH3_HUMAN	Replicate 5_50xLLOQ_R1	y6	518.959	92543280	522.296	2989351	Replicate 5_50xLLOQ_R2	y6	518.959	91227880	522.296	2958413	1.2249 (y6 to y7)	1.2017 (y6 to y7)	1.21327	X	X
ETGWLLLNKPLDR	sp|P22223|CADH3_HUMAN	Replicate 5_50xLLOQ_R1	y7	518.959	75552832	522.296	2526095	Replicate 5_50xLLOQ_R2	y7	518.959	75918416	522.296	2424304	1.7274 (y7 to y5)	1.8085 (y7 to y5)	1.76795	X	X
ETGWLLLNKPLDR	sp|P22223|CADH3_HUMAN	Replicate 5_50xLLOQ_R1	y5	518.959	43738208	522.296	1339227	Replicate 5_50xLLOQ_R2	y5	518.959	41978152	522.296	1235240
ETGWLLLNKPLDR	sp|P22223|CADH3_HUMAN	Replicate 6_25xLLOQ_R1	y6	518.959	47996744	522.296	2776177	Replicate 6_25xLLOQ_R2	y6	518.959	47812948	522.296	2710253	1.2365 (y6 to y7)	1.1856 (y6 to y7)	1.21107	X	X
ETGWLLLNKPLDR	sp|P22223|CADH3_HUMAN	Replicate 6_25xLLOQ_R1	y7	518.959	38815884	522.296	2349345	Replicate 6_25xLLOQ_R2	y7	518.959	40327304	522.296	2339354	1.7810 (y7 to y5)	1.9016 (y7 to y5)	1.8413	X	X
ETGWLLLNKPLDR	sp|P22223|CADH3_HUMAN	Replicate 6_25xLLOQ_R1	y5	518.959	21794076	522.296	1271805	Replicate 6_25xLLOQ_R2	y5	518.959	21207276	522.296	1266089
ETGWLLLNKPLDR	sp|P22223|CADH3_HUMAN	Replicate 6_50xLLOQ_R1	y6	518.959	100988504	522.296	2801644	Replicate 6_50xLLOQ_R2	y6	518.959	95962472	522.296	2847543	1.2078 (y6 to y7)	1.2147 (y6 to y7)	1.21125	X	X
ETGWLLLNKPLDR	sp|P22223|CADH3_HUMAN	Replicate 6_50xLLOQ_R1	y7	518.959	83610832	522.296	2223070	Replicate 6_50xLLOQ_R2	y7	518.959	79003520	522.296	2371274	1.8389 (y7 to y5)	1.8384 (y7 to y5)	1.83866	X	X
ETGWLLLNKPLDR	sp|P22223|CADH3_HUMAN	Replicate 6_50xLLOQ_R1	y5	518.959	45466744	522.296	1187813	Replicate 6_50xLLOQ_R2	y5	518.959	42974788	522.296	1240988
FTQDTFR	sp|P22223|CADH3_HUMAN	Replicate 1_25xLLOQ_R1	y5	457.722	437588	462.726	1327539	Replicate 1_25xLLOQ_R2	y5	457.722	404277	462.726	1417275	1.2323 (y5 to y4)	1.1530 (y5 to y4)	1.19264	X	X
FTQDTFR	sp|P22223|CADH3_HUMAN	Replicate 1_25xLLOQ_R1	y4	457.722	355093	462.726	1118855	Replicate 1_25xLLOQ_R2	y4	457.722	350642	462.726	1204031	1.6049 (y4 to y6)	1.6141 (y4 to y6)	1.60953	X	X
FTQDTFR	sp|P22223|CADH3_HUMAN	Replicate 1_25xLLOQ_R1	y6	457.722	221252	462.726	717575	Replicate 1_25xLLOQ_R2	y6	457.722	217233	462.726	752078
FTQDTFR	sp|P22223|CADH3_HUMAN	Replicate 1_50xLLOQ_R1	y5	457.722	896768	462.726	1389051	Replicate 1_50xLLOQ_R2	y5	457.722	801383	462.726	1393835	1.2013 (y5 to y4)	1.1731 (y5 to y4)	1.18719	X	X
FTQDTFR	sp|P22223|CADH3_HUMAN	Replicate 1_50xLLOQ_R1	y4	457.722	746508	462.726	1231687	Replicate 1_50xLLOQ_R2	y4	457.722	683136	462.726	1189458	1.6004 (y4 to y6)	1.5533 (y4 to y6)	1.57683	X	X
FTQDTFR	sp|P22223|CADH3_HUMAN	Replicate 1_50xLLOQ_R1	y6	457.722	466452	462.726	747180	Replicate 1_50xLLOQ_R2	y6	457.722	439805	462.726	772116
FTQDTFR	sp|P22223|CADH3_HUMAN	Replicate 2_25xLLOQ_R1	y5	457.722	441949	462.726	1286854	Replicate 2_25xLLOQ_R2	y5	457.722	387852	462.726	1404420	1.1436 (y5 to y4)	1.1223 (y5 to y4)	1.13298	X	X
FTQDTFR	sp|P22223|CADH3_HUMAN	Replicate 2_25xLLOQ_R1	y4	457.722	386438	462.726	1150098	Replicate 2_25xLLOQ_R2	y4	457.722	345580	462.726	1173601	1.5716 (y4 to y6)	1.5997 (y4 to y6)	1.58564	X	X
FTQDTFR	sp|P22223|CADH3_HUMAN	Replicate 2_25xLLOQ_R1	y6	457.722	245883	462.726	701295	Replicate 2_25xLLOQ_R2	y6	457.722	216034	462.726	766719
FTQDTFR	sp|P22223|CADH3_HUMAN	Replicate 2_50xLLOQ_R1	y5	457.722	855259	462.726	1517250	Replicate 2_50xLLOQ_R2	y5	457.722	885173	462.726	1309853	1.1945 (y5 to y4)	1.1878 (y5 to y4)	1.19119	X	X
FTQDTFR	sp|P22223|CADH3_HUMAN	Replicate 2_50xLLOQ_R1	y4	457.722	715970	462.726	1266886	Replicate 2_50xLLOQ_R2	y4	457.722	745204	462.726	1155351	1.5368 (y4 to y6)	1.7233 (y4 to y6)	1.63003	X	X
FTQDTFR	sp|P22223|CADH3_HUMAN	Replicate 2_50xLLOQ_R1	y6	457.722	465882	462.726	813616	Replicate 2_50xLLOQ_R2	y6	457.722	432438	462.726	738989
FTQDTFR	sp|P22223|CADH3_HUMAN	Replicate 3_25xLLOQ_R1	y5	457.722	380359	462.726	1418345	Replicate 3_25xLLOQ_R2	y5	457.722	399938	462.726	1372882	1.1287 (y5 to y4)	1.1968 (y5 to y4)	1.16275	X	X
FTQDTFR	sp|P22223|CADH3_HUMAN	Replicate 3_25xLLOQ_R1	y4	457.722	336979	462.726	1212883	Replicate 3_25xLLOQ_R2	y4	457.722	334180	462.726	1164440	1.5682 (y4 to y6)	1.5755 (y4 to y6)	1.57187	X	X
FTQDTFR	sp|P22223|CADH3_HUMAN	Replicate 3_25xLLOQ_R1	y6	457.722	214883	462.726	762967	Replicate 3_25xLLOQ_R2	y6	457.722	212105	462.726	743597
FTQDTFR	sp|P22223|CADH3_HUMAN	Replicate 3_50xLLOQ_R1	y5	457.722	839567	462.726	1452553	Replicate 3_50xLLOQ_R2	y5	457.722	812646	462.726	1395500	1.1892 (y5 to y4)	1.1509 (y5 to y4)	1.17001	X	X
FTQDTFR	sp|P22223|CADH3_HUMAN	Replicate 3_50xLLOQ_R1	y4	457.722	706017	462.726	1206572	Replicate 3_50xLLOQ_R2	y4	457.722	706117	462.726	1207339	1.5873 (y4 to y6)	1.6044 (y4 to y6)	1.59588	X	X
FTQDTFR	sp|P22223|CADH3_HUMAN	Replicate 3_50xLLOQ_R1	y6	457.722	444779	462.726	789218	Replicate 3_50xLLOQ_R2	y6	457.722	440110	462.726	749603
FTQDTFR	sp|P22223|CADH3_HUMAN	Replicate 4_25xLLOQ_R1	y5	457.722	391530	462.726	1423394	Replicate 4_25xLLOQ_R2	y5	457.722	413810	462.726	1308452	1.1150 (y5 to y4)	1.1868 (y5 to y4)	1.15093	X	X
FTQDTFR	sp|P22223|CADH3_HUMAN	Replicate 4_25xLLOQ_R1	y4	457.722	351136	462.726	1223682	Replicate 4_25xLLOQ_R2	y4	457.722	348672	462.726	1144935	1.6505 (y4 to y6)	1.5427 (y4 to y6)	1.59659	X	X
FTQDTFR	sp|P22223|CADH3_HUMAN	Replicate 4_25xLLOQ_R1	y6	457.722	212748	462.726	793370	Replicate 4_25xLLOQ_R2	y6	457.722	226014	462.726	719450
FTQDTFR	sp|P22223|CADH3_HUMAN	Replicate 4_50xLLOQ_R1	y5	457.722	796147	462.726	1360174	Replicate 4_50xLLOQ_R2	y5	457.722	917747	462.726	1360872	1.1180 (y5 to y4)	1.1798 (y5 to y4)	1.14892	X	X
FTQDTFR	sp|P22223|CADH3_HUMAN	Replicate 4_50xLLOQ_R1	y4	457.722	712091	462.726	1192412	Replicate 4_50xLLOQ_R2	y4	457.722	777879	462.726	1212968	1.5586 (y4 to y6)	1.5872 (y4 to y6)	1.57289	X	X
FTQDTFR	sp|P22223|CADH3_HUMAN	Replicate 4_50xLLOQ_R1	y6	457.722	456886	462.726	748158	Replicate 4_50xLLOQ_R2	y6	457.722	490094	462.726	742923
FTQDTFR	sp|P22223|CADH3_HUMAN	Replicate 5_25xLLOQ_R1	y5	457.722	407318	462.726	1453882	Replicate 5_25xLLOQ_R2	y5	457.722	402196	462.726	1378708	1.1655 (y5 to y4)	1.1644 (y5 to y4)	1.16493	X	X
FTQDTFR	sp|P22223|CADH3_HUMAN	Replicate 5_25xLLOQ_R1	y4	457.722	349485	462.726	1213161	Replicate 5_25xLLOQ_R2	y4	457.722	345415	462.726	1221903	1.5238 (y4 to y6)	1.6101 (y4 to y6)	1.56695	X	X
FTQDTFR	sp|P22223|CADH3_HUMAN	Replicate 5_25xLLOQ_R1	y6	457.722	229349	462.726	787642	Replicate 5_25xLLOQ_R2	y6	457.722	214531	462.726	772232
FTQDTFR	sp|P22223|CADH3_HUMAN	Replicate 5_50xLLOQ_R1	y5	457.722	863622	462.726	1261991	Replicate 5_50xLLOQ_R2	y5	457.722	792834	462.726	1428274	1.2158 (y5 to y4)	1.1385 (y5 to y4)	1.17717	X	X
FTQDTFR	sp|P22223|CADH3_HUMAN	Replicate 5_50xLLOQ_R1	y4	457.722	710316	462.726	1115734	Replicate 5_50xLLOQ_R2	y4	457.722	696377	462.726	1252251	1.5381 (y4 to y6)	1.5596 (y4 to y6)	1.54886	X	X
FTQDTFR	sp|P22223|CADH3_HUMAN	Replicate 5_50xLLOQ_R1	y6	457.722	461807	462.726	683998	Replicate 5_50xLLOQ_R2	y6	457.722	446510	462.726	791264
FTQDTFR	sp|P22223|CADH3_HUMAN	Replicate 6_25xLLOQ_R1	y5	457.722	400874	462.726	1429532	Replicate 6_25xLLOQ_R2	y5	457.722	401190	462.726	1388202	1.1382 (y5 to y4)	1.1378 (y5 to y4)	1.13801	X	X
FTQDTFR	sp|P22223|CADH3_HUMAN	Replicate 6_25xLLOQ_R1	y4	457.722	352189	462.726	1234018	Replicate 6_25xLLOQ_R2	y4	457.722	352609	462.726	1217320	1.5773 (y4 to y6)	1.6430 (y4 to y6)	1.61015	X	X
FTQDTFR	sp|P22223|CADH3_HUMAN	Replicate 6_25xLLOQ_R1	y6	457.722	223293	462.726	785536	Replicate 6_25xLLOQ_R2	y6	457.722	214607	462.726	752330
FTQDTFR	sp|P22223|CADH3_HUMAN	Replicate 6_50xLLOQ_R1	y5	457.722	857931	462.726	1490464	Replicate 6_50xLLOQ_R2	y5	457.722	900771	462.726	1367777	1.1670 (y5 to y4)	1.2131 (y5 to y4)	1.19005	X	X
FTQDTFR	sp|P22223|CADH3_HUMAN	Replicate 6_50xLLOQ_R1	y4	457.722	735181	462.726	1256561	Replicate 6_50xLLOQ_R2	y4	457.722	742512	462.726	1210313	1.5932 (y4 to y6)	1.5182 (y4 to y6)	1.55572	X	X
FTQDTFR	sp|P22223|CADH3_HUMAN	Replicate 6_50xLLOQ_R1	y6	457.722	461451	462.726	826968	Replicate 6_50xLLOQ_R2	y6	457.722	489059	462.726	769466
LTVTDLDAPNSPAWR	sp|P22223|CADH3_HUMAN	Replicate 1_25xLLOQ_R1	y8	828.423	27118980	833.427	2258011	Replicate 1_25xLLOQ_R2	y8	828.423	24236316	833.427	2269182	4.0301 (y8 to y12)	4.0868 (y8 to y12)	4.05848	X	X
LTVTDLDAPNSPAWR	sp|P22223|CADH3_HUMAN	Replicate 1_25xLLOQ_R1	y12	828.423	6729063	833.427	557063	Replicate 1_25xLLOQ_R2	y12	828.423	5930330	833.427	483906	1.2804 (y12 to y11)	1.2980 (y12 to y11)	1.28919	X	X
LTVTDLDAPNSPAWR	sp|P22223|CADH3_HUMAN	Replicate 1_25xLLOQ_R1	y11	828.423	5255470	833.427	402329	Replicate 1_25xLLOQ_R2	y11	828.423	4568865	833.427	436322
LTVTDLDAPNSPAWR	sp|P22223|CADH3_HUMAN	Replicate 1_50xLLOQ_R1	y8	828.423	52319368	833.427	2217667	Replicate 1_50xLLOQ_R2	y8	828.423	53711328	833.427	2412235	3.9885 (y8 to y12)	4.1576 (y8 to y12)	4.07301	X	X
LTVTDLDAPNSPAWR	sp|P22223|CADH3_HUMAN	Replicate 1_50xLLOQ_R1	y12	828.423	13117632	833.427	503140	Replicate 1_50xLLOQ_R2	y12	828.423	12918981	833.427	600371	1.3178 (y12 to y11)	1.2541 (y12 to y11)	1.28593	X	X
LTVTDLDAPNSPAWR	sp|P22223|CADH3_HUMAN	Replicate 1_50xLLOQ_R1	y11	828.423	9954222	833.427	382365	Replicate 1_50xLLOQ_R2	y11	828.423	10301691	833.427	483222
LTVTDLDAPNSPAWR	sp|P22223|CADH3_HUMAN	Replicate 2_25xLLOQ_R1	y8	828.423	26227332	833.427	2268846	Replicate 2_25xLLOQ_R2	y8	828.423	26137854	833.427	2296725	4.1897 (y8 to y12)	4.0260 (y8 to y12)	4.10788	X	X
LTVTDLDAPNSPAWR	sp|P22223|CADH3_HUMAN	Replicate 2_25xLLOQ_R1	y12	828.423	6259907	833.427	549095	Replicate 2_25xLLOQ_R2	y12	828.423	6492226	833.427	564305	1.2555 (y12 to y11)	1.2189 (y12 to y11)	1.23722	X	X
LTVTDLDAPNSPAWR	sp|P22223|CADH3_HUMAN	Replicate 2_25xLLOQ_R1	y11	828.423	4985919	833.427	438889	Replicate 2_25xLLOQ_R2	y11	828.423	5326168	833.427	468099
LTVTDLDAPNSPAWR	sp|P22223|CADH3_HUMAN	Replicate 2_50xLLOQ_R1	y8	828.423	53783840	833.427	2324924	Replicate 2_50xLLOQ_R2	y8	828.423	55729440	833.427	2277259	4.0229 (y8 to y12)	4.0390 (y8 to y12)	4.03094	X	X
LTVTDLDAPNSPAWR	sp|P22223|CADH3_HUMAN	Replicate 2_50xLLOQ_R1	y12	828.423	13369504	833.427	562339	Replicate 2_50xLLOQ_R2	y12	828.423	13797826	833.427	537294	1.3012 (y12 to y11)	1.3036 (y12 to y11)	1.3024	X	X
LTVTDLDAPNSPAWR	sp|P22223|CADH3_HUMAN	Replicate 2_50xLLOQ_R1	y11	828.423	10274582	833.427	453025	Replicate 2_50xLLOQ_R2	y11	828.423	10584520	833.427	457405
LTVTDLDAPNSPAWR	sp|P22223|CADH3_HUMAN	Replicate 3_25xLLOQ_R1	y8	828.423	26435436	833.427	2285243	Replicate 3_25xLLOQ_R2	y8	828.423	26442760	833.427	2429751	3.9100 (y8 to y12)	4.3698 (y8 to y12)	4.13992	X	X
LTVTDLDAPNSPAWR	sp|P22223|CADH3_HUMAN	Replicate 3_25xLLOQ_R1	y12	828.423	6760938	833.427	569762	Replicate 3_25xLLOQ_R2	y12	828.423	6051238	833.427	607962	1.2935 (y12 to y11)	1.1851 (y12 to y11)	1.2393	X	X
LTVTDLDAPNSPAWR	sp|P22223|CADH3_HUMAN	Replicate 3_25xLLOQ_R1	y11	828.423	5226725	833.427	430025	Replicate 3_25xLLOQ_R2	y11	828.423	5106211	833.427	457335
LTVTDLDAPNSPAWR	sp|P22223|CADH3_HUMAN	Replicate 3_50xLLOQ_R1	y8	828.423	55707532	833.427	2354176	Replicate 3_50xLLOQ_R2	y8	828.423	56953820	833.427	2433738	3.9593 (y8 to y12)	4.0505 (y8 to y12)	4.00492	X	X
LTVTDLDAPNSPAWR	sp|P22223|CADH3_HUMAN	Replicate 3_50xLLOQ_R1	y12	828.423	14069935	833.427	562195	Replicate 3_50xLLOQ_R2	y12	828.423	14060937	833.427	604091	1.2458 (y12 to y11)	1.2974 (y12 to y11)	1.27157	X	X
LTVTDLDAPNSPAWR	sp|P22223|CADH3_HUMAN	Replicate 3_50xLLOQ_R1	y11	828.423	11294299	833.427	454191	Replicate 3_50xLLOQ_R2	y11	828.423	10837967	833.427	468871
LTVTDLDAPNSPAWR	sp|P22223|CADH3_HUMAN	Replicate 4_25xLLOQ_R1	y8	828.423	25706606	833.427	2433515	Replicate 4_25xLLOQ_R2	y8	828.423	25319756	833.427	2344330	3.9743 (y8 to y12)	4.0684 (y8 to y12)	4.02136	X	X
LTVTDLDAPNSPAWR	sp|P22223|CADH3_HUMAN	Replicate 4_25xLLOQ_R1	y12	828.423	6468210	833.427	556634	Replicate 4_25xLLOQ_R2	y12	828.423	6223486	833.427	556733	1.2710 (y12 to y11)	1.2514 (y12 to y11)	1.2612	X	X
LTVTDLDAPNSPAWR	sp|P22223|CADH3_HUMAN	Replicate 4_25xLLOQ_R1	y11	828.423	5089093	833.427	427108	Replicate 4_25xLLOQ_R2	y11	828.423	4973177	833.427	459394
LTVTDLDAPNSPAWR	sp|P22223|CADH3_HUMAN	Replicate 4_50xLLOQ_R1	y8	828.423	53723244	833.427	2264223	Replicate 4_50xLLOQ_R2	y8	828.423	54124060	833.427	2329674	4.0405 (y8 to y12)	4.0671 (y8 to y12)	4.05376	X	X
LTVTDLDAPNSPAWR	sp|P22223|CADH3_HUMAN	Replicate 4_50xLLOQ_R1	y12	828.423	13296308	833.427	583443	Replicate 4_50xLLOQ_R2	y12	828.423	13307891	833.427	492440	1.2892 (y12 to y11)	1.2531 (y12 to y11)	1.27114	X	X
LTVTDLDAPNSPAWR	sp|P22223|CADH3_HUMAN	Replicate 4_50xLLOQ_R1	y11	828.423	10313857	833.427	425205	Replicate 4_50xLLOQ_R2	y11	828.423	10619962	833.427	427013
LTVTDLDAPNSPAWR	sp|P22223|CADH3_HUMAN	Replicate 5_25xLLOQ_R1	y8	828.423	26666672	833.427	2424011	Replicate 5_25xLLOQ_R2	y8	828.423	23867234	833.427	2162363	3.9902 (y8 to y12)	4.0696 (y8 to y12)	4.02993	X	X
LTVTDLDAPNSPAWR	sp|P22223|CADH3_HUMAN	Replicate 5_25xLLOQ_R1	y12	828.423	6683031	833.427	539561	Replicate 5_25xLLOQ_R2	y12	828.423	5864691	833.427	509056	1.3003 (y12 to y11)	1.2470 (y12 to y11)	1.27363	X	X
LTVTDLDAPNSPAWR	sp|P22223|CADH3_HUMAN	Replicate 5_25xLLOQ_R1	y11	828.423	5139758	833.427	438298	Replicate 5_25xLLOQ_R2	y11	828.423	4703056	833.427	374014
LTVTDLDAPNSPAWR	sp|P22223|CADH3_HUMAN	Replicate 5_50xLLOQ_R1	y8	828.423	53510316	833.427	2312166	Replicate 5_50xLLOQ_R2	y8	828.423	53888856	833.427	2458979	4.0427 (y8 to y12)	4.1489 (y8 to y12)	4.09582	X	X
LTVTDLDAPNSPAWR	sp|P22223|CADH3_HUMAN	Replicate 5_50xLLOQ_R1	y12	828.423	13236217	833.427	566103	Replicate 5_50xLLOQ_R2	y12	828.423	12988665	833.427	599701	1.2655 (y12 to y11)	1.2542 (y12 to y11)	1.25987	X	X
LTVTDLDAPNSPAWR	sp|P22223|CADH3_HUMAN	Replicate 5_50xLLOQ_R1	y11	828.423	10458866	833.427	448889	Replicate 5_50xLLOQ_R2	y11	828.423	10356223	833.427	469367
LTVTDLDAPNSPAWR	sp|P22223|CADH3_HUMAN	Replicate 6_25xLLOQ_R1	y8	828.423	26493958	833.427	2363052	Replicate 6_25xLLOQ_R2	y8	828.423	26230196	833.427	2268265	4.0116 (y8 to y12)	4.1193 (y8 to y12)	4.06548	X	X
LTVTDLDAPNSPAWR	sp|P22223|CADH3_HUMAN	Replicate 6_25xLLOQ_R1	y12	828.423	6604292	833.427	573712	Replicate 6_25xLLOQ_R2	y12	828.423	6367581	833.427	571775	1.2649 (y12 to y11)	1.2651 (y12 to y11)	1.265	X	X
LTVTDLDAPNSPAWR	sp|P22223|CADH3_HUMAN	Replicate 6_25xLLOQ_R1	y11	828.423	5221376	833.427	446606	Replicate 6_25xLLOQ_R2	y11	828.423	5033105	833.427	432987
LTVTDLDAPNSPAWR	sp|P22223|CADH3_HUMAN	Replicate 6_50xLLOQ_R1	y8	828.423	54209076	833.427	2279893	Replicate 6_50xLLOQ_R2	y8	828.423	54650992	833.427	2513671	3.9541 (y8 to y12)	3.9199 (y8 to y12)	3.937	X	X
LTVTDLDAPNSPAWR	sp|P22223|CADH3_HUMAN	Replicate 6_50xLLOQ_R1	y12	828.423	13709594	833.427	556771	Replicate 6_50xLLOQ_R2	y12	828.423	13941920	833.427	580586	1.2242 (y12 to y11)	1.2910 (y12 to y11)	1.2576	X	X
LTVTDLDAPNSPAWR	sp|P22223|CADH3_HUMAN	Replicate 6_50xLLOQ_R1	y11	828.423	11198738	833.427	482455	Replicate 6_50xLLOQ_R2	y11	828.423	10799323	833.427	459385
STGTISVISSGLDR	sp|P22223|CADH3_HUMAN	Replicate 1_25xLLOQ_R1	y9	696.87	3460092	701.874	634900	Replicate 1_25xLLOQ_R2	y9	696.87	3360764	701.874	635931	1.5630 (y9 to y7)	1.6123 (y9 to y7)	1.58767	X	X
STGTISVISSGLDR	sp|P22223|CADH3_HUMAN	Replicate 1_25xLLOQ_R1	y7	696.87	2213709	701.874	385631	Replicate 1_25xLLOQ_R2	y7	696.87	2084429	701.874	399277	2.2362 (y7 to y8)	2.0706 (y7 to y8)	2.15339	X	X
STGTISVISSGLDR	sp|P22223|CADH3_HUMAN	Replicate 1_25xLLOQ_R1	y8	696.87	989952	701.874	170744	Replicate 1_25xLLOQ_R2	y8	696.87	1006677	701.874	178498
STGTISVISSGLDR	sp|P22223|CADH3_HUMAN	Replicate 1_50xLLOQ_R1	y9	696.87	7064990	701.874	641294	Replicate 1_50xLLOQ_R2	y9	696.87	6517452	701.874	663496	1.5870 (y9 to y7)	1.5918 (y9 to y7)	1.58938	X	X
STGTISVISSGLDR	sp|P22223|CADH3_HUMAN	Replicate 1_50xLLOQ_R1	y7	696.87	4451777	701.874	392830	Replicate 1_50xLLOQ_R2	y7	696.87	4094491	701.874	395634	2.2027 (y7 to y8)	2.0880 (y7 to y8)	2.14535	X	X
STGTISVISSGLDR	sp|P22223|CADH3_HUMAN	Replicate 1_50xLLOQ_R1	y8	696.87	2021017	701.874	197806	Replicate 1_50xLLOQ_R2	y8	696.87	1960994	701.874	181691
STGTISVISSGLDR	sp|P22223|CADH3_HUMAN	Replicate 2_25xLLOQ_R1	y9	696.87	3347797	701.874	636866	Replicate 2_25xLLOQ_R2	y9	696.87	3362612	701.874	634741	1.6077 (y9 to y7)	1.6444 (y9 to y7)	1.62604	X	X
STGTISVISSGLDR	sp|P22223|CADH3_HUMAN	Replicate 2_25xLLOQ_R1	y7	696.87	2082403	701.874	402051	Replicate 2_25xLLOQ_R2	y7	696.87	2044853	701.874	384083	2.1940 (y7 to y8)	2.1499 (y7 to y8)	2.17193	X	X
STGTISVISSGLDR	sp|P22223|CADH3_HUMAN	Replicate 2_25xLLOQ_R1	y8	696.87	949141	701.874	182031	Replicate 2_25xLLOQ_R2	y8	696.87	951148	701.874	170920
STGTISVISSGLDR	sp|P22223|CADH3_HUMAN	Replicate 2_50xLLOQ_R1	y9	696.87	6883497	701.874	685479	Replicate 2_50xLLOQ_R2	y9	696.87	6628412	701.874	615762	1.6315 (y9 to y7)	1.5694 (y9 to y7)	1.60043	X	X
STGTISVISSGLDR	sp|P22223|CADH3_HUMAN	Replicate 2_50xLLOQ_R1	y7	696.87	4219102	701.874	417530	Replicate 2_50xLLOQ_R2	y7	696.87	4223638	701.874	374094	2.1399 (y7 to y8)	2.1073 (y7 to y8)	2.12363	X	X
STGTISVISSGLDR	sp|P22223|CADH3_HUMAN	Replicate 2_50xLLOQ_R1	y8	696.87	1971615	701.874	198359	Replicate 2_50xLLOQ_R2	y8	696.87	2004257	701.874	182316
STGTISVISSGLDR	sp|P22223|CADH3_HUMAN	Replicate 3_25xLLOQ_R1	y9	696.87	3371203	701.874	666911	Replicate 3_25xLLOQ_R2	y9	696.87	3207711	701.874	631698	1.5859 (y9 to y7)	1.5410 (y9 to y7)	1.56346	X	X
STGTISVISSGLDR	sp|P22223|CADH3_HUMAN	Replicate 3_25xLLOQ_R1	y7	696.87	2125689	701.874	351603	Replicate 3_25xLLOQ_R2	y7	696.87	2081604	701.874	410131	2.1879 (y7 to y8)	2.1586 (y7 to y8)	2.17327	X	X
STGTISVISSGLDR	sp|P22223|CADH3_HUMAN	Replicate 3_25xLLOQ_R1	y8	696.87	971559	701.874	187791	Replicate 3_25xLLOQ_R2	y8	696.87	964321	701.874	170399
STGTISVISSGLDR	sp|P22223|CADH3_HUMAN	Replicate 3_50xLLOQ_R1	y9	696.87	6986961	701.874	657743	Replicate 3_50xLLOQ_R2	y9	696.87	6824066	701.874	634106	1.6055 (y9 to y7)	1.6285 (y9 to y7)	1.61698	X	X
STGTISVISSGLDR	sp|P22223|CADH3_HUMAN	Replicate 3_50xLLOQ_R1	y7	696.87	4351900	701.874	392504	Replicate 3_50xLLOQ_R2	y7	696.87	4190506	701.874	393051	2.1513 (y7 to y8)	2.1967 (y7 to y8)	2.17402	X	X
STGTISVISSGLDR	sp|P22223|CADH3_HUMAN	Replicate 3_50xLLOQ_R1	y8	696.87	2022922	701.874	185177	Replicate 3_50xLLOQ_R2	y8	696.87	1907597	701.874	189700
STGTISVISSGLDR	sp|P22223|CADH3_HUMAN	Replicate 4_25xLLOQ_R1	y9	696.87	3228740	701.874	660229	Replicate 4_25xLLOQ_R2	y9	696.87	3220393	701.874	627408	1.6663 (y9 to y7)	1.5881 (y9 to y7)	1.62718	X	X
STGTISVISSGLDR	sp|P22223|CADH3_HUMAN	Replicate 4_25xLLOQ_R1	y7	696.87	1937669	701.874	387917	Replicate 4_25xLLOQ_R2	y7	696.87	2027891	701.874	407237	2.2497 (y7 to y8)	2.1551 (y7 to y8)	2.20241	X	X
STGTISVISSGLDR	sp|P22223|CADH3_HUMAN	Replicate 4_25xLLOQ_R1	y8	696.87	861290	701.874	180570	Replicate 4_25xLLOQ_R2	y8	696.87	940979	701.874	186091
STGTISVISSGLDR	sp|P22223|CADH3_HUMAN	Replicate 4_50xLLOQ_R1	y9	696.87	6667478	701.874	618868	Replicate 4_50xLLOQ_R2	y9	696.87	7247174	701.874	666450	1.5987 (y9 to y7)	1.6245 (y9 to y7)	1.6116	X	X
STGTISVISSGLDR	sp|P22223|CADH3_HUMAN	Replicate 4_50xLLOQ_R1	y7	696.87	4170518	701.874	374835	Replicate 4_50xLLOQ_R2	y7	696.87	4461230	701.874	433098	2.1020 (y7 to y8)	2.1111 (y7 to y8)	2.10651	X	X
STGTISVISSGLDR	sp|P22223|CADH3_HUMAN	Replicate 4_50xLLOQ_R1	y8	696.87	1984110	701.874	175844	Replicate 4_50xLLOQ_R2	y8	696.87	2113269	701.874	189982
STGTISVISSGLDR	sp|P22223|CADH3_HUMAN	Replicate 5_25xLLOQ_R1	y9	696.87	3394866	701.874	658682	Replicate 5_25xLLOQ_R2	y9	696.87	3242445	701.874	641785	1.5922 (y9 to y7)	1.6057 (y9 to y7)	1.59899	X	X
STGTISVISSGLDR	sp|P22223|CADH3_HUMAN	Replicate 5_25xLLOQ_R1	y7	696.87	2132154	701.874	406450	Replicate 5_25xLLOQ_R2	y7	696.87	2019272	701.874	390871	2.1184 (y7 to y8)	2.1698 (y7 to y8)	2.1441	X	X
STGTISVISSGLDR	sp|P22223|CADH3_HUMAN	Replicate 5_25xLLOQ_R1	y8	696.87	1006496	701.874	184507	Replicate 5_25xLLOQ_R2	y8	696.87	930624	701.874	166516
STGTISVISSGLDR	sp|P22223|CADH3_HUMAN	Replicate 5_50xLLOQ_R1	y9	696.87	6588573	701.874	654384	Replicate 5_50xLLOQ_R2	y9	696.87	6577101	701.874	639407	1.5992 (y9 to y7)	1.5901 (y9 to y7)	1.59465	X	X
STGTISVISSGLDR	sp|P22223|CADH3_HUMAN	Replicate 5_50xLLOQ_R1	y7	696.87	4119895	701.874	391511	Replicate 5_50xLLOQ_R2	y7	696.87	4136279	701.874	405364	2.1679 (y7 to y8)	2.1796 (y7 to y8)	2.17378	X	X
STGTISVISSGLDR	sp|P22223|CADH3_HUMAN	Replicate 5_50xLLOQ_R1	y8	696.87	1900393	701.874	179126	Replicate 5_50xLLOQ_R2	y8	696.87	1897689	701.874	187724
STGTISVISSGLDR	sp|P22223|CADH3_HUMAN	Replicate 6_25xLLOQ_R1	y9	696.87	3281163	701.874	688821	Replicate 6_25xLLOQ_R2	y9	696.87	3261070	701.874	620003	1.6315 (y9 to y7)	1.5060 (y9 to y7)	1.56878	X	X
STGTISVISSGLDR	sp|P22223|CADH3_HUMAN	Replicate 6_25xLLOQ_R1	y7	696.87	2011088	701.874	395929	Replicate 6_25xLLOQ_R2	y7	696.87	2165351	701.874	392964	2.2167 (y7 to y8)	2.2903 (y7 to y8)	2.25351	X	X
STGTISVISSGLDR	sp|P22223|CADH3_HUMAN	Replicate 6_25xLLOQ_R1	y8	696.87	907253	701.874	176211	Replicate 6_25xLLOQ_R2	y8	696.87	945425	701.874	182741
STGTISVISSGLDR	sp|P22223|CADH3_HUMAN	Replicate 6_50xLLOQ_R1	y9	696.87	6796586	701.874	676643	Replicate 6_50xLLOQ_R2	y9	696.87	6951286	701.874	648678	1.6058 (y9 to y7)	1.6053 (y9 to y7)	1.60555	X	X
STGTISVISSGLDR	sp|P22223|CADH3_HUMAN	Replicate 6_50xLLOQ_R1	y7	696.87	4232441	701.874	416498	Replicate 6_50xLLOQ_R2	y7	696.87	4330290	701.874	406286	2.1671 (y7 to y8)	2.1000 (y7 to y8)	2.13352	X	X
STGTISVISSGLDR	sp|P22223|CADH3_HUMAN	Replicate 6_50xLLOQ_R1	y8	696.87	1953070	701.874	165866	Replicate 6_50xLLOQ_R2	y8	696.87	2062079	701.874	188860
DFNQFSSGEK	sp|P02771|FETA_HUMAN	Replicate 1_25xLLOQ_R1	y6	579.757	692468	583.764	539592	Replicate 1_25xLLOQ_R2	y6	579.757	674436	583.764	651098	2.5147 (y6 to y8)	2.7797 (y6 to y8)	2.64721	X	X
DFNQFSSGEK	sp|P02771|FETA_HUMAN	Replicate 1_25xLLOQ_R1	y8	579.757	275364	583.764	195482	Replicate 1_25xLLOQ_R2	y8	579.757	242631	583.764	222663	2.0674 (y8 to y7)	2.2526 (y8 to y7)	2.16	X	X
DFNQFSSGEK	sp|P02771|FETA_HUMAN	Replicate 1_25xLLOQ_R1	y7	579.757	133196	583.764	101616	Replicate 1_25xLLOQ_R2	y7	579.757	107710	583.764	105503
DFNQFSSGEK	sp|P02771|FETA_HUMAN	Replicate 1_50xLLOQ_R1	y6	579.757	1446664	583.764	589871	Replicate 1_50xLLOQ_R2	y6	579.757	1248179	583.764	612944	2.5015 (y6 to y8)	2.5673 (y6 to y8)	2.53441	X	X
DFNQFSSGEK	sp|P02771|FETA_HUMAN	Replicate 1_50xLLOQ_R1	y8	579.757	578311	583.764	221459	Replicate 1_50xLLOQ_R2	y8	579.757	486185	583.764	234170	2.2823 (y8 to y7)	2.0935 (y8 to y7)	2.1879	X	X
DFNQFSSGEK	sp|P02771|FETA_HUMAN	Replicate 1_50xLLOQ_R1	y7	579.757	253388	583.764	93918	Replicate 1_50xLLOQ_R2	y7	579.757	232236	583.764	104029
DFNQFSSGEK	sp|P02771|FETA_HUMAN	Replicate 2_25xLLOQ_R1	y6	579.757	697860	583.764	568706	Replicate 2_25xLLOQ_R2	y6	579.757	641583	583.764	629887	2.2641 (y6 to y8)	2.7129 (y6 to y8)	2.4885	X	X
DFNQFSSGEK	sp|P02771|FETA_HUMAN	Replicate 2_25xLLOQ_R1	y8	579.757	308230	583.764	207463	Replicate 2_25xLLOQ_R2	y8	579.757	236493	583.764	227159	2.3140 (y8 to y7)	2.3834 (y8 to y7)	2.34865	X	X
DFNQFSSGEK	sp|P02771|FETA_HUMAN	Replicate 2_25xLLOQ_R1	y7	579.757	133205	583.764	97381	Replicate 2_25xLLOQ_R2	y7	579.757	99227	583.764	124972
DFNQFSSGEK	sp|P02771|FETA_HUMAN	Replicate 2_50xLLOQ_R1	y6	579.757	1297184	583.764	644003	Replicate 2_50xLLOQ_R2	y6	579.757	1380043	583.764	558133	2.5702 (y6 to y8)	2.3243 (y6 to y8)	2.44729	X	X
DFNQFSSGEK	sp|P02771|FETA_HUMAN	Replicate 2_50xLLOQ_R1	y8	579.757	504692	583.764	250903	Replicate 2_50xLLOQ_R2	y8	579.757	593740	583.764	230975	1.9882 (y8 to y7)	2.3001 (y8 to y7)	2.14413	X	X
DFNQFSSGEK	sp|P02771|FETA_HUMAN	Replicate 2_50xLLOQ_R1	y7	579.757	253843	583.764	108916	Replicate 2_50xLLOQ_R2	y7	579.757	258142	583.764	97102
DFNQFSSGEK	sp|P02771|FETA_HUMAN	Replicate 3_25xLLOQ_R1	y6	579.757	630559	583.764	602562	Replicate 3_25xLLOQ_R2	y6	579.757	611440	583.764	629299	2.8164 (y6 to y8)	2.9659 (y6 to y8)	2.89116	X	X
DFNQFSSGEK	sp|P02771|FETA_HUMAN	Replicate 3_25xLLOQ_R1	y8	579.757	223888	583.764	239421	Replicate 3_25xLLOQ_R2	y8	579.757	206155	583.764	209989	2.0216 (y8 to y7)	2.1471 (y8 to y7)	2.08434	X	X
DFNQFSSGEK	sp|P02771|FETA_HUMAN	Replicate 3_25xLLOQ_R1	y7	579.757	110747	583.764	109627	Replicate 3_25xLLOQ_R2	y7	579.757	96017	583.764	98188
DFNQFSSGEK	sp|P02771|FETA_HUMAN	Replicate 3_50xLLOQ_R1	y6	579.757	1294895	583.764	599975	Replicate 3_50xLLOQ_R2	y6	579.757	1264295	583.764	636086	2.5426 (y6 to y8)	2.6374 (y6 to y8)	2.58999	X	X
DFNQFSSGEK	sp|P02771|FETA_HUMAN	Replicate 3_50xLLOQ_R1	y8	579.757	509275	583.764	241919	Replicate 3_50xLLOQ_R2	y8	579.757	479380	583.764	243785	2.3703 (y8 to y7)	2.1882 (y8 to y7)	2.2792	X	X
DFNQFSSGEK	sp|P02771|FETA_HUMAN	Replicate 3_50xLLOQ_R1	y7	579.757	214861	583.764	112474	Replicate 3_50xLLOQ_R2	y7	579.757	219080	583.764	95530
DFNQFSSGEK	sp|P02771|FETA_HUMAN	Replicate 4_25xLLOQ_R1	y6	579.757	631289	583.764	604382	Replicate 4_25xLLOQ_R2	y6	579.757	693425	583.764	562510	2.7237 (y6 to y8)	2.6918 (y6 to y8)	2.70776	X	X
DFNQFSSGEK	sp|P02771|FETA_HUMAN	Replicate 4_25xLLOQ_R1	y8	579.757	231775	583.764	247568	Replicate 4_25xLLOQ_R2	y8	579.757	257606	583.764	231311	2.1185 (y8 to y7)	2.3082 (y8 to y7)	2.21332	X	X
DFNQFSSGEK	sp|P02771|FETA_HUMAN	Replicate 4_25xLLOQ_R1	y7	579.757	109406	583.764	108794	Replicate 4_25xLLOQ_R2	y7	579.757	111607	583.764	94147
DFNQFSSGEK	sp|P02771|FETA_HUMAN	Replicate 4_50xLLOQ_R1	y6	579.757	1251044	583.764	624856	Replicate 4_50xLLOQ_R2	y6	579.757	1473490	583.764	580421	2.5757 (y6 to y8)	2.5415 (y6 to y8)	2.55861	X	X
DFNQFSSGEK	sp|P02771|FETA_HUMAN	Replicate 4_50xLLOQ_R1	y8	579.757	485706	583.764	246165	Replicate 4_50xLLOQ_R2	y8	579.757	579771	583.764	218255	2.2271 (y8 to y7)	2.0799 (y8 to y7)	2.15348	X	X
DFNQFSSGEK	sp|P02771|FETA_HUMAN	Replicate 4_50xLLOQ_R1	y7	579.757	218091	583.764	106951	Replicate 4_50xLLOQ_R2	y7	579.757	278751	583.764	93775
DFNQFSSGEK	sp|P02771|FETA_HUMAN	Replicate 5_25xLLOQ_R1	y6	579.757	616163	583.764	648581	Replicate 5_25xLLOQ_R2	y6	579.757	627661	583.764	616784	2.5942 (y6 to y8)	2.8197 (y6 to y8)	2.70695	X	X
DFNQFSSGEK	sp|P02771|FETA_HUMAN	Replicate 5_25xLLOQ_R1	y8	579.757	237519	583.764	234664	Replicate 5_25xLLOQ_R2	y8	579.757	222595	583.764	235788	1.9801 (y8 to y7)	2.1081 (y8 to y7)	2.04409	X	X
DFNQFSSGEK	sp|P02771|FETA_HUMAN	Replicate 5_25xLLOQ_R1	y7	579.757	119953	583.764	103076	Replicate 5_25xLLOQ_R2	y7	579.757	105591	583.764	109386
DFNQFSSGEK	sp|P02771|FETA_HUMAN	Replicate 5_50xLLOQ_R1	y6	579.757	1318850	583.764	539090	Replicate 5_50xLLOQ_R2	y6	579.757	1276265	583.764	628513	2.5611 (y6 to y8)	2.8301 (y6 to y8)	2.69563	X	X
DFNQFSSGEK	sp|P02771|FETA_HUMAN	Replicate 5_50xLLOQ_R1	y8	579.757	514950	583.764	201034	Replicate 5_50xLLOQ_R2	y8	579.757	450955	583.764	234977	2.0367 (y8 to y7)	2.1213 (y8 to y7)	2.07898	X	X
DFNQFSSGEK	sp|P02771|FETA_HUMAN	Replicate 5_50xLLOQ_R1	y7	579.757	252841	583.764	90527	Replicate 5_50xLLOQ_R2	y7	579.757	212584	583.764	102054
DFNQFSSGEK	sp|P02771|FETA_HUMAN	Replicate 6_25xLLOQ_R1	y6	579.757	607783	583.764	639821	Replicate 6_25xLLOQ_R2	y6	579.757	624074	583.764	659782	2.6473 (y6 to y8)	2.5277 (y6 to y8)	2.58749	X	X
DFNQFSSGEK	sp|P02771|FETA_HUMAN	Replicate 6_25xLLOQ_R1	y8	579.757	229587	583.764	242118	Replicate 6_25xLLOQ_R2	y8	579.757	246894	583.764	237136	2.6458 (y8 to y7)	2.4349 (y8 to y7)	2.54038	X	X
DFNQFSSGEK	sp|P02771|FETA_HUMAN	Replicate 6_25xLLOQ_R1	y7	579.757	86774	583.764	105556	Replicate 6_25xLLOQ_R2	y7	579.757	101396	583.764	110605
DFNQFSSGEK	sp|P02771|FETA_HUMAN	Replicate 6_50xLLOQ_R1	y6	579.757	1296367	583.764	613893	Replicate 6_50xLLOQ_R2	y6	579.757	1420800	583.764	600841	2.6344 (y6 to y8)	2.4896 (y6 to y8)	2.56201	X	X
DFNQFSSGEK	sp|P02771|FETA_HUMAN	Replicate 6_50xLLOQ_R1	y8	579.757	492095	583.764	257233	Replicate 6_50xLLOQ_R2	y8	579.757	570684	583.764	227982	2.1207 (y8 to y7)	2.2174 (y8 to y7)	2.16909	X	X
DFNQFSSGEK	sp|P02771|FETA_HUMAN	Replicate 6_50xLLOQ_R1	y7	579.757	232040	583.764	117255	Replicate 6_50xLLOQ_R2	y7	579.757	257362	583.764	93739
NIFLASFVHEYSR	sp|P02771|FETA_HUMAN	Replicate 1_25xLLOQ_R1	y5	528.272	96407264	531.608	1792115	Replicate 1_25xLLOQ_R2	y5	528.272	95204632	531.608	1863717	1.6333 (y5 to y9)	1.6412 (y5 to y9)	1.63728	X	X
NIFLASFVHEYSR	sp|P02771|FETA_HUMAN	Replicate 1_25xLLOQ_R1	y9	528.272	59025348	531.608	1080326	Replicate 1_25xLLOQ_R2	y9	528.272	58007796	531.608	1088244	1.3068 (y9 to y6)	1.3081 (y9 to y6)	1.30746	X	X
NIFLASFVHEYSR	sp|P02771|FETA_HUMAN	Replicate 1_25xLLOQ_R1	y6	528.272	45167736	531.608	839783	Replicate 1_25xLLOQ_R2	y6	528.272	44344740	531.608	832082
NIFLASFVHEYSR	sp|P02771|FETA_HUMAN	Replicate 1_50xLLOQ_R1	y5	528.272	211782160	531.608	2008899	Replicate 1_50xLLOQ_R2	y5	528.272	216867440	531.608	2100929	1.6250 (y5 to y9)	1.6445 (y5 to y9)	1.63475	X	X
NIFLASFVHEYSR	sp|P02771|FETA_HUMAN	Replicate 1_50xLLOQ_R1	y9	528.272	130331144	531.608	1210713	Replicate 1_50xLLOQ_R2	y9	528.272	131870504	531.608	1291271	1.3073 (y9 to y6)	1.3150 (y9 to y6)	1.31119	X	X
NIFLASFVHEYSR	sp|P02771|FETA_HUMAN	Replicate 1_50xLLOQ_R1	y6	528.272	99691416	531.608	902008	Replicate 1_50xLLOQ_R2	y6	528.272	100278888	531.608	1000899
NIFLASFVHEYSR	sp|P02771|FETA_HUMAN	Replicate 2_25xLLOQ_R1	y5	528.272	88699048	531.608	1688101	Replicate 2_25xLLOQ_R2	y5	528.272	95423072	531.608	1766139	1.6214 (y5 to y9)	1.6428 (y5 to y9)	1.63206	X	X
NIFLASFVHEYSR	sp|P02771|FETA_HUMAN	Replicate 2_25xLLOQ_R1	y9	528.272	54706048	531.608	974875	Replicate 2_25xLLOQ_R2	y9	528.272	58087344	531.608	1035962	1.3208 (y9 to y6)	1.3183 (y9 to y6)	1.31957	X	X
NIFLASFVHEYSR	sp|P02771|FETA_HUMAN	Replicate 2_25xLLOQ_R1	y6	528.272	41417784	531.608	755632	Replicate 2_25xLLOQ_R2	y6	528.272	44062464	531.608	817480
NIFLASFVHEYSR	sp|P02771|FETA_HUMAN	Replicate 2_50xLLOQ_R1	y5	528.272	210804400	531.608	1939115	Replicate 2_50xLLOQ_R2	y5	528.272	196657008	531.608	1874965	1.6423 (y5 to y9)	1.6457 (y5 to y9)	1.64397	X	X
NIFLASFVHEYSR	sp|P02771|FETA_HUMAN	Replicate 2_50xLLOQ_R1	y9	528.272	128361360	531.608	1195354	Replicate 2_50xLLOQ_R2	y9	528.272	119500192	531.608	1136315	1.2989 (y9 to y6)	1.2985 (y9 to y6)	1.2987	X	X
NIFLASFVHEYSR	sp|P02771|FETA_HUMAN	Replicate 2_50xLLOQ_R1	y6	528.272	98821440	531.608	919980	Replicate 2_50xLLOQ_R2	y6	528.272	92031456	531.608	840191
NIFLASFVHEYSR	sp|P02771|FETA_HUMAN	Replicate 3_25xLLOQ_R1	y5	528.272	97063912	531.608	1883125	Replicate 3_25xLLOQ_R2	y5	528.272	92044808	531.608	1714084	1.6503 (y5 to y9)	1.6521 (y5 to y9)	1.65123	X	X
NIFLASFVHEYSR	sp|P02771|FETA_HUMAN	Replicate 3_25xLLOQ_R1	y9	528.272	58814484	531.608	1160784	Replicate 3_25xLLOQ_R2	y9	528.272	55713016	531.608	1025826	1.2906 (y9 to y6)	1.3197 (y9 to y6)	1.30513	X	X
NIFLASFVHEYSR	sp|P02771|FETA_HUMAN	Replicate 3_25xLLOQ_R1	y6	528.272	45572448	531.608	894785	Replicate 3_25xLLOQ_R2	y6	528.272	42216876	531.608	785582
NIFLASFVHEYSR	sp|P02771|FETA_HUMAN	Replicate 3_50xLLOQ_R1	y5	528.272	212548912	531.608	2001791	Replicate 3_50xLLOQ_R2	y5	528.272	201706400	531.608	1828858	1.6359 (y5 to y9)	1.6673 (y5 to y9)	1.65162	X	X
NIFLASFVHEYSR	sp|P02771|FETA_HUMAN	Replicate 3_50xLLOQ_R1	y9	528.272	129925224	531.608	1184650	Replicate 3_50xLLOQ_R2	y9	528.272	120977896	531.608	1103082	1.3023 (y9 to y6)	1.2731 (y9 to y6)	1.2877	X	X
NIFLASFVHEYSR	sp|P02771|FETA_HUMAN	Replicate 3_50xLLOQ_R1	y6	528.272	99766744	531.608	897681	Replicate 3_50xLLOQ_R2	y6	528.272	95025272	531.608	852567
NIFLASFVHEYSR	sp|P02771|FETA_HUMAN	Replicate 4_25xLLOQ_R1	y5	528.272	89251744	531.608	1699346	Replicate 4_25xLLOQ_R2	y5	528.272	89421504	531.608	1741783	1.6499 (y5 to y9)	1.6290 (y5 to y9)	1.63946	X	X
NIFLASFVHEYSR	sp|P02771|FETA_HUMAN	Replicate 4_25xLLOQ_R1	y9	528.272	54095416	531.608	1061352	Replicate 4_25xLLOQ_R2	y9	528.272	54892880	531.608	1052193	1.3060 (y9 to y6)	1.3080 (y9 to y6)	1.30702	X	X
NIFLASFVHEYSR	sp|P02771|FETA_HUMAN	Replicate 4_25xLLOQ_R1	y6	528.272	41420956	531.608	755865	Replicate 4_25xLLOQ_R2	y6	528.272	41965556	531.608	793467
NIFLASFVHEYSR	sp|P02771|FETA_HUMAN	Replicate 4_50xLLOQ_R1	y5	528.272	214387440	531.608	1914838	Replicate 4_50xLLOQ_R2	y5	528.272	224234864	531.608	2077418	1.6467 (y5 to y9)	1.6447 (y5 to y9)	1.6457	X	X
NIFLASFVHEYSR	sp|P02771|FETA_HUMAN	Replicate 4_50xLLOQ_R1	y9	528.272	130191472	531.608	1137668	Replicate 4_50xLLOQ_R2	y9	528.272	136338176	531.608	1273072	1.3188 (y9 to y6)	1.3072 (y9 to y6)	1.313	X	X
NIFLASFVHEYSR	sp|P02771|FETA_HUMAN	Replicate 4_50xLLOQ_R1	y6	528.272	98717832	531.608	873269	Replicate 4_50xLLOQ_R2	y6	528.272	104300368	531.608	944031
NIFLASFVHEYSR	sp|P02771|FETA_HUMAN	Replicate 5_25xLLOQ_R1	y5	528.272	99865864	531.608	1862067	Replicate 5_25xLLOQ_R2	y5	528.272	85551184	531.608	1514534	1.6401 (y5 to y9)	1.6265 (y5 to y9)	1.63331	X	X
NIFLASFVHEYSR	sp|P02771|FETA_HUMAN	Replicate 5_25xLLOQ_R1	y9	528.272	60890464	531.608	1130088	Replicate 5_25xLLOQ_R2	y9	528.272	52597264	531.608	914394	1.2985 (y9 to y6)	1.3077 (y9 to y6)	1.30309	X	X
NIFLASFVHEYSR	sp|P02771|FETA_HUMAN	Replicate 5_25xLLOQ_R1	y6	528.272	46892700	531.608	891722	Replicate 5_25xLLOQ_R2	y6	528.272	40221704	531.608	720497
NIFLASFVHEYSR	sp|P02771|FETA_HUMAN	Replicate 5_50xLLOQ_R1	y5	528.272	201394288	531.608	1906749	Replicate 5_50xLLOQ_R2	y5	528.272	199465088	531.608	1846993	1.6342 (y5 to y9)	1.6509 (y5 to y9)	1.64256	X	X
NIFLASFVHEYSR	sp|P02771|FETA_HUMAN	Replicate 5_50xLLOQ_R1	y9	528.272	123233544	531.608	1157631	Replicate 5_50xLLOQ_R2	y9	528.272	120824632	531.608	1119014	1.2822 (y9 to y6)	1.3016 (y9 to y6)	1.29192	X	X
NIFLASFVHEYSR	sp|P02771|FETA_HUMAN	Replicate 5_50xLLOQ_R1	y6	528.272	96110688	531.608	858116	Replicate 5_50xLLOQ_R2	y6	528.272	92825216	531.608	830724
NIFLASFVHEYSR	sp|P02771|FETA_HUMAN	Replicate 6_25xLLOQ_R1	y5	528.272	94602088	531.608	1843142	Replicate 6_25xLLOQ_R2	y5	528.272	88195536	531.608	1824414	1.6408 (y5 to y9)	1.6452 (y5 to y9)	1.64301	X	X
NIFLASFVHEYSR	sp|P02771|FETA_HUMAN	Replicate 6_25xLLOQ_R1	y9	528.272	57655616	531.608	1118840	Replicate 6_25xLLOQ_R2	y9	528.272	53607244	531.608	1124516	1.2980 (y9 to y6)	1.3089 (y9 to y6)	1.30345	X	X
NIFLASFVHEYSR	sp|P02771|FETA_HUMAN	Replicate 6_25xLLOQ_R1	y6	528.272	44418840	531.608	834844	Replicate 6_25xLLOQ_R2	y6	528.272	40955636	531.608	838409
NIFLASFVHEYSR	sp|P02771|FETA_HUMAN	Replicate 6_50xLLOQ_R1	y5	528.272	162421408	531.608	1572079	Replicate 6_50xLLOQ_R2	y5	528.272	152858304	531.608	1480199	1.6518 (y5 to y9)	1.6485 (y5 to y9)	1.65016	X	X
NIFLASFVHEYSR	sp|P02771|FETA_HUMAN	Replicate 6_50xLLOQ_R1	y9	528.272	98327672	531.608	977903	Replicate 6_50xLLOQ_R2	y9	528.272	92726360	531.608	904691	1.2962 (y9 to y6)	1.3002 (y9 to y6)	1.29819	X	X
NIFLASFVHEYSR	sp|P02771|FETA_HUMAN	Replicate 6_50xLLOQ_R1	y6	528.272	75861000	531.608	698634	Replicate 6_50xLLOQ_R2	y6	528.272	71315472	531.608	671069
LESNNYNTYR	sp|P09038|FGF2_HUMAN	Replicate 1_25xLLOQ_R1	y8	637.294	609468	642.298	414134	Replicate 1_25xLLOQ_R2	y8	637.294	590977	642.298	424537	2.7143 (y8 to y5)	2.4949 (y8 to y5)	2.60458	X	X
LESNNYNTYR	sp|P09038|FGF2_HUMAN	Replicate 1_25xLLOQ_R1	y5	637.294	224540	642.298	161205	Replicate 1_25xLLOQ_R2	y5	637.294	236877	642.298	161731	1.2092 (y5 to y6)	1.2360 (y5 to y6)	1.22259	X	X
LESNNYNTYR	sp|P09038|FGF2_HUMAN	Replicate 1_25xLLOQ_R1	y6	637.294	185692	642.298	126418	Replicate 1_25xLLOQ_R2	y6	637.294	191651	642.298	129771
LESNNYNTYR	sp|P09038|FGF2_HUMAN	Replicate 1_50xLLOQ_R1	y8	637.294	1099862	642.298	499662	Replicate 1_50xLLOQ_R2	y8	637.294	1197298	642.298	417326	2.5251 (y8 to y5)	2.5099 (y8 to y5)	2.51751	X	X
LESNNYNTYR	sp|P09038|FGF2_HUMAN	Replicate 1_50xLLOQ_R1	y5	637.294	435571	642.298	187746	Replicate 1_50xLLOQ_R2	y5	637.294	477026	642.298	165442	1.1667 (y5 to y6)	1.1974 (y5 to y6)	1.18205	X	X
LESNNYNTYR	sp|P09038|FGF2_HUMAN	Replicate 1_50xLLOQ_R1	y6	637.294	373345	642.298	150917	Replicate 1_50xLLOQ_R2	y6	637.294	398374	642.298	128448
LESNNYNTYR	sp|P09038|FGF2_HUMAN	Replicate 2_25xLLOQ_R1	y8	637.294	586530	642.298	420887	Replicate 2_25xLLOQ_R2	y8	637.294	599775	642.298	415113	2.6704 (y8 to y5)	2.7123 (y8 to y5)	2.69135	X	X
LESNNYNTYR	sp|P09038|FGF2_HUMAN	Replicate 2_25xLLOQ_R1	y5	637.294	219638	642.298	161030	Replicate 2_25xLLOQ_R2	y5	637.294	221134	642.298	162584	1.2132 (y5 to y6)	1.1718 (y5 to y6)	1.19253	X	X
LESNNYNTYR	sp|P09038|FGF2_HUMAN	Replicate 2_25xLLOQ_R1	y6	637.294	181036	642.298	140010	Replicate 2_25xLLOQ_R2	y6	637.294	188708	642.298	126104
LESNNYNTYR	sp|P09038|FGF2_HUMAN	Replicate 2_50xLLOQ_R1	y8	637.294	1213916	642.298	442704	Replicate 2_50xLLOQ_R2	y8	637.294	1097286	642.298	476667	2.5375 (y8 to y5)	2.5534 (y8 to y5)	2.54549	X	X
LESNNYNTYR	sp|P09038|FGF2_HUMAN	Replicate 2_50xLLOQ_R1	y5	637.294	478384	642.298	164710	Replicate 2_50xLLOQ_R2	y5	637.294	429727	642.298	191853	1.2182 (y5 to y6)	1.2135 (y5 to y6)	1.21588	X	X
LESNNYNTYR	sp|P09038|FGF2_HUMAN	Replicate 2_50xLLOQ_R1	y6	637.294	392682	642.298	136699	Replicate 2_50xLLOQ_R2	y6	637.294	354117	642.298	145146
LESNNYNTYR	sp|P09038|FGF2_HUMAN	Replicate 3_25xLLOQ_R1	y8	637.294	591992	642.298	405108	Replicate 3_25xLLOQ_R2	y8	637.294	583978	642.298	421378	2.5013 (y8 to y5)	2.5230 (y8 to y5)	2.51212	X	X
LESNNYNTYR	sp|P09038|FGF2_HUMAN	Replicate 3_25xLLOQ_R1	y5	637.294	236677	642.298	168028	Replicate 3_25xLLOQ_R2	y5	637.294	231465	642.298	165186	1.2211 (y5 to y6)	1.2032 (y5 to y6)	1.21213	X	X
LESNNYNTYR	sp|P09038|FGF2_HUMAN	Replicate 3_25xLLOQ_R1	y6	637.294	193824	642.298	131622	Replicate 3_25xLLOQ_R2	y6	637.294	192381	642.298	129446
LESNNYNTYR	sp|P09038|FGF2_HUMAN	Replicate 3_50xLLOQ_R1	y8	637.294	1065673	642.298	484999	Replicate 3_50xLLOQ_R2	y8	637.294	1085970	642.298	471694	2.4377 (y8 to y5)	2.4859 (y8 to y5)	2.46179	X	X
LESNNYNTYR	sp|P09038|FGF2_HUMAN	Replicate 3_50xLLOQ_R1	y5	637.294	437165	642.298	183505	Replicate 3_50xLLOQ_R2	y5	637.294	436852	642.298	189139	1.2422 (y5 to y6)	1.2452 (y5 to y6)	1.24367	X	X
LESNNYNTYR	sp|P09038|FGF2_HUMAN	Replicate 3_50xLLOQ_R1	y6	637.294	351938	642.298	148348	Replicate 3_50xLLOQ_R2	y6	637.294	350833	642.298	148877
LESNNYNTYR	sp|P09038|FGF2_HUMAN	Replicate 4_25xLLOQ_R1	y8	637.294	579509	642.298	416387	Replicate 4_25xLLOQ_R2	y8	637.294	528865	642.298	476192	2.6192 (y8 to y5)	2.5956 (y8 to y5)	2.60743	X	X
LESNNYNTYR	sp|P09038|FGF2_HUMAN	Replicate 4_25xLLOQ_R1	y5	637.294	221253	642.298	159678	Replicate 4_25xLLOQ_R2	y5	637.294	203751	642.298	181189	1.1605 (y5 to y6)	1.2209 (y5 to y6)	1.19069	X	X
LESNNYNTYR	sp|P09038|FGF2_HUMAN	Replicate 4_25xLLOQ_R1	y6	637.294	190660	642.298	135868	Replicate 4_25xLLOQ_R2	y6	637.294	166884	642.298	147545
LESNNYNTYR	sp|P09038|FGF2_HUMAN	Replicate 4_50xLLOQ_R1	y8	637.294	1161084	642.298	398508	Replicate 4_50xLLOQ_R2	y8	637.294	1107006	642.298	479999	2.5345 (y8 to y5)	2.5032 (y8 to y5)	2.51886	X	X
LESNNYNTYR	sp|P09038|FGF2_HUMAN	Replicate 4_50xLLOQ_R1	y5	637.294	458114	642.298	158825	Replicate 4_50xLLOQ_R2	y5	637.294	442230	642.298	184674	1.1875 (y5 to y6)	1.1723 (y5 to y6)	1.17992	X	X
LESNNYNTYR	sp|P09038|FGF2_HUMAN	Replicate 4_50xLLOQ_R1	y6	637.294	385776	642.298	134585	Replicate 4_50xLLOQ_R2	y6	637.294	377223	642.298	150949
LESNNYNTYR	sp|P09038|FGF2_HUMAN	Replicate 5_25xLLOQ_R1	y8	637.294	615076	642.298	431691	Replicate 5_25xLLOQ_R2	y8	637.294	596769	642.298	412099	2.5617 (y8 to y5)	2.4672 (y8 to y5)	2.5145	X	X
LESNNYNTYR	sp|P09038|FGF2_HUMAN	Replicate 5_25xLLOQ_R1	y5	637.294	240100	642.298	166125	Replicate 5_25xLLOQ_R2	y5	637.294	241877	642.298	164855	1.2600 (y5 to y6)	1.2818 (y5 to y6)	1.27092	X	X
LESNNYNTYR	sp|P09038|FGF2_HUMAN	Replicate 5_25xLLOQ_R1	y6	637.294	190555	642.298	137467	Replicate 5_25xLLOQ_R2	y6	637.294	188697	642.298	133793
LESNNYNTYR	sp|P09038|FGF2_HUMAN	Replicate 5_50xLLOQ_R1	y8	637.294	1144448	642.298	409239	Replicate 5_50xLLOQ_R2	y8	637.294	1202066	642.298	425139	2.5934 (y8 to y5)	2.4624 (y8 to y5)	2.52791	X	X
LESNNYNTYR	sp|P09038|FGF2_HUMAN	Replicate 5_50xLLOQ_R1	y5	637.294	441293	642.298	150981	Replicate 5_50xLLOQ_R2	y5	637.294	488162	642.298	170056	1.2028 (y5 to y6)	1.2350 (y5 to y6)	1.2189	X	X
LESNNYNTYR	sp|P09038|FGF2_HUMAN	Replicate 5_50xLLOQ_R1	y6	637.294	366891	642.298	129499	Replicate 5_50xLLOQ_R2	y6	637.294	395273	642.298	130640
LESNNYNTYR	sp|P09038|FGF2_HUMAN	Replicate 6_25xLLOQ_R1	y8	637.294	590460	642.298	427620	Replicate 6_25xLLOQ_R2	y8	637.294	568602	642.298	410715	2.4719 (y8 to y5)	2.4764 (y8 to y5)	2.47417	X	X
LESNNYNTYR	sp|P09038|FGF2_HUMAN	Replicate 6_25xLLOQ_R1	y5	637.294	238869	642.298	162019	Replicate 6_25xLLOQ_R2	y5	637.294	229605	642.298	156103	1.3144 (y5 to y6)	1.2081 (y5 to y6)	1.26122	X	X
LESNNYNTYR	sp|P09038|FGF2_HUMAN	Replicate 6_25xLLOQ_R1	y6	637.294	181734	642.298	129425	Replicate 6_25xLLOQ_R2	y6	637.294	190062	642.298	134292
LESNNYNTYR	sp|P09038|FGF2_HUMAN	Replicate 6_50xLLOQ_R1	y8	637.294	1223942	642.298	427233	Replicate 6_50xLLOQ_R2	y8	637.294	1107040	642.298	471540	2.4532 (y8 to y5)	2.5524 (y8 to y5)	2.50281	X	X
LESNNYNTYR	sp|P09038|FGF2_HUMAN	Replicate 6_50xLLOQ_R1	y5	637.294	498913	642.298	163986	Replicate 6_50xLLOQ_R2	y5	637.294	433724	642.298	191824	1.2581 (y5 to y6)	1.1864 (y5 to y6)	1.22226	X	X
LESNNYNTYR	sp|P09038|FGF2_HUMAN	Replicate 6_50xLLOQ_R1	y6	637.294	396555	642.298	135781	Replicate 6_50xLLOQ_R2	y6	637.294	365581	642.298	156211
YTSWYVALK	sp|P09038|FGF2_HUMAN	Replicate 1_25xLLOQ_R1	y5	565.798	5681967	569.805	957803	Replicate 1_25xLLOQ_R2	y5	565.798	4157477	569.805	847332	2.7696 (y5 to y6)	2.8286 (y5 to y6)	2.79907	X	X
YTSWYVALK	sp|P09038|FGF2_HUMAN	Replicate 1_25xLLOQ_R1	y6	565.798	2051565	569.805	346847	Replicate 1_25xLLOQ_R2	y6	565.798	1469815	569.805	299203	1.5669 (y6 to y8)	1.7223 (y6 to y8)	1.64458	X	X
YTSWYVALK	sp|P09038|FGF2_HUMAN	Replicate 1_25xLLOQ_R1	y8	565.798	1309343	569.805	186787	Replicate 1_25xLLOQ_R2	y8	565.798	853405	569.805	210145
YTSWYVALK	sp|P09038|FGF2_HUMAN	Replicate 1_50xLLOQ_R1	y5	565.798	11059943	569.805	1025897	Replicate 1_50xLLOQ_R2	y5	565.798	10923468	569.805	1192731	2.8000 (y5 to y6)	2.6179 (y5 to y6)	2.70897	X	X
YTSWYVALK	sp|P09038|FGF2_HUMAN	Replicate 1_50xLLOQ_R1	y6	565.798	3949966	569.805	329559	Replicate 1_50xLLOQ_R2	y6	565.798	4172553	569.805	413922	1.5167 (y6 to y8)	1.8205 (y6 to y8)	1.6686	X	X
YTSWYVALK	sp|P09038|FGF2_HUMAN	Replicate 1_50xLLOQ_R1	y8	565.798	2604347	569.805	211285	Replicate 1_50xLLOQ_R2	y8	565.798	2291960	569.805	277161
YTSWYVALK	sp|P09038|FGF2_HUMAN	Replicate 2_25xLLOQ_R1	y5	565.798	5933877	569.805	974602	Replicate 2_25xLLOQ_R2	y5	565.798	6357866	569.805	990549	2.4465 (y5 to y6)	2.7462 (y5 to y6)	2.59634	X	X
YTSWYVALK	sp|P09038|FGF2_HUMAN	Replicate 2_25xLLOQ_R1	y6	565.798	2425489	569.805	319208	Replicate 2_25xLLOQ_R2	y6	565.798	2315143	569.805	321129	1.8705 (y6 to y8)	1.6776 (y6 to y8)	1.77403	X	X
YTSWYVALK	sp|P09038|FGF2_HUMAN	Replicate 2_25xLLOQ_R1	y8	565.798	1296704	569.805	209607	Replicate 2_25xLLOQ_R2	y8	565.798	1380062	569.805	191347
YTSWYVALK	sp|P09038|FGF2_HUMAN	Replicate 2_50xLLOQ_R1	y5	565.798	11817542	569.805	992883	Replicate 2_50xLLOQ_R2	y5	565.798	11403349	569.805	1007886	2.8745 (y5 to y6)	2.8947 (y5 to y6)	2.88457	X	X
YTSWYVALK	sp|P09038|FGF2_HUMAN	Replicate 2_50xLLOQ_R1	y6	565.798	4111206	569.805	335940	Replicate 2_50xLLOQ_R2	y6	565.798	3939430	569.805	382864	1.5922 (y6 to y8)	1.4972 (y6 to y8)	1.54471	X	X
YTSWYVALK	sp|P09038|FGF2_HUMAN	Replicate 2_50xLLOQ_R1	y8	565.798	2582097	569.805	221774	Replicate 2_50xLLOQ_R2	y8	565.798	2631147	569.805	179606
YTSWYVALK	sp|P09038|FGF2_HUMAN	Replicate 3_25xLLOQ_R1	y5	565.798	5934868	569.805	1098386	Replicate 3_25xLLOQ_R2	y5	565.798	5897427	569.805	1011599	2.8680 (y5 to y6)	2.5660 (y5 to y6)	2.71702	X	X
YTSWYVALK	sp|P09038|FGF2_HUMAN	Replicate 3_25xLLOQ_R1	y6	565.798	2069343	569.805	367594	Replicate 3_25xLLOQ_R2	y6	565.798	2298255	569.805	354406	1.6416 (y6 to y8)	1.6152 (y6 to y8)	1.62837	X	X
YTSWYVALK	sp|P09038|FGF2_HUMAN	Replicate 3_25xLLOQ_R1	y8	565.798	1260581	569.805	252745	Replicate 3_25xLLOQ_R2	y8	565.798	1422924	569.805	187803
YTSWYVALK	sp|P09038|FGF2_HUMAN	Replicate 3_50xLLOQ_R1	y5	565.798	11786408	569.805	1157069	Replicate 3_50xLLOQ_R2	y5	565.798	11423766	569.805	1093660	2.7739 (y5 to y6)	2.9304 (y5 to y6)	2.85218	X	X
YTSWYVALK	sp|P09038|FGF2_HUMAN	Replicate 3_50xLLOQ_R1	y6	565.798	4249030	569.805	378269	Replicate 3_50xLLOQ_R2	y6	565.798	3898298	569.805	377229	1.6687 (y6 to y8)	1.7014 (y6 to y8)	1.68506	X	X
YTSWYVALK	sp|P09038|FGF2_HUMAN	Replicate 3_50xLLOQ_R1	y8	565.798	2546304	569.805	270736	Replicate 3_50xLLOQ_R2	y8	565.798	2291201	569.805	228440
YTSWYVALK	sp|P09038|FGF2_HUMAN	Replicate 4_25xLLOQ_R1	y5	565.798	5418100	569.805	1008467	Replicate 4_25xLLOQ_R2	y5	565.798	5714628	569.805	982240	2.9445 (y5 to y6)	2.6492 (y5 to y6)	2.79685	X	X
YTSWYVALK	sp|P09038|FGF2_HUMAN	Replicate 4_25xLLOQ_R1	y6	565.798	1840105	569.805	408813	Replicate 4_25xLLOQ_R2	y6	565.798	2157075	569.805	364783	1.6991 (y6 to y8)	1.7041 (y6 to y8)	1.70161	X	X
YTSWYVALK	sp|P09038|FGF2_HUMAN	Replicate 4_25xLLOQ_R1	y8	565.798	1082964	569.805	238718	Replicate 4_25xLLOQ_R2	y8	565.798	1265832	569.805	194710
YTSWYVALK	sp|P09038|FGF2_HUMAN	Replicate 4_50xLLOQ_R1	y5	565.798	10970759	569.805	1099337	Replicate 4_50xLLOQ_R2	y5	565.798	11511380	569.805	929715	2.8268 (y5 to y6)	2.7237 (y5 to y6)	2.77529	X	X
YTSWYVALK	sp|P09038|FGF2_HUMAN	Replicate 4_50xLLOQ_R1	y6	565.798	3880933	569.805	368643	Replicate 4_50xLLOQ_R2	y6	565.798	4226320	569.805	311713	1.6315 (y6 to y8)	1.6991 (y6 to y8)	1.66526	X	X
YTSWYVALK	sp|P09038|FGF2_HUMAN	Replicate 4_50xLLOQ_R1	y8	565.798	2378802	569.805	232870	Replicate 4_50xLLOQ_R2	y8	565.798	2487459	569.805	203381
YTSWYVALK	sp|P09038|FGF2_HUMAN	Replicate 5_25xLLOQ_R1	y5	565.798	5259515	569.805	1143256	Replicate 5_25xLLOQ_R2	y5	565.798	4607060	569.805	776498	2.8224 (y5 to y6)	2.9178 (y5 to y6)	2.87012	X	X
YTSWYVALK	sp|P09038|FGF2_HUMAN	Replicate 5_25xLLOQ_R1	y6	565.798	1863474	569.805	385586	Replicate 5_25xLLOQ_R2	y6	565.798	1578939	569.805	256417	1.5607 (y6 to y8)	1.4045 (y6 to y8)	1.4826	X	X
YTSWYVALK	sp|P09038|FGF2_HUMAN	Replicate 5_25xLLOQ_R1	y8	565.798	1194028	569.805	245918	Replicate 5_25xLLOQ_R2	y8	565.798	1124165	569.805	146944
YTSWYVALK	sp|P09038|FGF2_HUMAN	Replicate 5_50xLLOQ_R1	y5	565.798	10453580	569.805	1102201	Replicate 5_50xLLOQ_R2	y5	565.798	11383728	569.805	1061320	2.7625 (y5 to y6)	2.6970 (y5 to y6)	2.72973	X	X
YTSWYVALK	sp|P09038|FGF2_HUMAN	Replicate 5_50xLLOQ_R1	y6	565.798	3784128	569.805	384564	Replicate 5_50xLLOQ_R2	y6	565.798	4220919	569.805	413784	1.6470 (y6 to y8)	1.8280 (y6 to y8)	1.73752	X	X
YTSWYVALK	sp|P09038|FGF2_HUMAN	Replicate 5_50xLLOQ_R1	y8	565.798	2297586	569.805	243242	Replicate 5_50xLLOQ_R2	y8	565.798	2309000	569.805	230233
YTSWYVALK	sp|P09038|FGF2_HUMAN	Replicate 6_25xLLOQ_R1	y5	565.798	5383261	569.805	1157530	Replicate 6_25xLLOQ_R2	y5	565.798	5360223	569.805	1141876	2.8116 (y5 to y6)	2.8652 (y5 to y6)	2.83841	X	X
YTSWYVALK	sp|P09038|FGF2_HUMAN	Replicate 6_25xLLOQ_R1	y6	565.798	1914646	569.805	380083	Replicate 6_25xLLOQ_R2	y6	565.798	1870806	569.805	385909	1.6012 (y6 to y8)	1.5629 (y6 to y8)	1.58209	X	X
YTSWYVALK	sp|P09038|FGF2_HUMAN	Replicate 6_25xLLOQ_R1	y8	565.798	1195735	569.805	249827	Replicate 6_25xLLOQ_R2	y8	565.798	1196976	569.805	254256
YTSWYVALK	sp|P09038|FGF2_HUMAN	Replicate 6_50xLLOQ_R1	y5	565.798	9173056	569.805	936279	Replicate 6_50xLLOQ_R2	y5	565.798	10691544	569.805	1014621	2.8710 (y5 to y6)	2.6472 (y5 to y6)	2.7591	X	X
YTSWYVALK	sp|P09038|FGF2_HUMAN	Replicate 6_50xLLOQ_R1	y6	565.798	3195055	569.805	308980	Replicate 6_50xLLOQ_R2	y6	565.798	4038824	569.805	337061	1.6127 (y6 to y8)	1.5271 (y6 to y8)	1.56988	X	X
YTSWYVALK	sp|P09038|FGF2_HUMAN	Replicate 6_50xLLOQ_R1	y8	565.798	1981220	569.805	212708	Replicate 6_50xLLOQ_R2	y8	565.798	2644769	569.805	176179
DVSYLYR	sp|P15328|FOLR1_HUMAN	Replicate 1_25xLLOQ_R1	y5	458.232	736840	463.236	2014017	Replicate 1_25xLLOQ_R2	y5	458.232	806514	463.236	1925693	4.4527 (y5 to y4)	4.8072 (y5 to y4)	4.62993	X	X
DVSYLYR	sp|P15328|FOLR1_HUMAN	Replicate 1_25xLLOQ_R1	y4	458.232	165482	463.236	431177	Replicate 1_25xLLOQ_R2	y4	458.232	167773	463.236	412342
DVSYLYR	sp|P15328|FOLR1_HUMAN	Replicate 1_50xLLOQ_R1	y5	458.232	1619018	463.236	2018292	Replicate 1_50xLLOQ_R2	y5	458.232	1450591	463.236	1976329	4.8107 (y5 to y4)	4.6961 (y5 to y4)	4.75338	X	X
DVSYLYR	sp|P15328|FOLR1_HUMAN	Replicate 1_50xLLOQ_R1	y4	458.232	336545	463.236	486159	Replicate 1_50xLLOQ_R2	y4	458.232	308895	463.236	432156
DVSYLYR	sp|P15328|FOLR1_HUMAN	Replicate 2_25xLLOQ_R1	y5	458.232	778100	463.236	1996898	Replicate 2_25xLLOQ_R2	y5	458.232	761454	463.236	1962932	5.0229 (y5 to y4)	4.6996 (y5 to y4)	4.86123	X	X
DVSYLYR	sp|P15328|FOLR1_HUMAN	Replicate 2_25xLLOQ_R1	y4	458.232	154912	463.236	416836	Replicate 2_25xLLOQ_R2	y4	458.232	162025	463.236	416408
DVSYLYR	sp|P15328|FOLR1_HUMAN	Replicate 2_50xLLOQ_R1	y5	458.232	1600100	463.236	1979069	Replicate 2_50xLLOQ_R2	y5	458.232	1621215	463.236	1908598	4.8631 (y5 to y4)	4.6661 (y5 to y4)	4.76457	X	X
DVSYLYR	sp|P15328|FOLR1_HUMAN	Replicate 2_50xLLOQ_R1	y4	458.232	329032	463.236	462738	Replicate 2_50xLLOQ_R2	y4	458.232	347446	463.236	428878
DVSYLYR	sp|P15328|FOLR1_HUMAN	Replicate 3_25xLLOQ_R1	y5	458.232	762696	463.236	1931149	Replicate 3_25xLLOQ_R2	y5	458.232	797551	463.236	1867355	4.9830 (y5 to y4)	5.9157 (y5 to y4)	5.44935	X	X
DVSYLYR	sp|P15328|FOLR1_HUMAN	Replicate 3_25xLLOQ_R1	y4	458.232	153059	463.236	455970	Replicate 3_25xLLOQ_R2	y4	458.232	134820	463.236	416775
DVSYLYR	sp|P15328|FOLR1_HUMAN	Replicate 3_50xLLOQ_R1	y5	458.232	1549748	463.236	2062789	Replicate 3_50xLLOQ_R2	y5	458.232	1400462	463.236	2035342	4.6598 (y5 to y4)	4.0782 (y5 to y4)	4.36902	X	X
DVSYLYR	sp|P15328|FOLR1_HUMAN	Replicate 3_50xLLOQ_R1	y4	458.232	332575	463.236	451622	Replicate 3_50xLLOQ_R2	y4	458.232	343402	463.236	447773
DVSYLYR	sp|P15328|FOLR1_HUMAN	Replicate 4_25xLLOQ_R1	y5	458.232	722706	463.236	1996722	Replicate 4_25xLLOQ_R2	y5	458.232	714225	463.236	2044025	4.6543 (y5 to y4)	5.5281 (y5 to y4)	5.09119	X	X
DVSYLYR	sp|P15328|FOLR1_HUMAN	Replicate 4_25xLLOQ_R1	y4	458.232	155278	463.236	439718	Replicate 4_25xLLOQ_R2	y4	458.232	129199	463.236	411942
DVSYLYR	sp|P15328|FOLR1_HUMAN	Replicate 4_50xLLOQ_R1	y5	458.232	1516145	463.236	2041682	Replicate 4_50xLLOQ_R2	y5	458.232	1697722	463.236	1946940	4.9116 (y5 to y4)	4.8204 (y5 to y4)	4.86599	X	X
DVSYLYR	sp|P15328|FOLR1_HUMAN	Replicate 4_50xLLOQ_R1	y4	458.232	308686	463.236	444867	Replicate 4_50xLLOQ_R2	y4	458.232	352198	463.236	424860
DVSYLYR	sp|P15328|FOLR1_HUMAN	Replicate 5_25xLLOQ_R1	y5	458.232	735078	463.236	2031593	Replicate 5_25xLLOQ_R2	y5	458.232	747071	463.236	1919140	5.1758 (y5 to y4)	5.0038 (y5 to y4)	5.08978	X	X
DVSYLYR	sp|P15328|FOLR1_HUMAN	Replicate 5_25xLLOQ_R1	y4	458.232	142023	463.236	447524	Replicate 5_25xLLOQ_R2	y4	458.232	149301	463.236	439980
DVSYLYR	sp|P15328|FOLR1_HUMAN	Replicate 5_50xLLOQ_R1	y5	458.232	1526827	463.236	1876611	Replicate 5_50xLLOQ_R2	y5	458.232	1403414	463.236	2057147	4.7997 (y5 to y4)	4.7532 (y5 to y4)	4.77643	X	X
DVSYLYR	sp|P15328|FOLR1_HUMAN	Replicate 5_50xLLOQ_R1	y4	458.232	318111	463.236	399113	Replicate 5_50xLLOQ_R2	y4	458.232	295257	463.236	442695
DVSYLYR	sp|P15328|FOLR1_HUMAN	Replicate 6_25xLLOQ_R1	y5	458.232	728427	463.236	2041435	Replicate 6_25xLLOQ_R2	y5	458.232	783359	463.236	1895636	4.8014 (y5 to y4)	4.8396 (y5 to y4)	4.8205	X	X
DVSYLYR	sp|P15328|FOLR1_HUMAN	Replicate 6_25xLLOQ_R1	y4	458.232	151712	463.236	448184	Replicate 6_25xLLOQ_R2	y4	458.232	161864	463.236	397462
DVSYLYR	sp|P15328|FOLR1_HUMAN	Replicate 6_50xLLOQ_R1	y5	458.232	1495170	463.236	1948213	Replicate 6_50xLLOQ_R2	y5	458.232	1619937	463.236	1890052	4.5972 (y5 to y4)	4.6380 (y5 to y4)	4.61759	X	X
DVSYLYR	sp|P15328|FOLR1_HUMAN	Replicate 6_50xLLOQ_R1	y4	458.232	325234	463.236	424988	Replicate 6_50xLLOQ_R2	y4	458.232	349278	463.236	399921
GWNWTSGFNK	sp|P15328|FOLR1_HUMAN	Replicate 1_25xLLOQ_R1	y6	598.778	4069182	602.785	2087416	Replicate 1_25xLLOQ_R2	y6	598.778	3190904	602.785	2075565	2.8835 (y6 to y7)	3.0259 (y6 to y7)	2.95469	X	X
GWNWTSGFNK	sp|P15328|FOLR1_HUMAN	Replicate 1_25xLLOQ_R1	y7	598.778	1411197	602.785	694519	Replicate 1_25xLLOQ_R2	y7	598.778	1054536	602.785	700323	1.1615 (y7 to y8)	1.1698 (y7 to y8)	1.16565	X	X
GWNWTSGFNK	sp|P15328|FOLR1_HUMAN	Replicate 1_25xLLOQ_R1	y8	598.778	1215023	602.785	626713	Replicate 1_25xLLOQ_R2	y8	598.778	901435	602.785	604343
GWNWTSGFNK	sp|P15328|FOLR1_HUMAN	Replicate 1_50xLLOQ_R1	y6	598.778	7340359	602.785	1948602	Replicate 1_50xLLOQ_R2	y6	598.778	7339628	602.785	2466346	2.9747 (y6 to y7)	2.8506 (y6 to y7)	2.91265	X	X
GWNWTSGFNK	sp|P15328|FOLR1_HUMAN	Replicate 1_50xLLOQ_R1	y7	598.778	2467570	602.785	687781	Replicate 1_50xLLOQ_R2	y7	598.778	2574792	602.785	859619	1.0562 (y7 to y8)	1.1716 (y7 to y8)	1.11389	X	X
GWNWTSGFNK	sp|P15328|FOLR1_HUMAN	Replicate 1_50xLLOQ_R1	y8	598.778	2336247	602.785	557618	Replicate 1_50xLLOQ_R2	y8	598.778	2197739	602.785	754720
GWNWTSGFNK	sp|P15328|FOLR1_HUMAN	Replicate 2_25xLLOQ_R1	y6	598.778	4066790	602.785	2209212	Replicate 2_25xLLOQ_R2	y6	598.778	4143373	602.785	2187316	2.7423 (y6 to y7)	2.9868 (y6 to y7)	2.86457	X	X
GWNWTSGFNK	sp|P15328|FOLR1_HUMAN	Replicate 2_25xLLOQ_R1	y7	598.778	1482979	602.785	785809	Replicate 2_25xLLOQ_R2	y7	598.778	1387218	602.785	726695	1.1305 (y7 to y8)	1.1761 (y7 to y8)	1.15332	X	X
GWNWTSGFNK	sp|P15328|FOLR1_HUMAN	Replicate 2_25xLLOQ_R1	y8	598.778	1311754	602.785	597666	Replicate 2_25xLLOQ_R2	y8	598.778	1179501	602.785	652934
GWNWTSGFNK	sp|P15328|FOLR1_HUMAN	Replicate 2_50xLLOQ_R1	y6	598.778	8041774	602.785	2136287	Replicate 2_50xLLOQ_R2	y6	598.778	7786231	602.785	2032271	2.7684 (y6 to y7)	2.8564 (y6 to y7)	2.81243	X	X
GWNWTSGFNK	sp|P15328|FOLR1_HUMAN	Replicate 2_50xLLOQ_R1	y7	598.778	2904823	602.785	732760	Replicate 2_50xLLOQ_R2	y7	598.778	2725860	602.785	699910	1.1887 (y7 to y8)	1.1400 (y7 to y8)	1.16437	X	X
GWNWTSGFNK	sp|P15328|FOLR1_HUMAN	Replicate 2_50xLLOQ_R1	y8	598.778	2443689	602.785	675557	Replicate 2_50xLLOQ_R2	y8	598.778	2391037	602.785	600726
GWNWTSGFNK	sp|P15328|FOLR1_HUMAN	Replicate 3_25xLLOQ_R1	y6	598.778	3779357	602.785	2572803	Replicate 3_25xLLOQ_R2	y6	598.778	4073519	602.785	2197650	2.9794 (y6 to y7)	2.8091 (y6 to y7)	2.89427	X	X
GWNWTSGFNK	sp|P15328|FOLR1_HUMAN	Replicate 3_25xLLOQ_R1	y7	598.778	1268485	602.785	919594	Replicate 3_25xLLOQ_R2	y7	598.778	1450107	602.785	735669	1.1790 (y7 to y8)	1.1021 (y7 to y8)	1.14057	X	X
GWNWTSGFNK	sp|P15328|FOLR1_HUMAN	Replicate 3_25xLLOQ_R1	y8	598.778	1075874	602.785	741183	Replicate 3_25xLLOQ_R2	y8	598.778	1315764	602.785	663749
GWNWTSGFNK	sp|P15328|FOLR1_HUMAN	Replicate 3_50xLLOQ_R1	y6	598.778	7404497	602.785	2546150	Replicate 3_50xLLOQ_R2	y6	598.778	7150512	602.785	2376567	2.7618 (y6 to y7)	2.8957 (y6 to y7)	2.82875	X	X
GWNWTSGFNK	sp|P15328|FOLR1_HUMAN	Replicate 3_50xLLOQ_R1	y7	598.778	2681038	602.785	894850	Replicate 3_50xLLOQ_R2	y7	598.778	2469361	602.785	869611	1.1926 (y7 to y8)	1.2129 (y7 to y8)	1.20276	X	X
GWNWTSGFNK	sp|P15328|FOLR1_HUMAN	Replicate 3_50xLLOQ_R1	y8	598.778	2248123	602.785	753890	Replicate 3_50xLLOQ_R2	y8	598.778	2035841	602.785	686316
GWNWTSGFNK	sp|P15328|FOLR1_HUMAN	Replicate 4_25xLLOQ_R1	y6	598.778	3632768	602.785	2471940	Replicate 4_25xLLOQ_R2	y6	598.778	4062279	602.785	2217554	2.8788 (y6 to y7)	2.9143 (y6 to y7)	2.89651	X	X
GWNWTSGFNK	sp|P15328|FOLR1_HUMAN	Replicate 4_25xLLOQ_R1	y7	598.778	1261923	602.785	861821	Replicate 4_25xLLOQ_R2	y7	598.778	1393927	602.785	751297	1.1483 (y7 to y8)	1.1166 (y7 to y8)	1.13247	X	X
GWNWTSGFNK	sp|P15328|FOLR1_HUMAN	Replicate 4_25xLLOQ_R1	y8	598.778	1098945	602.785	772717	Replicate 4_25xLLOQ_R2	y8	598.778	1248327	602.785	607956
GWNWTSGFNK	sp|P15328|FOLR1_HUMAN	Replicate 4_50xLLOQ_R1	y6	598.778	7555082	602.785	2371971	Replicate 4_50xLLOQ_R2	y6	598.778	7358447	602.785	2022685	2.7316 (y6 to y7)	2.6881 (y6 to y7)	2.70985	X	X
GWNWTSGFNK	sp|P15328|FOLR1_HUMAN	Replicate 4_50xLLOQ_R1	y7	598.778	2765843	602.785	865968	Replicate 4_50xLLOQ_R2	y7	598.778	2737375	602.785	728104	1.2532 (y7 to y8)	1.2069 (y7 to y8)	1.23002	X	X
GWNWTSGFNK	sp|P15328|FOLR1_HUMAN	Replicate 4_50xLLOQ_R1	y8	598.778	2207095	602.785	700722	Replicate 4_50xLLOQ_R2	y8	598.778	2268125	602.785	623958
GWNWTSGFNK	sp|P15328|FOLR1_HUMAN	Replicate 5_25xLLOQ_R1	y6	598.778	3815728	602.785	2418734	Replicate 5_25xLLOQ_R2	y6	598.778	3311602	602.785	1834463	2.8693 (y6 to y7)	2.8476 (y6 to y7)	2.85844	X	X
GWNWTSGFNK	sp|P15328|FOLR1_HUMAN	Replicate 5_25xLLOQ_R1	y7	598.778	1329847	602.785	903519	Replicate 5_25xLLOQ_R2	y7	598.778	1162953	602.785	587028	1.1617 (y7 to y8)	1.0738 (y7 to y8)	1.11775	X	X
GWNWTSGFNK	sp|P15328|FOLR1_HUMAN	Replicate 5_25xLLOQ_R1	y8	598.778	1144734	602.785	756043	Replicate 5_25xLLOQ_R2	y8	598.778	1083041	602.785	507878
GWNWTSGFNK	sp|P15328|FOLR1_HUMAN	Replicate 5_50xLLOQ_R1	y6	598.778	7320432	602.785	2357808	Replicate 5_50xLLOQ_R2	y6	598.778	7179098	602.785	2408187	2.8148 (y6 to y7)	2.7285 (y6 to y7)	2.77163	X	X
GWNWTSGFNK	sp|P15328|FOLR1_HUMAN	Replicate 5_50xLLOQ_R1	y7	598.778	2600702	602.785	835467	Replicate 5_50xLLOQ_R2	y7	598.778	2631173	602.785	893843	1.1531 (y7 to y8)	1.3047 (y7 to y8)	1.2289	X	X
GWNWTSGFNK	sp|P15328|FOLR1_HUMAN	Replicate 5_50xLLOQ_R1	y8	598.778	2255323	602.785	729755	Replicate 5_50xLLOQ_R2	y8	598.778	2016754	602.785	740701
GWNWTSGFNK	sp|P15328|FOLR1_HUMAN	Replicate 6_25xLLOQ_R1	y6	598.778	3677633	602.785	2496988	Replicate 6_25xLLOQ_R2	y6	598.778	3686987	602.785	2366885	2.6921 (y6 to y7)	2.9537 (y6 to y7)	2.82286	X	X
GWNWTSGFNK	sp|P15328|FOLR1_HUMAN	Replicate 6_25xLLOQ_R1	y7	598.778	1366095	602.785	932201	Replicate 6_25xLLOQ_R2	y7	598.778	1248281	602.785	854623	1.2927 (y7 to y8)	1.0969 (y7 to y8)	1.19482	X	X
GWNWTSGFNK	sp|P15328|FOLR1_HUMAN	Replicate 6_25xLLOQ_R1	y8	598.778	1056752	602.785	704894	Replicate 6_25xLLOQ_R2	y8	598.778	1137991	602.785	659466
GWNWTSGFNK	sp|P15328|FOLR1_HUMAN	Replicate 6_50xLLOQ_R1	y6	598.778	7015022	602.785	2459895	Replicate 6_50xLLOQ_R2	y6	598.778	8340535	602.785	2423878	2.8523 (y6 to y7)	2.8020 (y6 to y7)	2.82715	X	X
GWNWTSGFNK	sp|P15328|FOLR1_HUMAN	Replicate 6_50xLLOQ_R1	y7	598.778	2459455	602.785	856593	Replicate 6_50xLLOQ_R2	y7	598.778	2976607	602.785	828238	1.1540 (y7 to y8)	1.1676 (y7 to y8)	1.1608	X	X
GWNWTSGFNK	sp|P15328|FOLR1_HUMAN	Replicate 6_50xLLOQ_R1	y8	598.778	2131309	602.785	743545	Replicate 6_50xLLOQ_R2	y8	598.778	2549279	602.785	755193
VLNVPLCK	sp|P15328|FOLR1_HUMAN	Replicate 1_25xLLOQ_R1	y4	471.776	1642036	475.783	7300614	Replicate 1_25xLLOQ_R2	y4	471.776	1548673	475.783	7716490	11.2647 (y4 to y5)	9.8706 (y4 to y5)	10.5676	X	X
VLNVPLCK	sp|P15328|FOLR1_HUMAN	Replicate 1_25xLLOQ_R1	y5	471.776	145768	475.783	633604	Replicate 1_25xLLOQ_R2	y5	471.776	156898	475.783	661987	1.1043 (y5 to y6)	1.2233 (y5 to y6)	1.16377	X	X
VLNVPLCK	sp|P15328|FOLR1_HUMAN	Replicate 1_25xLLOQ_R1	y6	471.776	132005	475.783	719206	Replicate 1_25xLLOQ_R2	y6	471.776	128260	475.783	681249
VLNVPLCK	sp|P15328|FOLR1_HUMAN	Replicate 1_50xLLOQ_R1	y4	471.776	3094799	475.783	7676642	Replicate 1_50xLLOQ_R2	y4	471.776	3082839	475.783	7506634	10.7606 (y4 to y5)	11.1879 (y4 to y5)	10.9742	X	X
VLNVPLCK	sp|P15328|FOLR1_HUMAN	Replicate 1_50xLLOQ_R1	y5	471.776	287604	475.783	690458	Replicate 1_50xLLOQ_R2	y5	471.776	275552	475.783	674135	1.2054 (y5 to y6)	0.9105 (y5 to y6)	1.05796	X	X
VLNVPLCK	sp|P15328|FOLR1_HUMAN	Replicate 1_50xLLOQ_R1	y6	471.776	238599	475.783	765126	Replicate 1_50xLLOQ_R2	y6	471.776	302625	475.783	607255
VLNVPLCK	sp|P15328|FOLR1_HUMAN	Replicate 2_25xLLOQ_R1	y4	471.776	1532706	475.783	7482595	Replicate 2_25xLLOQ_R2	y4	471.776	1471584	475.783	7216901	10.9844 (y4 to y5)	10.9980 (y4 to y5)	10.9912	X	X
VLNVPLCK	sp|P15328|FOLR1_HUMAN	Replicate 2_25xLLOQ_R1	y5	471.776	139535	475.783	624459	Replicate 2_25xLLOQ_R2	y5	471.776	133805	475.783	638269	1.0628 (y5 to y6)	1.0924 (y5 to y6)	1.07757	X	X
VLNVPLCK	sp|P15328|FOLR1_HUMAN	Replicate 2_25xLLOQ_R1	y6	471.776	131293	475.783	703502	Replicate 2_25xLLOQ_R2	y6	471.776	122491	475.783	618626
VLNVPLCK	sp|P15328|FOLR1_HUMAN	Replicate 2_50xLLOQ_R1	y4	471.776	3017108	475.783	7703783	Replicate 2_50xLLOQ_R2	y4	471.776	3273135	475.783	7077819	12.0239 (y4 to y6)	10.0083 (y4 to y6)	11.0161	X	X
VLNVPLCK	sp|P15328|FOLR1_HUMAN	Replicate 2_50xLLOQ_R1	y6	471.776	250925	475.783	663804	Replicate 2_50xLLOQ_R2	y6	471.776	327041	475.783	628341	1.0264 (y6 to y5)	1.0984 (y6 to y5)	1.06243	X	X
VLNVPLCK	sp|P15328|FOLR1_HUMAN	Replicate 2_50xLLOQ_R1	y5	471.776	244461	475.783	650231	Replicate 2_50xLLOQ_R2	y5	471.776	297740	475.783	653495
VLNVPLCK	sp|P15328|FOLR1_HUMAN	Replicate 3_25xLLOQ_R1	y4	471.776	1484164	475.783	7789233	Replicate 3_25xLLOQ_R2	y4	471.776	1571144	475.783	7446003	11.4578 (y4 to y5)	12.2284 (y4 to y5)	11.8431	X	X
VLNVPLCK	sp|P15328|FOLR1_HUMAN	Replicate 3_25xLLOQ_R1	y5	471.776	129533	475.783	690394	Replicate 3_25xLLOQ_R2	y5	471.776	128483	475.783	646300	1.0829 (y5 to y6)	1.2306 (y5 to y6)	1.15673	X	X
VLNVPLCK	sp|P15328|FOLR1_HUMAN	Replicate 3_25xLLOQ_R1	y6	471.776	119620	475.783	771148	Replicate 3_25xLLOQ_R2	y6	471.776	104407	475.783	727769
VLNVPLCK	sp|P15328|FOLR1_HUMAN	Replicate 3_50xLLOQ_R1	y4	471.776	3197224	475.783	7341113	Replicate 3_50xLLOQ_R2	y4	471.776	3272778	475.783	7621437	10.1226 (y4 to y6)	11.4883 (y4 to y6)	10.8055	X	X
VLNVPLCK	sp|P15328|FOLR1_HUMAN	Replicate 3_50xLLOQ_R1	y6	471.776	315849	475.783	646915	Replicate 3_50xLLOQ_R2	y6	471.776	284880	475.783	720182	1.0970 (y6 to y5)	0.9815 (y6 to y5)	1.03928	X	X
VLNVPLCK	sp|P15328|FOLR1_HUMAN	Replicate 3_50xLLOQ_R1	y5	471.776	287912	475.783	728585	Replicate 3_50xLLOQ_R2	y5	471.776	290239	475.783	676838
VLNVPLCK	sp|P15328|FOLR1_HUMAN	Replicate 4_25xLLOQ_R1	y4	471.776	1548915	475.783	7795912	Replicate 4_25xLLOQ_R2	y4	471.776	1538131	475.783	7098255	11.5529 (y4 to y6)	10.6416 (y4 to y6)	11.0972	X	X
VLNVPLCK	sp|P15328|FOLR1_HUMAN	Replicate 4_25xLLOQ_R1	y6	471.776	134072	475.783	718842	Replicate 4_25xLLOQ_R2	y6	471.776	144539	475.783	608653	1.2438 (y6 to y5)	1.1618 (y6 to y5)	1.20283	X	X
VLNVPLCK	sp|P15328|FOLR1_HUMAN	Replicate 4_25xLLOQ_R1	y5	471.776	107788	475.783	694515	Replicate 4_25xLLOQ_R2	y5	471.776	124409	475.783	636182
VLNVPLCK	sp|P15328|FOLR1_HUMAN	Replicate 4_50xLLOQ_R1	y4	471.776	3099725	475.783	7332905	Replicate 4_50xLLOQ_R2	y4	471.776	3253993	475.783	8010092	10.0800 (y4 to y6)	11.1478 (y4 to y6)	10.6139	X	X
VLNVPLCK	sp|P15328|FOLR1_HUMAN	Replicate 4_50xLLOQ_R1	y6	471.776	307513	475.783	649436	Replicate 4_50xLLOQ_R2	y6	471.776	291896	475.783	703038	1.1841 (y6 to y5)	0.9505 (y6 to y5)	1.06731	X	X
VLNVPLCK	sp|P15328|FOLR1_HUMAN	Replicate 4_50xLLOQ_R1	y5	471.776	259697	475.783	664361	Replicate 4_50xLLOQ_R2	y5	471.776	307101	475.783	721657
VLNVPLCK	sp|P15328|FOLR1_HUMAN	Replicate 5_25xLLOQ_R1	y4	471.776	1624338	475.783	7198541	Replicate 5_25xLLOQ_R2	y4	471.776	1552836	475.783	7797864	10.8463 (y4 to y6)	10.5352 (y4 to y6)	10.6908	X	X
VLNVPLCK	sp|P15328|FOLR1_HUMAN	Replicate 5_25xLLOQ_R1	y6	471.776	149759	475.783	673104	Replicate 5_25xLLOQ_R2	y6	471.776	147395	475.783	673388	1.0752 (y6 to y5)	1.1001 (y6 to y5)	1.08763	X	X
VLNVPLCK	sp|P15328|FOLR1_HUMAN	Replicate 5_25xLLOQ_R1	y5	471.776	139289	475.783	567493	Replicate 5_25xLLOQ_R2	y5	471.776	133984	475.783	683110
VLNVPLCK	sp|P15328|FOLR1_HUMAN	Replicate 5_50xLLOQ_R1	y4	471.776	2842786	475.783	6631144	Replicate 5_50xLLOQ_R2	y4	471.776	3026617	475.783	7268079	9.6902 (y4 to y6)	11.5087 (y4 to y6)	10.5995	X	X
VLNVPLCK	sp|P15328|FOLR1_HUMAN	Replicate 5_50xLLOQ_R1	y6	471.776	293366	475.783	620980	Replicate 5_50xLLOQ_R2	y6	471.776	262984	475.783	689756	1.1975 (y6 to y5)	0.9774 (y6 to y5)	1.08748	X	X
VLNVPLCK	sp|P15328|FOLR1_HUMAN	Replicate 5_50xLLOQ_R1	y5	471.776	244972	475.783	551498	Replicate 5_50xLLOQ_R2	y5	471.776	269063	475.783	623286
VLNVPLCK	sp|P15328|FOLR1_HUMAN	Replicate 6_25xLLOQ_R1	y4	471.776	1552402	475.783	7511801	Replicate 6_25xLLOQ_R2	y4	471.776	1373637	475.783	8115034	11.6562 (y4 to y5)	9.0385 (y4 to y5)	10.3473	X	X
VLNVPLCK	sp|P15328|FOLR1_HUMAN	Replicate 6_25xLLOQ_R1	y5	471.776	133183	475.783	644905	Replicate 6_25xLLOQ_R2	y5	471.776	151977	475.783	737806	1.1029 (y5 to y6)	1.1648 (y5 to y6)	1.13385	X	X
VLNVPLCK	sp|P15328|FOLR1_HUMAN	Replicate 6_25xLLOQ_R1	y6	471.776	120752	475.783	721045	Replicate 6_25xLLOQ_R2	y6	471.776	130479	475.783	771602
VLNVPLCK	sp|P15328|FOLR1_HUMAN	Replicate 6_50xLLOQ_R1	y4	471.776	3194216	475.783	7909634	Replicate 6_50xLLOQ_R2	y4	471.776	3220434	475.783	6827426	12.0689 (y4 to y6)	10.2579 (y4 to y6)	11.1634	X	X
VLNVPLCK	sp|P15328|FOLR1_HUMAN	Replicate 6_50xLLOQ_R1	y6	471.776	264664	475.783	734066	Replicate 6_50xLLOQ_R2	y6	471.776	313946	475.783	589643	1.0162 (y6 to y5)	1.0984 (y6 to y5)	1.05731	X	X
VLNVPLCK	sp|P15328|FOLR1_HUMAN	Replicate 6_50xLLOQ_R1	y5	471.776	260439	475.783	690360	Replicate 6_50xLLOQ_R2	y5	471.776	285824	475.783	644156
LSTSWTEEDVNDNTLFK	sp|P19883|FST_HUMAN	Replicate 1_25xLLOQ_R1	y12	999.968	5305552	1003.98	103170	Replicate 1_25xLLOQ_R2	y12	999.968	4400866	1003.98	58700	1.6031 (y12 to y11)	1.6215 (y12 to y11)	1.61231	X	X
LSTSWTEEDVNDNTLFK	sp|P19883|FST_HUMAN	Replicate 1_25xLLOQ_R1	y11	999.968	3309560	1003.98	57365	Replicate 1_25xLLOQ_R2	y11	999.968	2714023	1003.98	48941	1.0108 (y11 to y10)	0.9757 (y11 to y10)	0.993277	X	X
LSTSWTEEDVNDNTLFK	sp|P19883|FST_HUMAN	Replicate 1_25xLLOQ_R1	y10	999.968	3274176	1003.98	64969	Replicate 1_25xLLOQ_R2	y10	999.968	2781482	1003.98	35537
LSTSWTEEDVNDNTLFK	sp|P19883|FST_HUMAN	Replicate 1_50xLLOQ_R1	y12	999.968	11594625	1003.98	95086	Replicate 1_50xLLOQ_R2	y12	999.968	13584215	1003.98	104162	1.5208 (y12 to y10)	1.5196 (y12 to y10)	1.5202	X	X
LSTSWTEEDVNDNTLFK	sp|P19883|FST_HUMAN	Replicate 1_50xLLOQ_R1	y10	999.968	7623953	1003.98	68453	Replicate 1_50xLLOQ_R2	y10	999.968	8939481	1003.98	98652	1.0526 (y10 to y11)	1.0748 (y10 to y11)	1.06373	X	X
LSTSWTEEDVNDNTLFK	sp|P19883|FST_HUMAN	Replicate 1_50xLLOQ_R1	y11	999.968	7242747	1003.98	50512	Replicate 1_50xLLOQ_R2	y11	999.968	8317139	1003.98	84595
LSTSWTEEDVNDNTLFK	sp|P19883|FST_HUMAN	Replicate 2_25xLLOQ_R1	y12	999.968	5212573	1003.98	76253	Replicate 2_25xLLOQ_R2	y12	999.968	5722511	1003.98	91637	1.6053 (y12 to y10)	1.6113 (y12 to y10)	1.6083	X	X
LSTSWTEEDVNDNTLFK	sp|P19883|FST_HUMAN	Replicate 2_25xLLOQ_R1	y10	999.968	3247032	1003.98	67357	Replicate 2_25xLLOQ_R2	y10	999.968	3551574	1003.98	63136	1.0331 (y10 to y11)	0.9815 (y10 to y11)	1.00732	X	X
LSTSWTEEDVNDNTLFK	sp|P19883|FST_HUMAN	Replicate 2_25xLLOQ_R1	y11	999.968	3143007	1003.98	56145	Replicate 2_25xLLOQ_R2	y11	999.968	3618380	1003.98	49671
LSTSWTEEDVNDNTLFK	sp|P19883|FST_HUMAN	Replicate 2_50xLLOQ_R1	y12	999.968	11988673	1003.98	109529	Replicate 2_50xLLOQ_R2	y12	999.968	13049051	1003.98	81529	1.5902 (y12 to y10)	1.6124 (y12 to y10)	1.60129	X	X
LSTSWTEEDVNDNTLFK	sp|P19883|FST_HUMAN	Replicate 2_50xLLOQ_R1	y10	999.968	7538996	1003.98	61783	Replicate 2_50xLLOQ_R2	y10	999.968	8093102	1003.98	62739	1.0181 (y10 to y11)	0.9662 (y10 to y11)	0.992134	X	X
LSTSWTEEDVNDNTLFK	sp|P19883|FST_HUMAN	Replicate 2_50xLLOQ_R1	y11	999.968	7404843	1003.98	34792	Replicate 2_50xLLOQ_R2	y11	999.968	8376634	1003.98	53628
LSTSWTEEDVNDNTLFK	sp|P19883|FST_HUMAN	Replicate 3_25xLLOQ_R1	y12	999.968	7426559	1003.98	95935	Replicate 3_25xLLOQ_R2	y12	999.968	6331115	1003.98	124595	1.6136 (y12 to y10)	1.5741 (y12 to y10)	1.59387	X	X
LSTSWTEEDVNDNTLFK	sp|P19883|FST_HUMAN	Replicate 3_25xLLOQ_R1	y10	999.968	4602438	1003.98	74540	Replicate 3_25xLLOQ_R2	y10	999.968	4021988	1003.98	63364	1.0622 (y10 to y11)	1.0181 (y10 to y11)	1.04016	X	X
LSTSWTEEDVNDNTLFK	sp|P19883|FST_HUMAN	Replicate 3_25xLLOQ_R1	y11	999.968	4332748	1003.98	59473	Replicate 3_25xLLOQ_R2	y11	999.968	3950558	1003.98	58985
LSTSWTEEDVNDNTLFK	sp|P19883|FST_HUMAN	Replicate 3_50xLLOQ_R1	y12	999.968	14121334	1003.98	137306	Replicate 3_50xLLOQ_R2	y12	999.968	14354096	1003.98	92727	1.5961 (y12 to y11)	1.6808 (y12 to y11)	1.63843	X	X
LSTSWTEEDVNDNTLFK	sp|P19883|FST_HUMAN	Replicate 3_50xLLOQ_R1	y11	999.968	8847647	1003.98	64822	Replicate 3_50xLLOQ_R2	y11	999.968	8540030	1003.98	54177	1.0201 (y11 to y10)	0.9254 (y11 to y10)	0.972775	X	X
LSTSWTEEDVNDNTLFK	sp|P19883|FST_HUMAN	Replicate 3_50xLLOQ_R1	y10	999.968	8673074	1003.98	68259	Replicate 3_50xLLOQ_R2	y10	999.968	9228263	1003.98	58467
LSTSWTEEDVNDNTLFK	sp|P19883|FST_HUMAN	Replicate 4_25xLLOQ_R1	y12	999.968	6320754	1003.98	121276	Replicate 4_25xLLOQ_R2	y12	999.968	6114093	1003.98	112742	1.5675 (y12 to y11)	1.5746 (y12 to y11)	1.57104	X	X
LSTSWTEEDVNDNTLFK	sp|P19883|FST_HUMAN	Replicate 4_25xLLOQ_R1	y11	999.968	4032440	1003.98	76298	Replicate 4_25xLLOQ_R2	y11	999.968	3882945	1003.98	65009	1.0161 (y11 to y10)	0.9906 (y11 to y10)	1.00335	X	X
LSTSWTEEDVNDNTLFK	sp|P19883|FST_HUMAN	Replicate 4_25xLLOQ_R1	y10	999.968	3968689	1003.98	72613	Replicate 4_25xLLOQ_R2	y10	999.968	3919633	1003.98	54888
LSTSWTEEDVNDNTLFK	sp|P19883|FST_HUMAN	Replicate 4_50xLLOQ_R1	y12	999.968	14064673	1003.98	120297	Replicate 4_50xLLOQ_R2	y12	999.968	12638677	1003.98	89866	1.6224 (y12 to y10)	1.5320 (y12 to y10)	1.5772	X	X
LSTSWTEEDVNDNTLFK	sp|P19883|FST_HUMAN	Replicate 4_50xLLOQ_R1	y10	999.968	8668972	1003.98	54288	Replicate 4_50xLLOQ_R2	y10	999.968	8249903	1003.98	65227	1.0305 (y10 to y11)	1.0430 (y10 to y11)	1.03674	X	X
LSTSWTEEDVNDNTLFK	sp|P19883|FST_HUMAN	Replicate 4_50xLLOQ_R1	y11	999.968	8412264	1003.98	92990	Replicate 4_50xLLOQ_R2	y11	999.968	7910062	1003.98	53903
LSTSWTEEDVNDNTLFK	sp|P19883|FST_HUMAN	Replicate 5_25xLLOQ_R1	y12	999.968	6960927	1003.98	88897	Replicate 5_25xLLOQ_R2	y12	999.968	3956044	1003.98	64503	1.6866 (y12 to y11)	1.5491 (y12 to y11)	1.61783	X	X
LSTSWTEEDVNDNTLFK	sp|P19883|FST_HUMAN	Replicate 5_25xLLOQ_R1	y11	999.968	4127182	1003.98	65991	Replicate 5_25xLLOQ_R2	y11	999.968	2553839	1003.98	33744	1.0015 (y11 to y10)	0.9784 (y11 to y10)	0.989928	X	X
LSTSWTEEDVNDNTLFK	sp|P19883|FST_HUMAN	Replicate 5_25xLLOQ_R1	y10	999.968	4121005	1003.98	66783	Replicate 5_25xLLOQ_R2	y10	999.968	2610333	1003.98	22832
LSTSWTEEDVNDNTLFK	sp|P19883|FST_HUMAN	Replicate 5_50xLLOQ_R1	y12	999.968	14142266	1003.98	121094	Replicate 5_50xLLOQ_R2	y12	999.968	13358915	1003.98	131635	1.5898 (y12 to y10)	1.5403 (y12 to y10)	1.56504	X	X
LSTSWTEEDVNDNTLFK	sp|P19883|FST_HUMAN	Replicate 5_50xLLOQ_R1	y10	999.968	8895814	1003.98	58670	Replicate 5_50xLLOQ_R2	y10	999.968	8672890	1003.98	75117	1.0076 (y10 to y11)	1.0701 (y10 to y11)	1.03889	X	X
LSTSWTEEDVNDNTLFK	sp|P19883|FST_HUMAN	Replicate 5_50xLLOQ_R1	y11	999.968	8828350	1003.98	78867	Replicate 5_50xLLOQ_R2	y11	999.968	8104501	1003.98	88502
LSTSWTEEDVNDNTLFK	sp|P19883|FST_HUMAN	Replicate 6_25xLLOQ_R1	y12	999.968	6523204	1003.98	103477	Replicate 6_25xLLOQ_R2	y12	999.968	6528034	1003.98	101867	1.5501 (y12 to y10)	1.5666 (y12 to y10)	1.55834	X	X
LSTSWTEEDVNDNTLFK	sp|P19883|FST_HUMAN	Replicate 6_25xLLOQ_R1	y10	999.968	4208343	1003.98	66374	Replicate 6_25xLLOQ_R2	y10	999.968	4166981	1003.98	59768	1.0201 (y10 to y11)	1.0548 (y10 to y11)	1.03744	X	X
LSTSWTEEDVNDNTLFK	sp|P19883|FST_HUMAN	Replicate 6_25xLLOQ_R1	y11	999.968	4125599	1003.98	53359	Replicate 6_25xLLOQ_R2	y11	999.968	3950374	1003.98	52338
LSTSWTEEDVNDNTLFK	sp|P19883|FST_HUMAN	Replicate 6_50xLLOQ_R1	y12	999.968	12511232	1003.98	89065	Replicate 6_50xLLOQ_R2	y12	999.968	14934061	1003.98	110382	1.5506 (y12 to y11)	1.5373 (y12 to y11)	1.54397	X	X
LSTSWTEEDVNDNTLFK	sp|P19883|FST_HUMAN	Replicate 6_50xLLOQ_R1	y11	999.968	8068635	1003.98	63147	Replicate 6_50xLLOQ_R2	y11	999.968	9714248	1003.98	66329	1.0143 (y11 to y10)	0.9751 (y11 to y10)	0.994703	X	X
LSTSWTEEDVNDNTLFK	sp|P19883|FST_HUMAN	Replicate 6_50xLLOQ_R1	y10	999.968	7955086	1003.98	51554	Replicate 6_50xLLOQ_R2	y10	999.968	9961974	1003.98	68268
SIGLAYEGK	sp|P19883|FST_HUMAN	Replicate 1_25xLLOQ_R1	y7	469.253	256152	473.26	1084301	Replicate 1_25xLLOQ_R2	y7	469.253	295046	473.26	1009097	1.3192 (y7 to y4)	1.4166 (y7 to y4)	1.36787	X	X
SIGLAYEGK	sp|P19883|FST_HUMAN	Replicate 1_25xLLOQ_R1	y4	469.253	194175	473.26	816162	Replicate 1_25xLLOQ_R2	y4	469.253	208284	473.26	780814	1.0623 (y4 to y5)	1.1387 (y4 to y5)	1.10053	X	X
SIGLAYEGK	sp|P19883|FST_HUMAN	Replicate 1_25xLLOQ_R1	y5	469.253	182780	473.26	747292	Replicate 1_25xLLOQ_R2	y5	469.253	182912	473.26	719533
SIGLAYEGK	sp|P19883|FST_HUMAN	Replicate 1_50xLLOQ_R1	y7	469.253	596492	473.26	1015148	Replicate 1_50xLLOQ_R2	y7	469.253	530003	473.26	1086058	1.3765 (y7 to y4)	1.3211 (y7 to y4)	1.3488	X	X
SIGLAYEGK	sp|P19883|FST_HUMAN	Replicate 1_50xLLOQ_R1	y4	469.253	433345	473.26	813696	Replicate 1_50xLLOQ_R2	y4	469.253	401176	473.26	772884	1.1079 (y4 to y5)	1.0905 (y4 to y5)	1.09921	X	X
SIGLAYEGK	sp|P19883|FST_HUMAN	Replicate 1_50xLLOQ_R1	y5	469.253	391144	473.26	744903	Replicate 1_50xLLOQ_R2	y5	469.253	367875	473.26	750669
SIGLAYEGK	sp|P19883|FST_HUMAN	Replicate 2_25xLLOQ_R1	y7	469.253	282605	473.26	1016434	Replicate 2_25xLLOQ_R2	y7	469.253	281905	473.26	966411	1.3798 (y7 to y4)	1.3697 (y7 to y4)	1.37476	X	X
SIGLAYEGK	sp|P19883|FST_HUMAN	Replicate 2_25xLLOQ_R1	y4	469.253	204811	473.26	776455	Replicate 2_25xLLOQ_R2	y4	469.253	205817	473.26	768413	1.1066 (y4 to y5)	1.1062 (y4 to y5)	1.10636	X	X
SIGLAYEGK	sp|P19883|FST_HUMAN	Replicate 2_25xLLOQ_R1	y5	469.253	185088	473.26	710188	Replicate 2_25xLLOQ_R2	y5	469.253	186065	473.26	728497
SIGLAYEGK	sp|P19883|FST_HUMAN	Replicate 2_50xLLOQ_R1	y7	469.253	588774	473.26	1030265	Replicate 2_50xLLOQ_R2	y7	469.253	564281	473.26	970000	1.3623 (y7 to y4)	1.3058 (y7 to y4)	1.33408	X	X
SIGLAYEGK	sp|P19883|FST_HUMAN	Replicate 2_50xLLOQ_R1	y4	469.253	432186	473.26	780103	Replicate 2_50xLLOQ_R2	y4	469.253	432121	473.26	764450	1.0906 (y4 to y5)	1.1423 (y4 to y5)	1.11648	X	X
SIGLAYEGK	sp|P19883|FST_HUMAN	Replicate 2_50xLLOQ_R1	y5	469.253	396272	473.26	708483	Replicate 2_50xLLOQ_R2	y5	469.253	378279	473.26	709426
SIGLAYEGK	sp|P19883|FST_HUMAN	Replicate 3_25xLLOQ_R1	y7	469.253	297470	473.26	1010293	Replicate 3_25xLLOQ_R2	y7	469.253	283667	473.26	938483	1.4447 (y7 to y4)	1.4036 (y7 to y4)	1.42414	X	X
SIGLAYEGK	sp|P19883|FST_HUMAN	Replicate 3_25xLLOQ_R1	y4	469.253	205902	473.26	769594	Replicate 3_25xLLOQ_R2	y4	469.253	202106	473.26	760485	1.0675 (y4 to y5)	0.9888 (y4 to y5)	1.02817	X	X
SIGLAYEGK	sp|P19883|FST_HUMAN	Replicate 3_25xLLOQ_R1	y5	469.253	192875	473.26	729765	Replicate 3_25xLLOQ_R2	y5	469.253	204396	473.26	710515
SIGLAYEGK	sp|P19883|FST_HUMAN	Replicate 3_50xLLOQ_R1	y7	469.253	549292	473.26	1123161	Replicate 3_50xLLOQ_R2	y7	469.253	516494	473.26	1098122	1.3240 (y7 to y4)	1.3471 (y7 to y4)	1.33555	X	X
SIGLAYEGK	sp|P19883|FST_HUMAN	Replicate 3_50xLLOQ_R1	y4	469.253	414879	473.26	812485	Replicate 3_50xLLOQ_R2	y4	469.253	383404	473.26	828620	1.1658 (y4 to y5)	1.0902 (y4 to y5)	1.12801	X	X
SIGLAYEGK	sp|P19883|FST_HUMAN	Replicate 3_50xLLOQ_R1	y5	469.253	355880	473.26	759593	Replicate 3_50xLLOQ_R2	y5	469.253	351670	473.26	756777
SIGLAYEGK	sp|P19883|FST_HUMAN	Replicate 4_25xLLOQ_R1	y7	469.253	239942	473.26	1086635	Replicate 4_25xLLOQ_R2	y7	469.253	250238	473.26	1113284	1.1758 (y7 to y4)	1.3122 (y7 to y4)	1.24402	X	X
SIGLAYEGK	sp|P19883|FST_HUMAN	Replicate 4_25xLLOQ_R1	y4	469.253	204067	473.26	805386	Replicate 4_25xLLOQ_R2	y4	469.253	190694	473.26	800943	1.2056 (y4 to y5)	1.0693 (y4 to y5)	1.13745	X	X
SIGLAYEGK	sp|P19883|FST_HUMAN	Replicate 4_25xLLOQ_R1	y5	469.253	169266	473.26	768135	Replicate 4_25xLLOQ_R2	y5	469.253	178334	473.26	763667
SIGLAYEGK	sp|P19883|FST_HUMAN	Replicate 4_50xLLOQ_R1	y7	469.253	528940	473.26	1054400	Replicate 4_50xLLOQ_R2	y7	469.253	632104	473.26	1001746	1.3769 (y7 to y4)	1.4347 (y7 to y4)	1.4058	X	X
SIGLAYEGK	sp|P19883|FST_HUMAN	Replicate 4_50xLLOQ_R1	y4	469.253	384151	473.26	788685	Replicate 4_50xLLOQ_R2	y4	469.253	440583	473.26	814857	1.0546 (y4 to y5)	1.0568 (y4 to y5)	1.05571	X	X
SIGLAYEGK	sp|P19883|FST_HUMAN	Replicate 4_50xLLOQ_R1	y5	469.253	364252	473.26	734350	Replicate 4_50xLLOQ_R2	y5	469.253	416910	473.26	735723
SIGLAYEGK	sp|P19883|FST_HUMAN	Replicate 5_25xLLOQ_R1	y7	469.253	261203	473.26	1137130	Replicate 5_25xLLOQ_R2	y7	469.253	277115	473.26	972801	1.3391 (y7 to y4)	1.3305 (y7 to y4)	1.33478	X	X
SIGLAYEGK	sp|P19883|FST_HUMAN	Replicate 5_25xLLOQ_R1	y4	469.253	195061	473.26	849980	Replicate 5_25xLLOQ_R2	y4	469.253	208281	473.26	748984	1.0118 (y4 to y5)	1.1050 (y4 to y5)	1.05837	X	X
SIGLAYEGK	sp|P19883|FST_HUMAN	Replicate 5_25xLLOQ_R1	y5	469.253	192795	473.26	776509	Replicate 5_25xLLOQ_R2	y5	469.253	188492	473.26	707569
SIGLAYEGK	sp|P19883|FST_HUMAN	Replicate 5_50xLLOQ_R1	y7	469.253	554987	473.26	965599	Replicate 5_50xLLOQ_R2	y7	469.253	496810	473.26	1047871	1.3479 (y7 to y4)	1.2768 (y7 to y4)	1.31238	X	X
SIGLAYEGK	sp|P19883|FST_HUMAN	Replicate 5_50xLLOQ_R1	y4	469.253	411730	473.26	716039	Replicate 5_50xLLOQ_R2	y4	469.253	389100	473.26	819825	1.1101 (y4 to y5)	1.0730 (y4 to y5)	1.09156	X	X
SIGLAYEGK	sp|P19883|FST_HUMAN	Replicate 5_50xLLOQ_R1	y5	469.253	370893	473.26	695846	Replicate 5_50xLLOQ_R2	y5	469.253	362622	473.26	739296
SIGLAYEGK	sp|P19883|FST_HUMAN	Replicate 6_25xLLOQ_R1	y7	469.253	236825	473.26	1108125	Replicate 6_25xLLOQ_R2	y7	469.253	283799	473.26	954961	1.2623 (y7 to y4)	1.3788 (y7 to y4)	1.32055	X	X
SIGLAYEGK	sp|P19883|FST_HUMAN	Replicate 6_25xLLOQ_R1	y4	469.253	187620	473.26	800788	Replicate 6_25xLLOQ_R2	y4	469.253	205825	473.26	786681	1.1242 (y4 to y5)	1.0910 (y4 to y5)	1.10757	X	X
SIGLAYEGK	sp|P19883|FST_HUMAN	Replicate 6_25xLLOQ_R1	y5	469.253	166897	473.26	737894	Replicate 6_25xLLOQ_R2	y5	469.253	188663	473.26	713391
SIGLAYEGK	sp|P19883|FST_HUMAN	Replicate 6_50xLLOQ_R1	y7	469.253	594564	473.26	1012584	Replicate 6_50xLLOQ_R2	y7	469.253	585132	473.26	1017525	1.4568 (y7 to y4)	1.4157 (y7 to y4)	1.43622	X	X
SIGLAYEGK	sp|P19883|FST_HUMAN	Replicate 6_50xLLOQ_R1	y4	469.253	408137	473.26	794945	Replicate 6_50xLLOQ_R2	y4	469.253	413325	473.26	802312	1.0744 (y4 to y5)	1.0350 (y4 to y5)	1.05471	X	X
SIGLAYEGK	sp|P19883|FST_HUMAN	Replicate 6_50xLLOQ_R1	y5	469.253	379881	473.26	718904	Replicate 6_50xLLOQ_R2	y5	469.253	399336	473.26	726991
AALPEGLPEASR	sp|Q99988|GDF15_HUMAN	Replicate 1_25xLLOQ_R1	y9	605.825	1186692	610.829	2660081	Replicate 1_25xLLOQ_R2	y9	605.825	1268315	610.829	2568444	1.0538 (y9 to y7)	1.0472 (y9 to y7)	1.0505	X	X
AALPEGLPEASR	sp|Q99988|GDF15_HUMAN	Replicate 1_25xLLOQ_R1	y7	605.825	1126092	610.829	2567030	Replicate 1_25xLLOQ_R2	y7	605.825	1211164	610.829	2501477	1.7865 (y7 to y8)	1.9269 (y7 to y8)	1.85669	X	X
AALPEGLPEASR	sp|Q99988|GDF15_HUMAN	Replicate 1_25xLLOQ_R1	y8	605.825	630337	610.829	1385708	Replicate 1_25xLLOQ_R2	y8	605.825	628560	610.829	1346080
AALPEGLPEASR	sp|Q99988|GDF15_HUMAN	Replicate 1_50xLLOQ_R1	y9	605.825	2666632	610.829	2753864	Replicate 1_50xLLOQ_R2	y9	605.825	2577204	610.829	2352261	1.1071 (y9 to y7)	1.0207 (y9 to y7)	1.06389	X	X
AALPEGLPEASR	sp|Q99988|GDF15_HUMAN	Replicate 1_50xLLOQ_R1	y7	605.825	2408678	610.829	2543357	Replicate 1_50xLLOQ_R2	y7	605.825	2524965	610.829	2239043	1.9163 (y7 to y8)	1.8882 (y7 to y8)	1.90226	X	X
AALPEGLPEASR	sp|Q99988|GDF15_HUMAN	Replicate 1_50xLLOQ_R1	y8	605.825	1256956	610.829	1301223	Replicate 1_50xLLOQ_R2	y8	605.825	1337206	610.829	1102766
AALPEGLPEASR	sp|Q99988|GDF15_HUMAN	Replicate 2_25xLLOQ_R1	y9	605.825	1186483	610.829	2660371	Replicate 2_25xLLOQ_R2	y9	605.825	1198055	610.829	2566082	1.0017 (y9 to y7)	1.0675 (y9 to y7)	1.03461	X	X
AALPEGLPEASR	sp|Q99988|GDF15_HUMAN	Replicate 2_25xLLOQ_R1	y7	605.825	1184486	610.829	2480725	Replicate 2_25xLLOQ_R2	y7	605.825	1122261	610.829	2480030	2.1771 (y7 to y8)	1.8167 (y7 to y8)	1.99691	X	X
AALPEGLPEASR	sp|Q99988|GDF15_HUMAN	Replicate 2_25xLLOQ_R1	y8	605.825	544064	610.829	1360054	Replicate 2_25xLLOQ_R2	y8	605.825	617743	610.829	1329788
AALPEGLPEASR	sp|Q99988|GDF15_HUMAN	Replicate 2_50xLLOQ_R1	y9	605.825	2578122	610.829	2743025	Replicate 2_50xLLOQ_R2	y9	605.825	2706877	610.829	2246036	1.0526 (y9 to y7)	1.0237 (y9 to y7)	1.03816	X	X
AALPEGLPEASR	sp|Q99988|GDF15_HUMAN	Replicate 2_50xLLOQ_R1	y7	605.825	2449206	610.829	2535567	Replicate 2_50xLLOQ_R2	y7	605.825	2644270	610.829	2306521	1.9304 (y7 to y8)	1.8437 (y7 to y8)	1.88709	X	X
AALPEGLPEASR	sp|Q99988|GDF15_HUMAN	Replicate 2_50xLLOQ_R1	y8	605.825	1268732	610.829	1391754	Replicate 2_50xLLOQ_R2	y8	605.825	1434181	610.829	1210140
AALPEGLPEASR	sp|Q99988|GDF15_HUMAN	Replicate 3_25xLLOQ_R1	y9	605.825	1221391	610.829	2653117	Replicate 3_25xLLOQ_R2	y9	605.825	1151290	610.829	2524760	1.0881 (y9 to y7)	1.0343 (y9 to y7)	1.06122	X	X
AALPEGLPEASR	sp|Q99988|GDF15_HUMAN	Replicate 3_25xLLOQ_R1	y7	605.825	1122457	610.829	2434645	Replicate 3_25xLLOQ_R2	y7	605.825	1113117	610.829	2487084	1.7921 (y7 to y8)	1.9159 (y7 to y8)	1.85402	X	X
AALPEGLPEASR	sp|Q99988|GDF15_HUMAN	Replicate 3_25xLLOQ_R1	y8	605.825	626340	610.829	1328791	Replicate 3_25xLLOQ_R2	y8	605.825	580976	610.829	1305195
AALPEGLPEASR	sp|Q99988|GDF15_HUMAN	Replicate 3_50xLLOQ_R1	y9	605.825	2841482	610.829	2509157	Replicate 3_50xLLOQ_R2	y9	605.825	2379689	610.829	2575935	1.0998 (y9 to y7)	1.0074 (y9 to y7)	1.0536	X	X
AALPEGLPEASR	sp|Q99988|GDF15_HUMAN	Replicate 3_50xLLOQ_R1	y7	605.825	2583642	610.829	2332328	Replicate 3_50xLLOQ_R2	y7	605.825	2362193	610.829	2418003	1.9116 (y7 to y8)	2.0382 (y7 to y8)	1.97492	X	X
AALPEGLPEASR	sp|Q99988|GDF15_HUMAN	Replicate 3_50xLLOQ_R1	y8	605.825	1351555	610.829	1183567	Replicate 3_50xLLOQ_R2	y8	605.825	1158943	610.829	1275620
AALPEGLPEASR	sp|Q99988|GDF15_HUMAN	Replicate 4_25xLLOQ_R1	y9	605.825	1150832	610.829	2666432	Replicate 4_25xLLOQ_R2	y9	605.825	1287227	610.829	2366036	1.0195 (y9 to y7)	1.0406 (y9 to y7)	1.03003	X	X
AALPEGLPEASR	sp|Q99988|GDF15_HUMAN	Replicate 4_25xLLOQ_R1	y7	605.825	1128844	610.829	2450575	Replicate 4_25xLLOQ_R2	y7	605.825	1237030	610.829	2344101	1.7993 (y7 to y8)	1.9328 (y7 to y8)	1.86606	X	X
AALPEGLPEASR	sp|Q99988|GDF15_HUMAN	Replicate 4_25xLLOQ_R1	y8	605.825	627364	610.829	1311335	Replicate 4_25xLLOQ_R2	y8	605.825	640027	610.829	1169021
AALPEGLPEASR	sp|Q99988|GDF15_HUMAN	Replicate 4_50xLLOQ_R1	y9	605.825	2720177	610.829	2274628	Replicate 4_50xLLOQ_R2	y9	605.825	2722090	610.829	2781658	1.0660 (y9 to y7)	1.0874 (y9 to y7)	1.07672	X	X
AALPEGLPEASR	sp|Q99988|GDF15_HUMAN	Replicate 4_50xLLOQ_R1	y7	605.825	2551729	610.829	2282209	Replicate 4_50xLLOQ_R2	y7	605.825	2503237	610.829	2726023	1.9093 (y7 to y8)	1.7562 (y7 to y8)	1.83274	X	X
AALPEGLPEASR	sp|Q99988|GDF15_HUMAN	Replicate 4_50xLLOQ_R1	y8	605.825	1336500	610.829	1195284	Replicate 4_50xLLOQ_R2	y8	605.825	1425364	610.829	1353850
AALPEGLPEASR	sp|Q99988|GDF15_HUMAN	Replicate 5_25xLLOQ_R1	y9	605.825	1450969	610.829	2464341	Replicate 5_25xLLOQ_R2	y9	605.825	1185540	610.829	2586150	1.1031 (y9 to y7)	1.0513 (y9 to y7)	1.07717	X	X
AALPEGLPEASR	sp|Q99988|GDF15_HUMAN	Replicate 5_25xLLOQ_R1	y7	605.825	1315392	610.829	2272466	Replicate 5_25xLLOQ_R2	y7	605.825	1127731	610.829	2435203	2.0214 (y7 to y8)	1.8220 (y7 to y8)	1.92169	X	X
AALPEGLPEASR	sp|Q99988|GDF15_HUMAN	Replicate 5_25xLLOQ_R1	y8	605.825	650740	610.829	1208617	Replicate 5_25xLLOQ_R2	y8	605.825	618949	610.829	1289097
AALPEGLPEASR	sp|Q99988|GDF15_HUMAN	Replicate 5_50xLLOQ_R1	y9	605.825	2341316	610.829	2511200	Replicate 5_50xLLOQ_R2	y9	605.825	2508777	610.829	2623931	1.0553 (y9 to y7)	1.0682 (y9 to y7)	1.06171	X	X
AALPEGLPEASR	sp|Q99988|GDF15_HUMAN	Replicate 5_50xLLOQ_R1	y7	605.825	2218729	610.829	2403339	Replicate 5_50xLLOQ_R2	y7	605.825	2348686	610.829	2523484	1.8087 (y7 to y8)	1.7993 (y7 to y8)	1.80397	X	X
AALPEGLPEASR	sp|Q99988|GDF15_HUMAN	Replicate 5_50xLLOQ_R1	y8	605.825	1226722	610.829	1268515	Replicate 5_50xLLOQ_R2	y8	605.825	1305357	610.829	1284342
AALPEGLPEASR	sp|Q99988|GDF15_HUMAN	Replicate 6_25xLLOQ_R1	y9	605.825	1224145	610.829	2532792	Replicate 6_25xLLOQ_R2	y9	605.825	1154007	610.829	2614760	1.0694 (y9 to y7)	1.0673 (y9 to y7)	1.06838	X	X
AALPEGLPEASR	sp|Q99988|GDF15_HUMAN	Replicate 6_25xLLOQ_R1	y7	605.825	1144682	610.829	2479635	Replicate 6_25xLLOQ_R2	y7	605.825	1081192	610.829	2429111	1.9745 (y7 to y8)	1.8210 (y7 to y8)	1.89771	X	X
AALPEGLPEASR	sp|Q99988|GDF15_HUMAN	Replicate 6_25xLLOQ_R1	y8	605.825	579747	610.829	1307634	Replicate 6_25xLLOQ_R2	y8	605.825	593744	610.829	1326186
AALPEGLPEASR	sp|Q99988|GDF15_HUMAN	Replicate 6_50xLLOQ_R1	y9	605.825	2487779	610.829	2642447	Replicate 6_50xLLOQ_R2	y9	605.825	2804652	610.829	2452110	1.0367 (y9 to y7)	1.0707 (y9 to y7)	1.05366	X	X
AALPEGLPEASR	sp|Q99988|GDF15_HUMAN	Replicate 6_50xLLOQ_R1	y7	605.825	2399778	610.829	2505462	Replicate 6_50xLLOQ_R2	y7	605.825	2619558	610.829	2321544	1.8565 (y7 to y8)	1.7961 (y7 to y8)	1.82629	X	X
AALPEGLPEASR	sp|Q99988|GDF15_HUMAN	Replicate 6_50xLLOQ_R1	y8	605.825	1292642	610.829	1386516	Replicate 6_50xLLOQ_R2	y8	605.825	1458476	610.829	1203441
YEDLLTR	sp|Q99988|GDF15_HUMAN	Replicate 1_25xLLOQ_R1	y5	455.237	793054	460.242	3330326	Replicate 1_25xLLOQ_R2	y5	455.237	866384	460.242	3141402	1.4897 (y5 to y4)	1.5430 (y5 to y4)	1.51638	X	X
YEDLLTR	sp|Q99988|GDF15_HUMAN	Replicate 1_25xLLOQ_R1	y4	455.237	532344	460.242	2254587	Replicate 1_25xLLOQ_R2	y4	455.237	561488	460.242	2346015	1.8808 (y4 to y6)	1.6385 (y4 to y6)	1.75967	X	X
YEDLLTR	sp|Q99988|GDF15_HUMAN	Replicate 1_25xLLOQ_R1	y6	455.237	283039	460.242	1406548	Replicate 1_25xLLOQ_R2	y6	455.237	342678	460.242	1316143
YEDLLTR	sp|Q99988|GDF15_HUMAN	Replicate 1_50xLLOQ_R1	y5	455.237	1708077	460.242	3135193	Replicate 1_50xLLOQ_R2	y5	455.237	1587972	460.242	3340166	1.4689 (y5 to y4)	1.4483 (y5 to y4)	1.45862	X	X
YEDLLTR	sp|Q99988|GDF15_HUMAN	Replicate 1_50xLLOQ_R1	y4	455.237	1162815	460.242	2252653	Replicate 1_50xLLOQ_R2	y4	455.237	1096414	460.242	2338866	1.7088 (y4 to y6)	1.8095 (y4 to y6)	1.75914	X	X
YEDLLTR	sp|Q99988|GDF15_HUMAN	Replicate 1_50xLLOQ_R1	y6	455.237	680479	460.242	1257355	Replicate 1_50xLLOQ_R2	y6	455.237	605931	460.242	1441882
YEDLLTR	sp|Q99988|GDF15_HUMAN	Replicate 2_25xLLOQ_R1	y5	455.237	820151	460.242	3106638	Replicate 2_25xLLOQ_R2	y5	455.237	862786	460.242	2995311	1.4939 (y5 to y4)	1.5375 (y5 to y4)	1.51572	X	X
YEDLLTR	sp|Q99988|GDF15_HUMAN	Replicate 2_25xLLOQ_R1	y4	455.237	548990	460.242	2162400	Replicate 2_25xLLOQ_R2	y4	455.237	561159	460.242	2124464	1.6668 (y4 to y6)	1.6945 (y4 to y6)	1.68065	X	X
YEDLLTR	sp|Q99988|GDF15_HUMAN	Replicate 2_25xLLOQ_R1	y6	455.237	329360	460.242	1304748	Replicate 2_25xLLOQ_R2	y6	455.237	331174	460.242	1219023
YEDLLTR	sp|Q99988|GDF15_HUMAN	Replicate 2_50xLLOQ_R1	y5	455.237	1733456	460.242	3180240	Replicate 2_50xLLOQ_R2	y5	455.237	1624295	460.242	3138859	1.5342 (y5 to y4)	1.4053 (y5 to y4)	1.46976	X	X
YEDLLTR	sp|Q99988|GDF15_HUMAN	Replicate 2_50xLLOQ_R1	y4	455.237	1129873	460.242	2228837	Replicate 2_50xLLOQ_R2	y4	455.237	1155829	460.242	2251399	1.6422 (y4 to y6)	1.7191 (y4 to y6)	1.68065	X	X
YEDLLTR	sp|Q99988|GDF15_HUMAN	Replicate 2_50xLLOQ_R1	y6	455.237	688039	460.242	1355012	Replicate 2_50xLLOQ_R2	y6	455.237	672328	460.242	1253194
YEDLLTR	sp|Q99988|GDF15_HUMAN	Replicate 3_25xLLOQ_R1	y5	455.237	807939	460.242	3181042	Replicate 3_25xLLOQ_R2	y5	455.237	821903	460.242	3066978	1.3891 (y5 to y4)	1.5240 (y5 to y4)	1.45655	X	X
YEDLLTR	sp|Q99988|GDF15_HUMAN	Replicate 3_25xLLOQ_R1	y4	455.237	581622	460.242	2248898	Replicate 3_25xLLOQ_R2	y4	455.237	539311	460.242	2151174	1.8915 (y4 to y6)	1.6827 (y4 to y6)	1.78706	X	X
YEDLLTR	sp|Q99988|GDF15_HUMAN	Replicate 3_25xLLOQ_R1	y6	455.237	307497	460.242	1282566	Replicate 3_25xLLOQ_R2	y6	455.237	320512	460.242	1230976
YEDLLTR	sp|Q99988|GDF15_HUMAN	Replicate 3_50xLLOQ_R1	y5	455.237	1607415	460.242	3476799	Replicate 3_50xLLOQ_R2	y5	455.237	1529744	460.242	3208038	1.4603 (y5 to y4)	1.4579 (y5 to y4)	1.45911	X	X
YEDLLTR	sp|Q99988|GDF15_HUMAN	Replicate 3_50xLLOQ_R1	y4	455.237	1100738	460.242	2300122	Replicate 3_50xLLOQ_R2	y4	455.237	1049267	460.242	2280362	1.7729 (y4 to y6)	1.8172 (y4 to y6)	1.79507	X	X
YEDLLTR	sp|Q99988|GDF15_HUMAN	Replicate 3_50xLLOQ_R1	y6	455.237	620863	460.242	1365165	Replicate 3_50xLLOQ_R2	y6	455.237	577401	460.242	1339925
YEDLLTR	sp|Q99988|GDF15_HUMAN	Replicate 4_25xLLOQ_R1	y5	455.237	760035	460.242	3393155	Replicate 4_25xLLOQ_R2	y5	455.237	764038	460.242	3305386	1.4352 (y5 to y4)	1.4937 (y5 to y4)	1.46445	X	X
YEDLLTR	sp|Q99988|GDF15_HUMAN	Replicate 4_25xLLOQ_R1	y4	455.237	529571	460.242	2283594	Replicate 4_25xLLOQ_R2	y4	455.237	511505	460.242	2296584	1.6930 (y4 to y6)	1.6889 (y4 to y6)	1.69093	X	X
YEDLLTR	sp|Q99988|GDF15_HUMAN	Replicate 4_25xLLOQ_R1	y6	455.237	312806	460.242	1399193	Replicate 4_25xLLOQ_R2	y6	455.237	302865	460.242	1355103
YEDLLTR	sp|Q99988|GDF15_HUMAN	Replicate 4_50xLLOQ_R1	y5	455.237	1564522	460.242	3261755	Replicate 4_50xLLOQ_R2	y5	455.237	1735888	460.242	3276535	1.5074 (y5 to y4)	1.5032 (y5 to y4)	1.5053	X	X
YEDLLTR	sp|Q99988|GDF15_HUMAN	Replicate 4_50xLLOQ_R1	y4	455.237	1037891	460.242	2277003	Replicate 4_50xLLOQ_R2	y4	455.237	1154794	460.242	2244802	1.7314 (y4 to y6)	1.6982 (y4 to y6)	1.71479	X	X
YEDLLTR	sp|Q99988|GDF15_HUMAN	Replicate 4_50xLLOQ_R1	y6	455.237	599454	460.242	1304606	Replicate 4_50xLLOQ_R2	y6	455.237	680013	460.242	1284189
YEDLLTR	sp|Q99988|GDF15_HUMAN	Replicate 5_25xLLOQ_R1	y5	455.237	794650	460.242	3338282	Replicate 5_25xLLOQ_R2	y5	455.237	790739	460.242	3103728	1.5187 (y5 to y4)	1.5702 (y5 to y4)	1.54444	X	X
YEDLLTR	sp|Q99988|GDF15_HUMAN	Replicate 5_25xLLOQ_R1	y4	455.237	523256	460.242	2471940	Replicate 5_25xLLOQ_R2	y4	455.237	503585	460.242	2189177	1.8165 (y4 to y6)	1.6991 (y4 to y6)	1.7578	X	X
YEDLLTR	sp|Q99988|GDF15_HUMAN	Replicate 5_25xLLOQ_R1	y6	455.237	288056	460.242	1475096	Replicate 5_25xLLOQ_R2	y6	455.237	296386	460.242	1223619
YEDLLTR	sp|Q99988|GDF15_HUMAN	Replicate 5_50xLLOQ_R1	y5	455.237	1609690	460.242	3066025	Replicate 5_50xLLOQ_R2	y5	455.237	1554275	460.242	3337776	1.4720 (y5 to y4)	1.4117 (y5 to y4)	1.4418	X	X
YEDLLTR	sp|Q99988|GDF15_HUMAN	Replicate 5_50xLLOQ_R1	y4	455.237	1093572	460.242	2175382	Replicate 5_50xLLOQ_R2	y4	455.237	1101034	460.242	2293397	1.6406 (y4 to y6)	1.7730 (y4 to y6)	1.70683	X	X
YEDLLTR	sp|Q99988|GDF15_HUMAN	Replicate 5_50xLLOQ_R1	y6	455.237	666557	460.242	1213813	Replicate 5_50xLLOQ_R2	y6	455.237	620990	460.242	1351848
YEDLLTR	sp|Q99988|GDF15_HUMAN	Replicate 6_25xLLOQ_R1	y5	455.237	839887	460.242	3346136	Replicate 6_25xLLOQ_R2	y5	455.237	771921	460.242	3241498	1.6189 (y5 to y4)	1.5113 (y5 to y4)	1.5651	X	X
YEDLLTR	sp|Q99988|GDF15_HUMAN	Replicate 6_25xLLOQ_R1	y4	455.237	518803	460.242	2307283	Replicate 6_25xLLOQ_R2	y4	455.237	510766	460.242	2276827	1.8156 (y4 to y6)	1.7246 (y4 to y6)	1.77012	X	X
YEDLLTR	sp|Q99988|GDF15_HUMAN	Replicate 6_25xLLOQ_R1	y6	455.237	285746	460.242	1377545	Replicate 6_25xLLOQ_R2	y6	455.237	296158	460.242	1286604
YEDLLTR	sp|Q99988|GDF15_HUMAN	Replicate 6_50xLLOQ_R1	y5	455.237	1694564	460.242	3166607	Replicate 6_50xLLOQ_R2	y5	455.237	1587177	460.242	3270454	1.5036 (y5 to y4)	1.4721 (y5 to y4)	1.48785	X	X
YEDLLTR	sp|Q99988|GDF15_HUMAN	Replicate 6_50xLLOQ_R1	y4	455.237	1126978	460.242	2296558	Replicate 6_50xLLOQ_R2	y4	455.237	1078193	460.242	2321973	1.6129 (y4 to y6)	1.7195 (y4 to y6)	1.66617	X	X
YEDLLTR	sp|Q99988|GDF15_HUMAN	Replicate 6_50xLLOQ_R1	y6	455.237	698740	460.242	1384167	Replicate 6_50xLLOQ_R2	y6	455.237	627052	460.242	1347964
ALPGEQQPLHALTR	sp|P08833|IBP1_HUMAN	Replicate 1_25xLLOQ_R1	y7	510.951	19986604	514.287	10827092	Replicate 1_25xLLOQ_R2	y7	510.951	20531068	514.287	10831436	2.0559 (y7 to y5)	2.1475 (y7 to y5)	2.10173	X	X
ALPGEQQPLHALTR	sp|P08833|IBP1_HUMAN	Replicate 1_25xLLOQ_R1	y5	510.951	9721368	514.287	5205559	Replicate 1_25xLLOQ_R2	y5	510.951	9560352	514.287	5057491	3.7262 (y5 to y8)	3.7763 (y5 to y8)	3.75125	X	X
ALPGEQQPLHALTR	sp|P08833|IBP1_HUMAN	Replicate 1_25xLLOQ_R1	y8	510.951	2608950	514.287	1401329	Replicate 1_25xLLOQ_R2	y8	510.951	2531641	514.287	1418641
ALPGEQQPLHALTR	sp|P08833|IBP1_HUMAN	Replicate 1_50xLLOQ_R1	y7	510.951	39855428	514.287	11071584	Replicate 1_50xLLOQ_R2	y7	510.951	41639424	514.287	10369591	2.0281 (y7 to y5)	2.1074 (y7 to y5)	2.06773	X	X
ALPGEQQPLHALTR	sp|P08833|IBP1_HUMAN	Replicate 1_50xLLOQ_R1	y5	510.951	19651682	514.287	5253449	Replicate 1_50xLLOQ_R2	y5	510.951	19758970	514.287	4909606	3.7001 (y5 to y8)	3.5705 (y5 to y8)	3.6353	X	X
ALPGEQQPLHALTR	sp|P08833|IBP1_HUMAN	Replicate 1_50xLLOQ_R1	y8	510.951	5311113	514.287	1486986	Replicate 1_50xLLOQ_R2	y8	510.951	5533950	514.287	1300746
ALPGEQQPLHALTR	sp|P08833|IBP1_HUMAN	Replicate 2_25xLLOQ_R1	y7	510.951	20371650	514.287	10795265	Replicate 2_25xLLOQ_R2	y7	510.951	19598396	514.287	10744428	2.0869 (y7 to y5)	2.0007 (y7 to y5)	2.04379	X	X
ALPGEQQPLHALTR	sp|P08833|IBP1_HUMAN	Replicate 2_25xLLOQ_R1	y5	510.951	9761858	514.287	5256314	Replicate 2_25xLLOQ_R2	y5	510.951	9795682	514.287	5227731	3.6130 (y5 to y8)	3.7135 (y5 to y8)	3.66325	X	X
ALPGEQQPLHALTR	sp|P08833|IBP1_HUMAN	Replicate 2_25xLLOQ_R1	y8	510.951	2701842	514.287	1382878	Replicate 2_25xLLOQ_R2	y8	510.951	2637888	514.287	1360401
ALPGEQQPLHALTR	sp|P08833|IBP1_HUMAN	Replicate 2_50xLLOQ_R1	y7	510.951	40540068	514.287	10937869	Replicate 2_50xLLOQ_R2	y7	510.951	40609576	514.287	10020086	2.0799 (y7 to y5)	2.1049 (y7 to y5)	2.09243	X	X
ALPGEQQPLHALTR	sp|P08833|IBP1_HUMAN	Replicate 2_50xLLOQ_R1	y5	510.951	19491120	514.287	5221078	Replicate 2_50xLLOQ_R2	y5	510.951	19292546	514.287	4846233	3.4534 (y5 to y8)	3.7302 (y5 to y8)	3.59183	X	X
ALPGEQQPLHALTR	sp|P08833|IBP1_HUMAN	Replicate 2_50xLLOQ_R1	y8	510.951	5643983	514.287	1398056	Replicate 2_50xLLOQ_R2	y8	510.951	5171964	514.287	1344873
ALPGEQQPLHALTR	sp|P08833|IBP1_HUMAN	Replicate 3_25xLLOQ_R1	y7	510.951	20304546	514.287	10535606	Replicate 3_25xLLOQ_R2	y7	510.951	19425114	514.287	10522076	2.0523 (y7 to y5)	2.0182 (y7 to y5)	2.03526	X	X
ALPGEQQPLHALTR	sp|P08833|IBP1_HUMAN	Replicate 3_25xLLOQ_R1	y5	510.951	9893445	514.287	5229746	Replicate 3_25xLLOQ_R2	y5	510.951	9624955	514.287	4987931	3.7403 (y5 to y8)	3.8102 (y5 to y8)	3.77529	X	X
ALPGEQQPLHALTR	sp|P08833|IBP1_HUMAN	Replicate 3_25xLLOQ_R1	y8	510.951	2645062	514.287	1425534	Replicate 3_25xLLOQ_R2	y8	510.951	2526076	514.287	1360974
ALPGEQQPLHALTR	sp|P08833|IBP1_HUMAN	Replicate 3_50xLLOQ_R1	y7	510.951	42112404	514.287	10208159	Replicate 3_50xLLOQ_R2	y7	510.951	39766748	514.287	10541982	2.0465 (y7 to y5)	2.0701 (y7 to y5)	2.05829	X	X
ALPGEQQPLHALTR	sp|P08833|IBP1_HUMAN	Replicate 3_50xLLOQ_R1	y5	510.951	20578206	514.287	4796506	Replicate 3_50xLLOQ_R2	y5	510.951	19209860	514.287	5017795	3.7293 (y5 to y8)	3.6274 (y5 to y8)	3.67835	X	X
ALPGEQQPLHALTR	sp|P08833|IBP1_HUMAN	Replicate 3_50xLLOQ_R1	y8	510.951	5518005	514.287	1326941	Replicate 3_50xLLOQ_R2	y8	510.951	5295730	514.287	1382131
ALPGEQQPLHALTR	sp|P08833|IBP1_HUMAN	Replicate 4_25xLLOQ_R1	y7	510.951	19431468	514.287	10822297	Replicate 4_25xLLOQ_R2	y7	510.951	20764782	514.287	9972514	2.0830 (y7 to y5)	2.0670 (y7 to y5)	2.07502	X	X
ALPGEQQPLHALTR	sp|P08833|IBP1_HUMAN	Replicate 4_25xLLOQ_R1	y5	510.951	9328449	514.287	5128975	Replicate 4_25xLLOQ_R2	y5	510.951	10045831	514.287	4727896	3.7028 (y5 to y8)	3.6743 (y5 to y8)	3.68853	X	X
ALPGEQQPLHALTR	sp|P08833|IBP1_HUMAN	Replicate 4_25xLLOQ_R1	y8	510.951	2519303	514.287	1476865	Replicate 4_25xLLOQ_R2	y8	510.951	2734101	514.287	1333610
ALPGEQQPLHALTR	sp|P08833|IBP1_HUMAN	Replicate 4_50xLLOQ_R1	y7	510.951	42544548	514.287	9890874	Replicate 4_50xLLOQ_R2	y7	510.951	44021908	514.287	11072965	2.0800 (y7 to y5)	2.1303 (y7 to y5)	2.10517	X	X
ALPGEQQPLHALTR	sp|P08833|IBP1_HUMAN	Replicate 4_50xLLOQ_R1	y5	510.951	20454066	514.287	4639837	Replicate 4_50xLLOQ_R2	y5	510.951	20664358	514.287	5249947	3.6144 (y5 to y8)	3.6193 (y5 to y8)	3.61687	X	X
ALPGEQQPLHALTR	sp|P08833|IBP1_HUMAN	Replicate 4_50xLLOQ_R1	y8	510.951	5659042	514.287	1256113	Replicate 4_50xLLOQ_R2	y8	510.951	5709448	514.287	1420246
ALPGEQQPLHALTR	sp|P08833|IBP1_HUMAN	Replicate 5_25xLLOQ_R1	y7	510.951	22202276	514.287	10113943	Replicate 5_25xLLOQ_R2	y7	510.951	20178590	514.287	10268934	2.0661 (y7 to y5)	2.1534 (y7 to y5)	2.10976	X	X
ALPGEQQPLHALTR	sp|P08833|IBP1_HUMAN	Replicate 5_25xLLOQ_R1	y5	510.951	10745755	514.287	4940281	Replicate 5_25xLLOQ_R2	y5	510.951	9370642	514.287	4924893	3.6498 (y5 to y8)	3.6062 (y5 to y8)	3.628	X	X
ALPGEQQPLHALTR	sp|P08833|IBP1_HUMAN	Replicate 5_25xLLOQ_R1	y8	510.951	2944224	514.287	1379205	Replicate 5_25xLLOQ_R2	y8	510.951	2598469	514.287	1394610
ALPGEQQPLHALTR	sp|P08833|IBP1_HUMAN	Replicate 5_50xLLOQ_R1	y7	510.951	39291484	514.287	10341572	Replicate 5_50xLLOQ_R2	y7	510.951	39767180	514.287	10404210	2.0803 (y7 to y5)	2.0491 (y7 to y5)	2.06467	X	X
ALPGEQQPLHALTR	sp|P08833|IBP1_HUMAN	Replicate 5_50xLLOQ_R1	y5	510.951	18887722	514.287	5076630	Replicate 5_50xLLOQ_R2	y5	510.951	19407362	514.287	5023194	3.4629 (y5 to y8)	3.7287 (y5 to y8)	3.59582	X	X
ALPGEQQPLHALTR	sp|P08833|IBP1_HUMAN	Replicate 5_50xLLOQ_R1	y8	510.951	5454245	514.287	1388460	Replicate 5_50xLLOQ_R2	y8	510.951	5204855	514.287	1448885
ALPGEQQPLHALTR	sp|P08833|IBP1_HUMAN	Replicate 6_25xLLOQ_R1	y7	510.951	20443594	514.287	10744502	Replicate 6_25xLLOQ_R2	y7	510.951	19008450	514.287	10503981	2.0426 (y7 to y5)	2.0160 (y7 to y5)	2.02929	X	X
ALPGEQQPLHALTR	sp|P08833|IBP1_HUMAN	Replicate 6_25xLLOQ_R1	y5	510.951	10008677	514.287	5297118	Replicate 6_25xLLOQ_R2	y5	510.951	9428861	514.287	4956346	3.7408 (y5 to y8)	3.6915 (y5 to y8)	3.71613	X	X
ALPGEQQPLHALTR	sp|P08833|IBP1_HUMAN	Replicate 6_25xLLOQ_R1	y8	510.951	2675547	514.287	1350105	Replicate 6_25xLLOQ_R2	y8	510.951	2554235	514.287	1423783
ALPGEQQPLHALTR	sp|P08833|IBP1_HUMAN	Replicate 6_50xLLOQ_R1	y7	510.951	39391040	514.287	11054475	Replicate 6_50xLLOQ_R2	y7	510.951	42008612	514.287	10352194	2.0258 (y7 to y5)	2.0215 (y7 to y5)	2.02365	X	X
ALPGEQQPLHALTR	sp|P08833|IBP1_HUMAN	Replicate 6_50xLLOQ_R1	y5	510.951	19444704	514.287	5295750	Replicate 6_50xLLOQ_R2	y5	510.951	20780856	514.287	5034421	3.7976 (y5 to y8)	3.4819 (y5 to y8)	3.63974	X	X
ALPGEQQPLHALTR	sp|P08833|IBP1_HUMAN	Replicate 6_50xLLOQ_R1	y8	510.951	5120310	514.287	1454922	Replicate 6_50xLLOQ_R2	y8	510.951	5968230	514.287	1359699
IPGSPEIR	sp|P08833|IBP1_HUMAN	Replicate 1_25xLLOQ_R1	y6	434.748	1075823	439.752	1891644	Replicate 1_25xLLOQ_R2	y6	434.748	1086502	439.752	1949136	2.0534 (y6 to y4)	2.0971 (y6 to y4)	2.07526	X	X
IPGSPEIR	sp|P08833|IBP1_HUMAN	Replicate 1_25xLLOQ_R1	y4	434.748	523922	439.752	935554	Replicate 1_25xLLOQ_R2	y4	434.748	518094	439.752	953737	1.7843 (y4 to y5)	1.6610 (y4 to y5)	1.72266	X	X
IPGSPEIR	sp|P08833|IBP1_HUMAN	Replicate 1_25xLLOQ_R1	y5	434.748	293623	439.752	536293	Replicate 1_25xLLOQ_R2	y5	434.748	311920	439.752	584967
IPGSPEIR	sp|P08833|IBP1_HUMAN	Replicate 1_50xLLOQ_R1	y6	434.748	2259765	439.752	1989883	Replicate 1_50xLLOQ_R2	y6	434.748	2040687	439.752	1988528	2.0886 (y6 to y4)	1.9533 (y6 to y4)	2.02095	X	X
IPGSPEIR	sp|P08833|IBP1_HUMAN	Replicate 1_50xLLOQ_R1	y4	434.748	1081945	439.752	930930	Replicate 1_50xLLOQ_R2	y4	434.748	1044747	439.752	939267	1.7637 (y4 to y5)	1.7289 (y4 to y5)	1.74628	X	X
IPGSPEIR	sp|P08833|IBP1_HUMAN	Replicate 1_50xLLOQ_R1	y5	434.748	613467	439.752	596310	Replicate 1_50xLLOQ_R2	y5	434.748	604280	439.752	564865
IPGSPEIR	sp|P08833|IBP1_HUMAN	Replicate 2_25xLLOQ_R1	y6	434.748	1062741	439.752	1909894	Replicate 2_25xLLOQ_R2	y6	434.748	1061950	439.752	2037260	2.0330 (y6 to y4)	2.1144 (y6 to y4)	2.07367	X	X
IPGSPEIR	sp|P08833|IBP1_HUMAN	Replicate 2_25xLLOQ_R1	y4	434.748	522752	439.752	922807	Replicate 2_25xLLOQ_R2	y4	434.748	502254	439.752	955563	1.7022 (y4 to y5)	1.6951 (y4 to y5)	1.69865	X	X
IPGSPEIR	sp|P08833|IBP1_HUMAN	Replicate 2_25xLLOQ_R1	y5	434.748	307112	439.752	569580	Replicate 2_25xLLOQ_R2	y5	434.748	296289	439.752	596195
IPGSPEIR	sp|P08833|IBP1_HUMAN	Replicate 2_50xLLOQ_R1	y6	434.748	2124775	439.752	2041489	Replicate 2_50xLLOQ_R2	y6	434.748	2153451	439.752	1935351	2.0416 (y6 to y4)	1.9874 (y6 to y4)	2.01451	X	X
IPGSPEIR	sp|P08833|IBP1_HUMAN	Replicate 2_50xLLOQ_R1	y4	434.748	1040726	439.752	974708	Replicate 2_50xLLOQ_R2	y4	434.748	1083555	439.752	935307	1.6781 (y4 to y5)	1.7189 (y4 to y5)	1.6985	X	X
IPGSPEIR	sp|P08833|IBP1_HUMAN	Replicate 2_50xLLOQ_R1	y5	434.748	620191	439.752	608446	Replicate 2_50xLLOQ_R2	y5	434.748	630364	439.752	549787
IPGSPEIR	sp|P08833|IBP1_HUMAN	Replicate 3_25xLLOQ_R1	y6	434.748	1018078	439.752	1959402	Replicate 3_25xLLOQ_R2	y6	434.748	1007424	439.752	1920065	2.0596 (y6 to y4)	1.9743 (y6 to y4)	2.01692	X	X
IPGSPEIR	sp|P08833|IBP1_HUMAN	Replicate 3_25xLLOQ_R1	y4	434.748	494320	439.752	964752	Replicate 3_25xLLOQ_R2	y4	434.748	510274	439.752	942868	1.7408 (y4 to y5)	1.7243 (y4 to y5)	1.73259	X	X
IPGSPEIR	sp|P08833|IBP1_HUMAN	Replicate 3_25xLLOQ_R1	y5	434.748	283956	439.752	585641	Replicate 3_25xLLOQ_R2	y5	434.748	295924	439.752	562722
IPGSPEIR	sp|P08833|IBP1_HUMAN	Replicate 3_50xLLOQ_R1	y6	434.748	2107683	439.752	1967885	Replicate 3_50xLLOQ_R2	y6	434.748	2058140	439.752	2001989	2.0666 (y6 to y4)	2.0026 (y6 to y4)	2.03459	X	X
IPGSPEIR	sp|P08833|IBP1_HUMAN	Replicate 3_50xLLOQ_R1	y4	434.748	1019889	439.752	919093	Replicate 3_50xLLOQ_R2	y4	434.748	1027730	439.752	940899	1.7395 (y4 to y5)	1.7155 (y4 to y5)	1.72752	X	X
IPGSPEIR	sp|P08833|IBP1_HUMAN	Replicate 3_50xLLOQ_R1	y5	434.748	586310	439.752	575595	Replicate 3_50xLLOQ_R2	y5	434.748	599069	439.752	574175
IPGSPEIR	sp|P08833|IBP1_HUMAN	Replicate 4_25xLLOQ_R1	y6	434.748	1012700	439.752	1982199	Replicate 4_25xLLOQ_R2	y6	434.748	1039774	439.752	1861529	1.9796 (y6 to y4)	2.1134 (y6 to y4)	2.0465	X	X
IPGSPEIR	sp|P08833|IBP1_HUMAN	Replicate 4_25xLLOQ_R1	y4	434.748	511565	439.752	999266	Replicate 4_25xLLOQ_R2	y4	434.748	491996	439.752	922079	1.7562 (y4 to y5)	1.5972 (y4 to y5)	1.67672	X	X
IPGSPEIR	sp|P08833|IBP1_HUMAN	Replicate 4_25xLLOQ_R1	y5	434.748	291286	439.752	599381	Replicate 4_25xLLOQ_R2	y5	434.748	308035	439.752	546727
IPGSPEIR	sp|P08833|IBP1_HUMAN	Replicate 4_50xLLOQ_R1	y6	434.748	2115599	439.752	1895153	Replicate 4_50xLLOQ_R2	y6	434.748	2257948	439.752	1945715	2.0591 (y6 to y4)	2.0119 (y6 to y4)	2.03549	X	X
IPGSPEIR	sp|P08833|IBP1_HUMAN	Replicate 4_50xLLOQ_R1	y4	434.748	1027445	439.752	917547	Replicate 4_50xLLOQ_R2	y4	434.748	1122301	439.752	960291	1.6352 (y4 to y5)	1.6521 (y4 to y5)	1.64362	X	X
IPGSPEIR	sp|P08833|IBP1_HUMAN	Replicate 4_50xLLOQ_R1	y5	434.748	628346	439.752	543555	Replicate 4_50xLLOQ_R2	y5	434.748	679324	439.752	543885
IPGSPEIR	sp|P08833|IBP1_HUMAN	Replicate 5_25xLLOQ_R1	y6	434.748	1063643	439.752	2037446	Replicate 5_25xLLOQ_R2	y6	434.748	1052090	439.752	1922597	2.0162 (y6 to y4)	2.1679 (y6 to y4)	2.09205	X	X
IPGSPEIR	sp|P08833|IBP1_HUMAN	Replicate 5_25xLLOQ_R1	y4	434.748	527557	439.752	962037	Replicate 5_25xLLOQ_R2	y4	434.748	485296	439.752	929564	1.7354 (y4 to y5)	1.7755 (y4 to y5)	1.75546	X	X
IPGSPEIR	sp|P08833|IBP1_HUMAN	Replicate 5_25xLLOQ_R1	y5	434.748	304001	439.752	605095	Replicate 5_25xLLOQ_R2	y5	434.748	273324	439.752	566096
IPGSPEIR	sp|P08833|IBP1_HUMAN	Replicate 5_50xLLOQ_R1	y6	434.748	2071526	439.752	1874525	Replicate 5_50xLLOQ_R2	y6	434.748	2023243	439.752	1969717	2.0026 (y6 to y4)	2.0187 (y6 to y4)	2.01063	X	X
IPGSPEIR	sp|P08833|IBP1_HUMAN	Replicate 5_50xLLOQ_R1	y4	434.748	1034426	439.752	949750	Replicate 5_50xLLOQ_R2	y4	434.748	1002259	439.752	960540	1.6577 (y4 to y5)	1.7465 (y4 to y5)	1.70209	X	X
IPGSPEIR	sp|P08833|IBP1_HUMAN	Replicate 5_50xLLOQ_R1	y5	434.748	624022	439.752	560816	Replicate 5_50xLLOQ_R2	y5	434.748	573865	439.752	581915
IPGSPEIR	sp|P08833|IBP1_HUMAN	Replicate 6_25xLLOQ_R1	y6	434.748	1019074	439.752	2009011	Replicate 6_25xLLOQ_R2	y6	434.748	1027190	439.752	1921453	2.1039 (y6 to y4)	2.0826 (y6 to y4)	2.09327	X	X
IPGSPEIR	sp|P08833|IBP1_HUMAN	Replicate 6_25xLLOQ_R1	y4	434.748	484368	439.752	968302	Replicate 6_25xLLOQ_R2	y4	434.748	493220	439.752	931512	1.6811 (y4 to y5)	1.6708 (y4 to y5)	1.67597	X	X
IPGSPEIR	sp|P08833|IBP1_HUMAN	Replicate 6_25xLLOQ_R1	y5	434.748	288123	439.752	581091	Replicate 6_25xLLOQ_R2	y5	434.748	295197	439.752	593049
IPGSPEIR	sp|P08833|IBP1_HUMAN	Replicate 6_50xLLOQ_R1	y6	434.748	2161906	439.752	2081021	Replicate 6_50xLLOQ_R2	y6	434.748	2173662	439.752	1963956	2.1325 (y6 to y4)	2.0027 (y6 to y4)	2.0676	X	X
IPGSPEIR	sp|P08833|IBP1_HUMAN	Replicate 6_50xLLOQ_R1	y4	434.748	1013802	439.752	981629	Replicate 6_50xLLOQ_R2	y4	434.748	1085355	439.752	965212	1.5605 (y4 to y5)	1.6346 (y4 to y5)	1.59755	X	X
IPGSPEIR	sp|P08833|IBP1_HUMAN	Replicate 6_50xLLOQ_R1	y5	434.748	649661	439.752	612373	Replicate 6_50xLLOQ_R2	y5	434.748	663993	439.752	535008
LEGEACGVYTPR	sp|P18065|IBP2_HUMAN	Replicate 1_25xLLOQ_R1	y10	676.319	558299	681.323	796535	Replicate 1_25xLLOQ_R2	y10	676.319	544754	681.323	795652	1.1722 (y10 to y8)	1.0785 (y10 to y8)	1.12538	X	X
LEGEACGVYTPR	sp|P18065|IBP2_HUMAN	Replicate 1_25xLLOQ_R1	y8	676.319	476264	681.323	707505	Replicate 1_25xLLOQ_R2	y8	676.319	505101	681.323	736777	1.0484 (y8 to y7)	1.1107 (y8 to y7)	1.07958	X	X
LEGEACGVYTPR	sp|P18065|IBP2_HUMAN	Replicate 1_25xLLOQ_R1	y7	676.319	454273	681.323	691855	Replicate 1_25xLLOQ_R2	y7	676.319	454741	681.323	675244
LEGEACGVYTPR	sp|P18065|IBP2_HUMAN	Replicate 1_50xLLOQ_R1	y10	676.319	1159382	681.323	810302	Replicate 1_50xLLOQ_R2	y10	676.319	1057989	681.323	810896	1.1434 (y10 to y7)	1.1403 (y10 to y7)	1.14188	X	X
LEGEACGVYTPR	sp|P18065|IBP2_HUMAN	Replicate 1_50xLLOQ_R1	y7	676.319	1013969	681.323	686084	Replicate 1_50xLLOQ_R2	y7	676.319	927781	681.323	687029	1.0049 (y7 to y8)	0.9500 (y7 to y8)	0.977441	X	X
LEGEACGVYTPR	sp|P18065|IBP2_HUMAN	Replicate 1_50xLLOQ_R1	y8	676.319	1009071	681.323	742639	Replicate 1_50xLLOQ_R2	y8	676.319	976583	681.323	729774
LEGEACGVYTPR	sp|P18065|IBP2_HUMAN	Replicate 2_25xLLOQ_R1	y10	676.319	588309	681.323	814600	Replicate 2_25xLLOQ_R2	y10	676.319	531249	681.323	784701	1.1529 (y10 to y8)	1.0495 (y10 to y8)	1.10123	X	X
LEGEACGVYTPR	sp|P18065|IBP2_HUMAN	Replicate 2_25xLLOQ_R1	y8	676.319	510265	681.323	703482	Replicate 2_25xLLOQ_R2	y8	676.319	506185	681.323	722555	1.0715 (y8 to y7)	1.1022 (y8 to y7)	1.08684	X	X
LEGEACGVYTPR	sp|P18065|IBP2_HUMAN	Replicate 2_25xLLOQ_R1	y7	676.319	476212	681.323	648555	Replicate 2_25xLLOQ_R2	y7	676.319	459259	681.323	684616
LEGEACGVYTPR	sp|P18065|IBP2_HUMAN	Replicate 2_50xLLOQ_R1	y10	676.319	1142403	681.323	837792	Replicate 2_50xLLOQ_R2	y10	676.319	1125270	681.323	772241	1.0943 (y10 to y8)	1.1475 (y10 to y8)	1.1209	X	X
LEGEACGVYTPR	sp|P18065|IBP2_HUMAN	Replicate 2_50xLLOQ_R1	y8	676.319	1043958	681.323	759500	Replicate 2_50xLLOQ_R2	y8	676.319	980634	681.323	714239	1.0527 (y8 to y7)	1.0402 (y8 to y7)	1.04646	X	X
LEGEACGVYTPR	sp|P18065|IBP2_HUMAN	Replicate 2_50xLLOQ_R1	y7	676.319	991680	681.323	707411	Replicate 2_50xLLOQ_R2	y7	676.319	942731	681.323	659303
LEGEACGVYTPR	sp|P18065|IBP2_HUMAN	Replicate 3_25xLLOQ_R1	y10	676.319	545918	681.323	803655	Replicate 3_25xLLOQ_R2	y10	676.319	520172	681.323	801717	1.1383 (y10 to y8)	1.0910 (y10 to y8)	1.11466	X	X
LEGEACGVYTPR	sp|P18065|IBP2_HUMAN	Replicate 3_25xLLOQ_R1	y8	676.319	479588	681.323	713445	Replicate 3_25xLLOQ_R2	y8	676.319	476776	681.323	714081	1.0622 (y8 to y7)	1.0548 (y8 to y7)	1.05847	X	X
LEGEACGVYTPR	sp|P18065|IBP2_HUMAN	Replicate 3_25xLLOQ_R1	y7	676.319	451522	681.323	699102	Replicate 3_25xLLOQ_R2	y7	676.319	452018	681.323	661783
LEGEACGVYTPR	sp|P18065|IBP2_HUMAN	Replicate 3_50xLLOQ_R1	y10	676.319	1128102	681.323	813331	Replicate 3_50xLLOQ_R2	y10	676.319	1120221	681.323	770537	1.1076 (y10 to y8)	1.1479 (y10 to y8)	1.12771	X	X
LEGEACGVYTPR	sp|P18065|IBP2_HUMAN	Replicate 3_50xLLOQ_R1	y8	676.319	1018556	681.323	737877	Replicate 3_50xLLOQ_R2	y8	676.319	975918	681.323	719915	1.0495 (y8 to y7)	1.0370 (y8 to y7)	1.04327	X	X
LEGEACGVYTPR	sp|P18065|IBP2_HUMAN	Replicate 3_50xLLOQ_R1	y7	676.319	970492	681.323	691370	Replicate 3_50xLLOQ_R2	y7	676.319	941082	681.323	673382
LEGEACGVYTPR	sp|P18065|IBP2_HUMAN	Replicate 4_25xLLOQ_R1	y10	676.319	528892	681.323	814585	Replicate 4_25xLLOQ_R2	y10	676.319	544047	681.323	782572	1.1165 (y10 to y8)	1.1576 (y10 to y8)	1.13702	X	X
LEGEACGVYTPR	sp|P18065|IBP2_HUMAN	Replicate 4_25xLLOQ_R1	y8	676.319	473715	681.323	725567	Replicate 4_25xLLOQ_R2	y8	676.319	469993	681.323	717875	1.0637 (y8 to y7)	1.0195 (y8 to y7)	1.04162	X	X
LEGEACGVYTPR	sp|P18065|IBP2_HUMAN	Replicate 4_25xLLOQ_R1	y7	676.319	445334	681.323	685096	Replicate 4_25xLLOQ_R2	y7	676.319	460998	681.323	649976
LEGEACGVYTPR	sp|P18065|IBP2_HUMAN	Replicate 4_50xLLOQ_R1	y10	676.319	1139585	681.323	769311	Replicate 4_50xLLOQ_R2	y10	676.319	1227524	681.323	771505	1.1234 (y10 to y8)	1.1325 (y10 to y8)	1.12796	X	X
LEGEACGVYTPR	sp|P18065|IBP2_HUMAN	Replicate 4_50xLLOQ_R1	y8	676.319	1014397	681.323	717965	Replicate 4_50xLLOQ_R2	y8	676.319	1083893	681.323	714843	1.0758 (y8 to y7)	1.0899 (y8 to y7)	1.08286	X	X
LEGEACGVYTPR	sp|P18065|IBP2_HUMAN	Replicate 4_50xLLOQ_R1	y7	676.319	942947	681.323	658563	Replicate 4_50xLLOQ_R2	y7	676.319	994447	681.323	687812
LEGEACGVYTPR	sp|P18065|IBP2_HUMAN	Replicate 5_25xLLOQ_R1	y10	676.319	545771	681.323	826315	Replicate 5_25xLLOQ_R2	y10	676.319	532516	681.323	799130	1.0699 (y10 to y8)	1.1056 (y10 to y8)	1.08778	X	X
LEGEACGVYTPR	sp|P18065|IBP2_HUMAN	Replicate 5_25xLLOQ_R1	y8	676.319	510093	681.323	731585	Replicate 5_25xLLOQ_R2	y8	676.319	481646	681.323	701417	1.0530 (y8 to y7)	1.0692 (y8 to y7)	1.06108	X	X
LEGEACGVYTPR	sp|P18065|IBP2_HUMAN	Replicate 5_25xLLOQ_R1	y7	676.319	484437	681.323	695054	Replicate 5_25xLLOQ_R2	y7	676.319	450471	681.323	666275
LEGEACGVYTPR	sp|P18065|IBP2_HUMAN	Replicate 5_50xLLOQ_R1	y10	676.319	1119436	681.323	765159	Replicate 5_50xLLOQ_R2	y10	676.319	1085257	681.323	760824	1.1280 (y10 to y8)	1.0861 (y10 to y8)	1.10705	X	X
LEGEACGVYTPR	sp|P18065|IBP2_HUMAN	Replicate 5_50xLLOQ_R1	y8	676.319	992370	681.323	654412	Replicate 5_50xLLOQ_R2	y8	676.319	999255	681.323	672781	1.0311 (y8 to y7)	1.0933 (y8 to y7)	1.06217	X	X
LEGEACGVYTPR	sp|P18065|IBP2_HUMAN	Replicate 5_50xLLOQ_R1	y7	676.319	962480	681.323	634938	Replicate 5_50xLLOQ_R2	y7	676.319	913995	681.323	677705
LEGEACGVYTPR	sp|P18065|IBP2_HUMAN	Replicate 6_25xLLOQ_R1	y10	676.319	563834	681.323	776848	Replicate 6_25xLLOQ_R2	y10	676.319	533203	681.323	771302	1.1517 (y10 to y8)	1.0893 (y10 to y8)	1.12051	X	X
LEGEACGVYTPR	sp|P18065|IBP2_HUMAN	Replicate 6_25xLLOQ_R1	y8	676.319	489575	681.323	748000	Replicate 6_25xLLOQ_R2	y8	676.319	489476	681.323	740910	1.0605 (y8 to y7)	1.0953 (y8 to y7)	1.07788	X	X
LEGEACGVYTPR	sp|P18065|IBP2_HUMAN	Replicate 6_25xLLOQ_R1	y7	676.319	461648	681.323	653473	Replicate 6_25xLLOQ_R2	y7	676.319	446903	681.323	686411
LEGEACGVYTPR	sp|P18065|IBP2_HUMAN	Replicate 6_50xLLOQ_R1	y10	676.319	1123368	681.323	830176	Replicate 6_50xLLOQ_R2	y10	676.319	1111428	681.323	833934	1.1001 (y10 to y8)	1.1033 (y10 to y8)	1.10169	X	X
LEGEACGVYTPR	sp|P18065|IBP2_HUMAN	Replicate 6_50xLLOQ_R1	y8	676.319	1021124	681.323	731713	Replicate 6_50xLLOQ_R2	y8	676.319	1007405	681.323	737838	1.0513 (y8 to y7)	1.0525 (y8 to y7)	1.05194	X	X
LEGEACGVYTPR	sp|P18065|IBP2_HUMAN	Replicate 6_50xLLOQ_R1	y7	676.319	971256	681.323	684736	Replicate 6_50xLLOQ_R2	y7	676.319	957118	681.323	688888
LIQGAPTIR	gds	Replicate 1_25xLLOQ_R1	y7	484.798	950474	489.802	3656702	Replicate 1_25xLLOQ_R2	y7	484.798	954149	489.802	3224652	1.0359 (y7 to y6)	0.9744 (y7 to y6)	1.00512	X	X
LIQGAPTIR	sp|P18065|IBP2_HUMAN	Replicate 1_25xLLOQ_R1	y6	484.798	917546	489.802	3502934	Replicate 1_25xLLOQ_R2	y6	484.798	979266	489.802	3213790	1.6058 (y6 to y4)	1.6430 (y6 to y4)	1.62438	X	X
LIQGAPTIR	sp|P18065|IBP2_HUMAN	Replicate 1_25xLLOQ_R1	y4	484.798	571390	489.802	2201171	Replicate 1_25xLLOQ_R2	y4	484.798	596040	489.802	2095752
LIQGAPTIR	sp|P18065|IBP2_HUMAN	Replicate 1_50xLLOQ_R1	y7	484.798	2028331	489.802	3499881	Replicate 1_50xLLOQ_R2	y7	484.798	1889615	489.802	3556452	1.0289 (y7 to y6)	1.0598 (y7 to y6)	1.04433	X	X
LIQGAPTIR	sp|P18065|IBP2_HUMAN	Replicate 1_50xLLOQ_R1	y6	484.798	1971361	489.802	3577894	Replicate 1_50xLLOQ_R2	y6	484.798	1783068	489.802	3586085	1.5926 (y6 to y4)	1.4605 (y6 to y4)	1.52658	X	X
LIQGAPTIR	sp|P18065|IBP2_HUMAN	Replicate 1_50xLLOQ_R1	y4	484.798	1237790	489.802	2285873	Replicate 1_50xLLOQ_R2	y4	484.798	1220848	489.802	2284603
LIQGAPTIR	sp|P18065|IBP2_HUMAN	Replicate 2_25xLLOQ_R1	y6	484.798	992536	489.802	3430693	Replicate 2_25xLLOQ_R2	y6	484.798	914127	489.802	3285453	1.0059 (y6 to y7)	0.9510 (y6 to y7)	0.978433	X	X
LIQGAPTIR	sp|P18065|IBP2_HUMAN	Replicate 2_25xLLOQ_R1	y7	484.798	986747	489.802	3350959	Replicate 2_25xLLOQ_R2	y7	484.798	961227	489.802	3253549	1.6905 (y7 to y4)	1.6180 (y7 to y4)	1.65425	X	X
LIQGAPTIR	sp|P18065|IBP2_HUMAN	Replicate 2_25xLLOQ_R1	y4	484.798	583696	489.802	2196956	Replicate 2_25xLLOQ_R2	y4	484.798	594092	489.802	2130809
LIQGAPTIR	sp|P18065|IBP2_HUMAN	Replicate 2_50xLLOQ_R1	y7	484.798	2043515	489.802	3505291	Replicate 2_50xLLOQ_R2	y7	484.798	1977476	489.802	3254677	1.0271 (y7 to y6)	1.0621 (y7 to y6)	1.04459	X	X
LIQGAPTIR	sp|P18065|IBP2_HUMAN	Replicate 2_50xLLOQ_R1	y6	484.798	1989648	489.802	3546657	Replicate 2_50xLLOQ_R2	y6	484.798	1861856	489.802	3417754	1.5828 (y6 to y4)	1.4823 (y6 to y4)	1.53256	X	X
LIQGAPTIR	sp|P18065|IBP2_HUMAN	Replicate 2_50xLLOQ_R1	y4	484.798	1257050	489.802	2272618	Replicate 2_50xLLOQ_R2	y4	484.798	1256040	489.802	2112333
LIQGAPTIR	sp|P18065|IBP2_HUMAN	Replicate 3_25xLLOQ_R1	y7	484.798	953757	489.802	3289115	Replicate 3_25xLLOQ_R2	y7	484.798	958256	489.802	3255211	1.0136 (y7 to y6)	1.0093 (y7 to y6)	1.01142	X	X
LIQGAPTIR	sp|P18065|IBP2_HUMAN	Replicate 3_25xLLOQ_R1	y6	484.798	940998	489.802	3321294	Replicate 3_25xLLOQ_R2	y6	484.798	949453	489.802	3259579	1.6512 (y6 to y4)	1.5961 (y6 to y4)	1.62368	X	X
LIQGAPTIR	sp|P18065|IBP2_HUMAN	Replicate 3_25xLLOQ_R1	y4	484.798	569881	489.802	2055031	Replicate 3_25xLLOQ_R2	y4	484.798	594843	489.802	2085604
LIQGAPTIR	sp|P18065|IBP2_HUMAN	Replicate 3_50xLLOQ_R1	y6	484.798	1889683	489.802	3547785	Replicate 3_50xLLOQ_R2	y6	484.798	1832333	489.802	3397386	1.0308 (y6 to y7)	1.0031 (y6 to y7)	1.01695	X	X
LIQGAPTIR	sp|P18065|IBP2_HUMAN	Replicate 3_50xLLOQ_R1	y7	484.798	1833267	489.802	3606499	Replicate 3_50xLLOQ_R2	y7	484.798	1826628	489.802	3528805	1.4921 (y7 to y4)	1.6323 (y7 to y4)	1.56218	X	X
LIQGAPTIR	sp|P18065|IBP2_HUMAN	Replicate 3_50xLLOQ_R1	y4	484.798	1228667	489.802	2186317	Replicate 3_50xLLOQ_R2	y4	484.798	1119060	489.802	2225373
LIQGAPTIR	sp|P18065|IBP2_HUMAN	Replicate 4_25xLLOQ_R1	y6	484.798	947282	489.802	3584622	Replicate 4_25xLLOQ_R2	y6	484.798	915519	489.802	3621386	1.0184 (y6 to y7)	1.0016 (y6 to y7)	1.00997	X	X
LIQGAPTIR	sp|P18065|IBP2_HUMAN	Replicate 4_25xLLOQ_R1	y7	484.798	930205	489.802	3547267	Replicate 4_25xLLOQ_R2	y7	484.798	914073	489.802	3664993	1.5526 (y7 to y4)	1.6567 (y7 to y4)	1.60464	X	X
LIQGAPTIR	sp|P18065|IBP2_HUMAN	Replicate 4_25xLLOQ_R1	y4	484.798	599138	489.802	2244907	Replicate 4_25xLLOQ_R2	y4	484.798	551739	489.802	2273420
LIQGAPTIR	sp|P18065|IBP2_HUMAN	Replicate 4_50xLLOQ_R1	y6	484.798	1908772	489.802	3518840	Replicate 4_50xLLOQ_R2	y6	484.798	2011998	489.802	3428786	1.0321 (y6 to y7)	0.9688 (y6 to y7)	1.00044	X	X
LIQGAPTIR	sp|P18065|IBP2_HUMAN	Replicate 4_50xLLOQ_R1	y7	484.798	1849369	489.802	3485318	Replicate 4_50xLLOQ_R2	y7	484.798	2076894	489.802	3385212	1.5280 (y7 to y4)	1.6156 (y7 to y4)	1.57179	X	X
LIQGAPTIR	sp|P18065|IBP2_HUMAN	Replicate 4_50xLLOQ_R1	y4	484.798	1210339	489.802	2160908	Replicate 4_50xLLOQ_R2	y4	484.798	1285519	489.802	2193288
LIQGAPTIR	sp|P18065|IBP2_HUMAN	Replicate 5_25xLLOQ_R1	y6	484.798	990195	489.802	3685420	Replicate 5_25xLLOQ_R2	y6	484.798	929758	489.802	3111179	1.0369 (y6 to y7)	1.0107 (y6 to y7)	1.02377	X	X
LIQGAPTIR	sp|P18065|IBP2_HUMAN	Replicate 5_25xLLOQ_R1	y7	484.798	954971	489.802	3719192	Replicate 5_25xLLOQ_R2	y7	484.798	919958	489.802	3099757	1.6107 (y7 to y4)	1.5365 (y7 to y4)	1.57361	X	X
LIQGAPTIR	sp|P18065|IBP2_HUMAN	Replicate 5_25xLLOQ_R1	y4	484.798	592882	489.802	2257564	Replicate 5_25xLLOQ_R2	y4	484.798	598735	489.802	2047975
LIQGAPTIR	sp|P18065|IBP2_HUMAN	Replicate 5_50xLLOQ_R1	y6	484.798	1963786	489.802	3369787	Replicate 5_50xLLOQ_R2	y6	484.798	1809021	489.802	3521990	1.0083 (y6 to y7)	0.9878 (y6 to y7)	0.998092	X	X
LIQGAPTIR	sp|P18065|IBP2_HUMAN	Replicate 5_50xLLOQ_R1	y7	484.798	1947540	489.802	3223940	Replicate 5_50xLLOQ_R2	y7	484.798	1831284	489.802	3564016	1.6033 (y7 to y4)	1.5470 (y7 to y4)	1.57516	X	X
LIQGAPTIR	sp|P18065|IBP2_HUMAN	Replicate 5_50xLLOQ_R1	y4	484.798	1214711	489.802	2038872	Replicate 5_50xLLOQ_R2	y4	484.798	1183741	489.802	2211179
LIQGAPTIR	sp|P18065|IBP2_HUMAN	Replicate 6_25xLLOQ_R1	y7	484.798	934001	489.802	3647651	Replicate 6_25xLLOQ_R2	y7	484.798	995827	489.802	3353168	1.0368 (y7 to y6)	1.0809 (y7 to y6)	1.05883	X	X
LIQGAPTIR	sp|P18065|IBP2_HUMAN	Replicate 6_25xLLOQ_R1	y6	484.798	900843	489.802	3598309	Replicate 6_25xLLOQ_R2	y6	484.798	921335	489.802	3349991	1.6059 (y6 to y4)	1.5713 (y6 to y4)	1.58861	X	X
LIQGAPTIR	sp|P18065|IBP2_HUMAN	Replicate 6_25xLLOQ_R1	y4	484.798	560964	489.802	2321648	Replicate 6_25xLLOQ_R2	y4	484.798	586340	489.802	2095059
LIQGAPTIR	sp|P18065|IBP2_HUMAN	Replicate 6_50xLLOQ_R1	y6	484.798	2043102	489.802	3518341	Replicate 6_50xLLOQ_R2	y6	484.798	2043530	489.802	3535777	1.0095 (y6 to y7)	1.0008 (y6 to y7)	1.00519	X	X
LIQGAPTIR	sp|P18065|IBP2_HUMAN	Replicate 6_50xLLOQ_R1	y7	484.798	2023812	489.802	3455007	Replicate 6_50xLLOQ_R2	y7	484.798	2041798	489.802	3406782	1.5719 (y7 to y4)	1.6576 (y7 to y4)	1.61475	X	X
LIQGAPTIR	sp|P18065|IBP2_HUMAN	Replicate 6_50xLLOQ_R1	y4	484.798	1287524	489.802	2155693	Replicate 6_50xLLOQ_R2	y4	484.798	1231759	489.802	2160522
EALAENNLNLPK	sp|P05231|IL6_HUMAN	Replicate 1_25xLLOQ_R1	y7	663.357	650210	667.364	360094	Replicate 1_25xLLOQ_R2	y7	663.357	583783	667.364	363983	1.0144 (y7 to y9)	0.8759 (y7 to y9)	0.945159	X	X
EALAENNLNLPK	sp|P05231|IL6_HUMAN	Replicate 1_25xLLOQ_R1	y9	663.357	640978	667.364	406252	Replicate 1_25xLLOQ_R2	y9	663.357	666483	667.364	407214	1.1078 (y9 to y8)	1.1256 (y9 to y8)	1.1167	X	X
EALAENNLNLPK	sp|P05231|IL6_HUMAN	Replicate 1_25xLLOQ_R1	y8	663.357	578598	667.364	356981	Replicate 1_25xLLOQ_R2	y8	663.357	592121	667.364	342713
EALAENNLNLPK	sp|P05231|IL6_HUMAN	Replicate 1_50xLLOQ_R1	y9	663.357	1320556	667.364	426316	Replicate 1_50xLLOQ_R2	y9	663.357	1325481	667.364	402106	1.0690 (y9 to y7)	1.0933 (y9 to y7)	1.08112	X	X
EALAENNLNLPK	sp|P05231|IL6_HUMAN	Replicate 1_50xLLOQ_R1	y7	663.357	1235363	667.364	380208	Replicate 1_50xLLOQ_R2	y7	663.357	1212384	667.364	361172	1.0638 (y7 to y8)	1.0517 (y7 to y8)	1.05775	X	X
EALAENNLNLPK	sp|P05231|IL6_HUMAN	Replicate 1_50xLLOQ_R1	y8	663.357	1161322	667.364	369410	Replicate 1_50xLLOQ_R2	y8	663.357	1152735	667.364	335130
EALAENNLNLPK	sp|P05231|IL6_HUMAN	Replicate 2_25xLLOQ_R1	y9	663.357	728872	667.364	393856	Replicate 2_25xLLOQ_R2	y9	663.357	649110	667.364	371927	1.1281 (y9 to y8)	1.0737 (y9 to y8)	1.10091	X	X
EALAENNLNLPK	sp|P05231|IL6_HUMAN	Replicate 2_25xLLOQ_R1	y8	663.357	646095	667.364	345359	Replicate 2_25xLLOQ_R2	y8	663.357	604556	667.364	324508	1.0286 (y8 to y7)	0.9563 (y8 to y7)	0.99246	X	X
EALAENNLNLPK	sp|P05231|IL6_HUMAN	Replicate 2_25xLLOQ_R1	y7	663.357	628120	667.364	345859	Replicate 2_25xLLOQ_R2	y7	663.357	632180	667.364	342351
EALAENNLNLPK	sp|P05231|IL6_HUMAN	Replicate 2_50xLLOQ_R1	y9	663.357	1454323	667.364	409250	Replicate 2_50xLLOQ_R2	y9	663.357	1251531	667.364	381782	1.1408 (y9 to y7)	1.1137 (y9 to y7)	1.12726	X	X
EALAENNLNLPK	sp|P05231|IL6_HUMAN	Replicate 2_50xLLOQ_R1	y7	663.357	1274828	667.364	394551	Replicate 2_50xLLOQ_R2	y7	663.357	1123738	667.364	369093	1.0080 (y7 to y8)	1.0435 (y7 to y8)	1.02574	X	X
EALAENNLNLPK	sp|P05231|IL6_HUMAN	Replicate 2_50xLLOQ_R1	y8	663.357	1264749	667.364	351550	Replicate 2_50xLLOQ_R2	y8	663.357	1076875	667.364	349688
EALAENNLNLPK	sp|P05231|IL6_HUMAN	Replicate 3_25xLLOQ_R1	y9	663.357	644816	667.364	391991	Replicate 3_25xLLOQ_R2	y9	663.357	650262	667.364	367012	1.0646 (y9 to y7)	1.1263 (y9 to y7)	1.09548	X	X
EALAENNLNLPK	sp|P05231|IL6_HUMAN	Replicate 3_25xLLOQ_R1	y7	663.357	605676	667.364	394062	Replicate 3_25xLLOQ_R2	y7	663.357	577328	667.364	329441	1.0740 (y7 to y8)	1.0140 (y7 to y8)	1.04399	X	X
EALAENNLNLPK	sp|P05231|IL6_HUMAN	Replicate 3_25xLLOQ_R1	y8	663.357	563930	667.364	359018	Replicate 3_25xLLOQ_R2	y8	663.357	569381	667.364	326143
EALAENNLNLPK	sp|P05231|IL6_HUMAN	Replicate 3_50xLLOQ_R1	y9	663.357	1317138	667.364	407998	Replicate 3_50xLLOQ_R2	y9	663.357	1269587	667.364	419913	1.0830 (y9 to y7)	1.0523 (y9 to y7)	1.06764	X	X
EALAENNLNLPK	sp|P05231|IL6_HUMAN	Replicate 3_50xLLOQ_R1	y7	663.357	1216165	667.364	379594	Replicate 3_50xLLOQ_R2	y7	663.357	1206538	667.364	354648	1.0348 (y7 to y8)	1.1147 (y7 to y8)	1.07477	X	X
EALAENNLNLPK	sp|P05231|IL6_HUMAN	Replicate 3_50xLLOQ_R1	y8	663.357	1175233	667.364	349783	Replicate 3_50xLLOQ_R2	y8	663.357	1082368	667.364	357235
EALAENNLNLPK	sp|P05231|IL6_HUMAN	Replicate 4_25xLLOQ_R1	y9	663.357	661801	667.364	402498	Replicate 4_25xLLOQ_R2	y9	663.357	661889	667.364	373323	1.1130 (y9 to y7)	1.1037 (y9 to y7)	1.10836	X	X
EALAENNLNLPK	sp|P05231|IL6_HUMAN	Replicate 4_25xLLOQ_R1	y7	663.357	594597	667.364	365414	Replicate 4_25xLLOQ_R2	y7	663.357	599707	667.364	345271	1.0515 (y7 to y8)	1.0667 (y7 to y8)	1.05907	X	X
EALAENNLNLPK	sp|P05231|IL6_HUMAN	Replicate 4_25xLLOQ_R1	y8	663.357	565485	667.364	356203	Replicate 4_25xLLOQ_R2	y8	663.357	562229	667.364	335383
EALAENNLNLPK	sp|P05231|IL6_HUMAN	Replicate 4_50xLLOQ_R1	y9	663.357	1389220	667.364	397473	Replicate 4_50xLLOQ_R2	y9	663.357	1312562	667.364	419895	1.0892 (y9 to y7)	1.0102 (y9 to y7)	1.04968	X	X
EALAENNLNLPK	sp|P05231|IL6_HUMAN	Replicate 4_50xLLOQ_R1	y7	663.357	1275467	667.364	339953	Replicate 4_50xLLOQ_R2	y7	663.357	1299345	667.364	368823	1.0099 (y7 to y8)	1.0771 (y7 to y8)	1.04351	X	X
EALAENNLNLPK	sp|P05231|IL6_HUMAN	Replicate 4_50xLLOQ_R1	y8	663.357	1262933	667.364	333451	Replicate 4_50xLLOQ_R2	y8	663.357	1206351	667.364	400002
EALAENNLNLPK	sp|P05231|IL6_HUMAN	Replicate 5_25xLLOQ_R1	y9	663.357	729570	667.364	413819	Replicate 5_25xLLOQ_R2	y9	663.357	653979	667.364	348476	1.1382 (y9 to y7)	1.0661 (y9 to y7)	1.10218	X	X
EALAENNLNLPK	sp|P05231|IL6_HUMAN	Replicate 5_25xLLOQ_R1	y7	663.357	640966	667.364	359700	Replicate 5_25xLLOQ_R2	y7	663.357	613422	667.364	312375	1.0070 (y7 to y8)	1.0889 (y7 to y8)	1.04796	X	X
EALAENNLNLPK	sp|P05231|IL6_HUMAN	Replicate 5_25xLLOQ_R1	y8	663.357	636491	667.364	363289	Replicate 5_25xLLOQ_R2	y8	663.357	563351	667.364	302084
EALAENNLNLPK	sp|P05231|IL6_HUMAN	Replicate 5_50xLLOQ_R1	y9	663.357	1326703	667.364	379327	Replicate 5_50xLLOQ_R2	y9	663.357	1286399	667.364	361568	1.0588 (y9 to y7)	1.0667 (y9 to y7)	1.06276	X	X
EALAENNLNLPK	sp|P05231|IL6_HUMAN	Replicate 5_50xLLOQ_R1	y7	663.357	1252973	667.364	352843	Replicate 5_50xLLOQ_R2	y7	663.357	1205992	667.364	346170	1.0624 (y7 to y8)	1.0038 (y7 to y8)	1.03311	X	X
EALAENNLNLPK	sp|P05231|IL6_HUMAN	Replicate 5_50xLLOQ_R1	y8	663.357	1179350	667.364	360757	Replicate 5_50xLLOQ_R2	y8	663.357	1201438	667.364	333871
EALAENNLNLPK	sp|P05231|IL6_HUMAN	Replicate 6_25xLLOQ_R1	y9	663.357	674981	667.364	379020	Replicate 6_25xLLOQ_R2	y9	663.357	617104	667.364	372344	1.0575 (y9 to y8)	1.0849 (y9 to y8)	1.07119	X	X
EALAENNLNLPK	sp|P05231|IL6_HUMAN	Replicate 6_25xLLOQ_R1	y8	663.357	638307	667.364	337813	Replicate 6_25xLLOQ_R2	y8	663.357	568796	667.364	318416	1.0473 (y8 to y7)	0.9746 (y8 to y7)	1.01098	X	X
EALAENNLNLPK	sp|P05231|IL6_HUMAN	Replicate 6_25xLLOQ_R1	y7	663.357	609451	667.364	355521	Replicate 6_25xLLOQ_R2	y7	663.357	583607	667.364	341766
EALAENNLNLPK	sp|P05231|IL6_HUMAN	Replicate 6_50xLLOQ_R1	y9	663.357	1336165	667.364	420485	Replicate 6_50xLLOQ_R2	y9	663.357	1286409	667.364	419638	1.1232 (y9 to y7)	1.0526 (y9 to y7)	1.0879	X	X
EALAENNLNLPK	sp|P05231|IL6_HUMAN	Replicate 6_50xLLOQ_R1	y7	663.357	1189605	667.364	385813	Replicate 6_50xLLOQ_R2	y7	663.357	1222121	667.364	382065	1.0614 (y7 to y8)	1.0464 (y7 to y8)	1.05389	X	X
EALAENNLNLPK	sp|P05231|IL6_HUMAN	Replicate 6_50xLLOQ_R1	y8	663.357	1120790	667.364	367101	Replicate 6_50xLLOQ_R2	y8	663.357	1167940	667.364	367072
NLDAITTPDPTTNASLLTK	sp|P05231|IL6_HUMAN	Replicate 1_25xLLOQ_R1	y10	993.523	9346969	997.53	1520542	Replicate 1_25xLLOQ_R2	y10	993.523	10132378	997.53	1436370	1.4052 (y10 to y12)	1.4142 (y10 to y12)	1.4097	X	X
NLDAITTPDPTTNASLLTK	sp|P05231|IL6_HUMAN	Replicate 1_25xLLOQ_R1	y12	993.523	6651558	997.53	1093715	Replicate 1_25xLLOQ_R2	y12	993.523	7164944	997.53	1053208	4.5586 (y12 to y13)	5.1688 (y12 to y13)	4.86374	X	X
NLDAITTPDPTTNASLLTK	sp|P05231|IL6_HUMAN	Replicate 1_25xLLOQ_R1	y13	993.523	1459113	997.53	234808	Replicate 1_25xLLOQ_R2	y13	993.523	1386180	997.53	217748
NLDAITTPDPTTNASLLTK	sp|P05231|IL6_HUMAN	Replicate 1_50xLLOQ_R1	y10	993.523	20523440	997.53	1510177	Replicate 1_50xLLOQ_R2	y10	993.523	19454160	997.53	1646890	1.3339 (y10 to y12)	1.4299 (y10 to y12)	1.38188	X	X
NLDAITTPDPTTNASLLTK	sp|P05231|IL6_HUMAN	Replicate 1_50xLLOQ_R1	y12	993.523	15386007	997.53	1073637	Replicate 1_50xLLOQ_R2	y12	993.523	13605620	997.53	1107329	4.9856 (y12 to y13)	4.7658 (y12 to y13)	4.87568	X	X
NLDAITTPDPTTNASLLTK	sp|P05231|IL6_HUMAN	Replicate 1_50xLLOQ_R1	y13	993.523	3086106	997.53	205714	Replicate 1_50xLLOQ_R2	y13	993.523	2854848	997.53	216804
NLDAITTPDPTTNASLLTK	sp|P05231|IL6_HUMAN	Replicate 2_25xLLOQ_R1	y10	993.523	9184355	997.53	1474843	Replicate 2_25xLLOQ_R2	y10	993.523	9092078	997.53	1508808	1.3879 (y10 to y12)	1.4132 (y10 to y12)	1.40055	X	X
NLDAITTPDPTTNASLLTK	sp|P05231|IL6_HUMAN	Replicate 2_25xLLOQ_R1	y12	993.523	6617406	997.53	1098707	Replicate 2_25xLLOQ_R2	y12	993.523	6433761	997.53	1112623	5.0278 (y12 to y13)	4.7408 (y12 to y13)	4.88428	X	X
NLDAITTPDPTTNASLLTK	sp|P05231|IL6_HUMAN	Replicate 2_25xLLOQ_R1	y13	993.523	1316170	997.53	213030	Replicate 2_25xLLOQ_R2	y13	993.523	1357106	997.53	221438
NLDAITTPDPTTNASLLTK	sp|P05231|IL6_HUMAN	Replicate 2_50xLLOQ_R1	y10	993.523	20681320	997.53	1616800	Replicate 2_50xLLOQ_R2	y10	993.523	20322584	997.53	1497392	1.4225 (y10 to y12)	1.4072 (y10 to y12)	1.41485	X	X
NLDAITTPDPTTNASLLTK	sp|P05231|IL6_HUMAN	Replicate 2_50xLLOQ_R1	y12	993.523	14538804	997.53	1182236	Replicate 2_50xLLOQ_R2	y12	993.523	14441771	997.53	1028983	4.8715 (y12 to y13)	4.9799 (y12 to y13)	4.92567	X	X
NLDAITTPDPTTNASLLTK	sp|P05231|IL6_HUMAN	Replicate 2_50xLLOQ_R1	y13	993.523	2984481	997.53	224457	Replicate 2_50xLLOQ_R2	y13	993.523	2900034	997.53	177823
NLDAITTPDPTTNASLLTK	sp|P05231|IL6_HUMAN	Replicate 3_25xLLOQ_R1	y10	993.523	9708316	997.53	1456705	Replicate 3_25xLLOQ_R2	y10	993.523	9426702	997.53	1507528	1.4088 (y10 to y12)	1.4741 (y10 to y12)	1.44146	X	X
NLDAITTPDPTTNASLLTK	sp|P05231|IL6_HUMAN	Replicate 3_25xLLOQ_R1	y12	993.523	6891368	997.53	997407	Replicate 3_25xLLOQ_R2	y12	993.523	6394688	997.53	1057820	4.6955 (y12 to y13)	4.6926 (y12 to y13)	4.69406	X	X
NLDAITTPDPTTNASLLTK	sp|P05231|IL6_HUMAN	Replicate 3_25xLLOQ_R1	y13	993.523	1467658	997.53	198984	Replicate 3_25xLLOQ_R2	y13	993.523	1362710	997.53	198164
NLDAITTPDPTTNASLLTK	sp|P05231|IL6_HUMAN	Replicate 3_50xLLOQ_R1	y10	993.523	20192310	997.53	1467488	Replicate 3_50xLLOQ_R2	y10	993.523	20545194	997.53	1478301	1.3925 (y10 to y12)	1.3913 (y10 to y12)	1.3919	X	X
NLDAITTPDPTTNASLLTK	sp|P05231|IL6_HUMAN	Replicate 3_50xLLOQ_R1	y12	993.523	14501052	997.53	1039192	Replicate 3_50xLLOQ_R2	y12	993.523	14766578	997.53	1007712	4.6878 (y12 to y13)	4.9614 (y12 to y13)	4.82461	X	X
NLDAITTPDPTTNASLLTK	sp|P05231|IL6_HUMAN	Replicate 3_50xLLOQ_R1	y13	993.523	3093339	997.53	204853	Replicate 3_50xLLOQ_R2	y13	993.523	2976301	997.53	178455
NLDAITTPDPTTNASLLTK	sp|P05231|IL6_HUMAN	Replicate 4_25xLLOQ_R1	y10	993.523	9165425	997.53	1465276	Replicate 4_25xLLOQ_R2	y10	993.523	8908039	997.53	1451154	1.3559 (y10 to y12)	1.4212 (y10 to y12)	1.38854	X	X
NLDAITTPDPTTNASLLTK	sp|P05231|IL6_HUMAN	Replicate 4_25xLLOQ_R1	y12	993.523	6759585	997.53	995824	Replicate 4_25xLLOQ_R2	y12	993.523	6268115	997.53	1054294	4.9655 (y12 to y13)	4.6735 (y12 to y13)	4.81949	X	X
NLDAITTPDPTTNASLLTK	sp|P05231|IL6_HUMAN	Replicate 4_25xLLOQ_R1	y13	993.523	1361314	997.53	201530	Replicate 4_25xLLOQ_R2	y13	993.523	1341203	997.53	214690
NLDAITTPDPTTNASLLTK	sp|P05231|IL6_HUMAN	Replicate 4_50xLLOQ_R1	y10	993.523	19626288	997.53	1520251	Replicate 4_50xLLOQ_R2	y10	993.523	22359448	997.53	1559760	1.3908 (y10 to y12)	1.4377 (y10 to y12)	1.41421	X	X
NLDAITTPDPTTNASLLTK	sp|P05231|IL6_HUMAN	Replicate 4_50xLLOQ_R1	y12	993.523	14111845	997.53	1078560	Replicate 4_50xLLOQ_R2	y12	993.523	15552742	997.53	1137205	4.9111 (y12 to y13)	4.7876 (y12 to y13)	4.84931	X	X
NLDAITTPDPTTNASLLTK	sp|P05231|IL6_HUMAN	Replicate 4_50xLLOQ_R1	y13	993.523	2873480	997.53	240707	Replicate 4_50xLLOQ_R2	y13	993.523	3248572	997.53	207777
NLDAITTPDPTTNASLLTK	sp|P05231|IL6_HUMAN	Replicate 5_25xLLOQ_R1	y10	993.523	10126961	997.53	1530682	Replicate 5_25xLLOQ_R2	y10	993.523	9890589	997.53	1452190	1.3640 (y10 to y12)	1.4580 (y10 to y12)	1.41099	X	X
NLDAITTPDPTTNASLLTK	sp|P05231|IL6_HUMAN	Replicate 5_25xLLOQ_R1	y12	993.523	7424400	997.53	1091915	Replicate 5_25xLLOQ_R2	y12	993.523	6783776	997.53	977436	4.7753 (y12 to y13)	4.9970 (y12 to y13)	4.88615	X	X
NLDAITTPDPTTNASLLTK	sp|P05231|IL6_HUMAN	Replicate 5_25xLLOQ_R1	y13	993.523	1554735	997.53	209066	Replicate 5_25xLLOQ_R2	y13	993.523	1357582	997.53	176379
NLDAITTPDPTTNASLLTK	sp|P05231|IL6_HUMAN	Replicate 5_50xLLOQ_R1	y10	993.523	19646662	997.53	1554579	Replicate 5_50xLLOQ_R2	y10	993.523	19589428	997.53	1596657	1.3657 (y10 to y12)	1.4564 (y10 to y12)	1.41104	X	X
NLDAITTPDPTTNASLLTK	sp|P05231|IL6_HUMAN	Replicate 5_50xLLOQ_R1	y12	993.523	14385762	997.53	1123185	Replicate 5_50xLLOQ_R2	y12	993.523	13450747	997.53	1065839	4.6857 (y12 to y13)	4.7478 (y12 to y13)	4.71672	X	X
NLDAITTPDPTTNASLLTK	sp|P05231|IL6_HUMAN	Replicate 5_50xLLOQ_R1	y13	993.523	3070161	997.53	211784	Replicate 5_50xLLOQ_R2	y13	993.523	2833065	997.53	231230
NLDAITTPDPTTNASLLTK	sp|P05231|IL6_HUMAN	Replicate 6_25xLLOQ_R1	y10	993.523	9559227	997.53	1446251	Replicate 6_25xLLOQ_R2	y10	993.523	9200012	997.53	1410616	1.3532 (y10 to y12)	1.4147 (y10 to y12)	1.38393	X	X
NLDAITTPDPTTNASLLTK	sp|P05231|IL6_HUMAN	Replicate 6_25xLLOQ_R1	y12	993.523	7064266	997.53	1018556	Replicate 6_25xLLOQ_R2	y12	993.523	6503266	997.53	1026388	4.7544 (y12 to y13)	4.5396 (y12 to y13)	4.64695	X	X
NLDAITTPDPTTNASLLTK	sp|P05231|IL6_HUMAN	Replicate 6_25xLLOQ_R1	y13	993.523	1485853	997.53	188616	Replicate 6_25xLLOQ_R2	y13	993.523	1432578	997.53	210750
NLDAITTPDPTTNASLLTK	sp|P05231|IL6_HUMAN	Replicate 6_50xLLOQ_R1	y10	993.523	20689854	997.53	1500619	Replicate 6_50xLLOQ_R2	y10	993.523	21095296	997.53	1529792	1.4030 (y10 to y12)	1.4082 (y10 to y12)	1.40563	X	X
NLDAITTPDPTTNASLLTK	sp|P05231|IL6_HUMAN	Replicate 6_50xLLOQ_R1	y12	993.523	14746375	997.53	1083138	Replicate 6_50xLLOQ_R2	y12	993.523	14980092	997.53	1057338	4.6868 (y12 to y13)	4.7394 (y12 to y13)	4.71308	X	X
NLDAITTPDPTTNASLLTK	sp|P05231|IL6_HUMAN	Replicate 6_50xLLOQ_R1	y13	993.523	3146395	997.53	246035	Replicate 6_50xLLOQ_R2	y13	993.523	3160749	997.53	228489
VLIQFLQK	sp|P05231|IL6_HUMAN	Replicate 1_25xLLOQ_R1	y4	494.813	6607906	498.82	3068097	Replicate 1_25xLLOQ_R2	y4	494.813	6370671	498.82	3074006	1.1052 (y4 to y6)	1.2648 (y4 to y6)	1.18496	X	X
VLIQFLQK	sp|P05231|IL6_HUMAN	Replicate 1_25xLLOQ_R1	y6	494.813	5979174	498.82	2389892	Replicate 1_25xLLOQ_R2	y6	494.813	5037046	498.82	2556806	1.5631 (y6 to y5)	1.5045 (y6 to y5)	1.53378	X	X
VLIQFLQK	sp|P05231|IL6_HUMAN	Replicate 1_25xLLOQ_R1	y5	494.813	3825249	498.82	1599755	Replicate 1_25xLLOQ_R2	y5	494.813	3348012	498.82	1660692
VLIQFLQK	sp|P05231|IL6_HUMAN	Replicate 1_50xLLOQ_R1	y4	494.813	13635165	498.82	3036796	Replicate 1_50xLLOQ_R2	y4	494.813	11566284	498.82	3270181	1.2004 (y4 to y6)	1.2214 (y4 to y6)	1.21089	X	X
VLIQFLQK	sp|P05231|IL6_HUMAN	Replicate 1_50xLLOQ_R1	y6	494.813	11358690	498.82	2382879	Replicate 1_50xLLOQ_R2	y6	494.813	9469921	498.82	2580080	1.4006 (y6 to y5)	1.5115 (y6 to y5)	1.45602	X	X
VLIQFLQK	sp|P05231|IL6_HUMAN	Replicate 1_50xLLOQ_R1	y5	494.813	8110058	498.82	1679274	Replicate 1_50xLLOQ_R2	y5	494.813	6265368	498.82	1681886
VLIQFLQK	sp|P05231|IL6_HUMAN	Replicate 2_25xLLOQ_R1	y4	494.813	6524832	498.82	3200028	Replicate 2_25xLLOQ_R2	y4	494.813	6550188	498.82	2992175	1.2776 (y4 to y6)	1.3277 (y4 to y6)	1.30264	X	X
VLIQFLQK	sp|P05231|IL6_HUMAN	Replicate 2_25xLLOQ_R1	y6	494.813	5107071	498.82	2689272	Replicate 2_25xLLOQ_R2	y6	494.813	4933611	498.82	2600340	1.3914 (y6 to y5)	1.5165 (y6 to y5)	1.45393	X	X
VLIQFLQK	sp|P05231|IL6_HUMAN	Replicate 2_25xLLOQ_R1	y5	494.813	3670443	498.82	1752916	Replicate 2_25xLLOQ_R2	y5	494.813	3253384	498.82	1660709
VLIQFLQK	sp|P05231|IL6_HUMAN	Replicate 2_50xLLOQ_R1	y4	494.813	11831379	498.82	3187947	Replicate 2_50xLLOQ_R2	y4	494.813	13202738	498.82	2957364	1.1995 (y4 to y6)	1.2298 (y4 to y6)	1.21464	X	X
VLIQFLQK	sp|P05231|IL6_HUMAN	Replicate 2_50xLLOQ_R1	y6	494.813	9863864	498.82	2639209	Replicate 2_50xLLOQ_R2	y6	494.813	10735530	498.82	2349408	1.4810 (y6 to y5)	1.4623 (y6 to y5)	1.47164	X	X
VLIQFLQK	sp|P05231|IL6_HUMAN	Replicate 2_50xLLOQ_R1	y5	494.813	6660320	498.82	1732863	Replicate 2_50xLLOQ_R2	y5	494.813	7341596	498.82	1528898
VLIQFLQK	sp|P05231|IL6_HUMAN	Replicate 3_25xLLOQ_R1	y4	494.813	6432407	498.82	3302649	Replicate 3_25xLLOQ_R2	y4	494.813	6496729	498.82	3046467	1.2155 (y4 to y6)	1.2767 (y4 to y6)	1.24611	X	X
VLIQFLQK	sp|P05231|IL6_HUMAN	Replicate 3_25xLLOQ_R1	y6	494.813	5291880	498.82	2733757	Replicate 3_25xLLOQ_R2	y6	494.813	5088673	498.82	2419267	1.5732 (y6 to y5)	1.5004 (y6 to y5)	1.53679	X	X
VLIQFLQK	sp|P05231|IL6_HUMAN	Replicate 3_25xLLOQ_R1	y5	494.813	3363857	498.82	1718345	Replicate 3_25xLLOQ_R2	y5	494.813	3391512	498.82	1747612
VLIQFLQK	sp|P05231|IL6_HUMAN	Replicate 3_50xLLOQ_R1	y4	494.813	13239768	498.82	2927530	Replicate 3_50xLLOQ_R2	y4	494.813	13600907	498.82	2942297	1.1568 (y4 to y6)	1.2498 (y4 to y6)	1.20329	X	X
VLIQFLQK	sp|P05231|IL6_HUMAN	Replicate 3_50xLLOQ_R1	y6	494.813	11445034	498.82	2383026	Replicate 3_50xLLOQ_R2	y6	494.813	10882796	498.82	2191861	1.5470 (y6 to y5)	1.4304 (y6 to y5)	1.48868	X	X
VLIQFLQK	sp|P05231|IL6_HUMAN	Replicate 3_50xLLOQ_R1	y5	494.813	7398386	498.82	1576184	Replicate 3_50xLLOQ_R2	y5	494.813	7608238	498.82	1460440
VLIQFLQK	sp|P05231|IL6_HUMAN	Replicate 4_25xLLOQ_R1	y4	494.813	5823206	498.82	3079134	Replicate 4_25xLLOQ_R2	y4	494.813	5331882	498.82	3119530	1.3166 (y4 to y6)	1.2695 (y4 to y6)	1.29306	X	X
VLIQFLQK	sp|P05231|IL6_HUMAN	Replicate 4_25xLLOQ_R1	y6	494.813	4422861	498.82	2469692	Replicate 4_25xLLOQ_R2	y6	494.813	4199978	498.82	2481301	1.4359 (y6 to y5)	1.4072 (y6 to y5)	1.42156	X	X
VLIQFLQK	sp|P05231|IL6_HUMAN	Replicate 4_25xLLOQ_R1	y5	494.813	3080204	498.82	1625808	Replicate 4_25xLLOQ_R2	y5	494.813	2984569	498.82	1684218
VLIQFLQK	sp|P05231|IL6_HUMAN	Replicate 4_50xLLOQ_R1	y4	494.813	12429402	498.82	3146135	Replicate 4_50xLLOQ_R2	y4	494.813	13805245	498.82	3058379	1.2057 (y4 to y6)	1.2076 (y4 to y6)	1.20666	X	X
VLIQFLQK	sp|P05231|IL6_HUMAN	Replicate 4_50xLLOQ_R1	y6	494.813	10308865	498.82	2475590	Replicate 4_50xLLOQ_R2	y6	494.813	11431764	498.82	2471637	1.5589 (y6 to y5)	1.5400 (y6 to y5)	1.54949	X	X
VLIQFLQK	sp|P05231|IL6_HUMAN	Replicate 4_50xLLOQ_R1	y5	494.813	6612770	498.82	1595955	Replicate 4_50xLLOQ_R2	y5	494.813	7423005	498.82	1631850
VLIQFLQK	sp|P05231|IL6_HUMAN	Replicate 5_25xLLOQ_R1	y4	494.813	6462814	498.82	3221417	Replicate 5_25xLLOQ_R2	y4	494.813	5686774	498.82	2926076	1.2380 (y4 to y6)	1.1798 (y4 to y6)	1.2089	X	X
VLIQFLQK	sp|P05231|IL6_HUMAN	Replicate 5_25xLLOQ_R1	y6	494.813	5220478	498.82	2554602	Replicate 5_25xLLOQ_R2	y6	494.813	4819975	498.82	2348568	1.5410 (y6 to y5)	1.5850 (y6 to y5)	1.56299	X	X
VLIQFLQK	sp|P05231|IL6_HUMAN	Replicate 5_25xLLOQ_R1	y5	494.813	3387796	498.82	1744889	Replicate 5_25xLLOQ_R2	y5	494.813	3040968	498.82	1711375
VLIQFLQK	sp|P05231|IL6_HUMAN	Replicate 5_50xLLOQ_R1	y4	494.813	12302263	498.82	3058315	Replicate 5_50xLLOQ_R2	y4	494.813	12349072	498.82	3167572	1.2264 (y4 to y6)	1.2778 (y4 to y6)	1.25209	X	X
VLIQFLQK	sp|P05231|IL6_HUMAN	Replicate 5_50xLLOQ_R1	y6	494.813	10031237	498.82	2399194	Replicate 5_50xLLOQ_R2	y6	494.813	9664435	498.82	2473691	1.5577 (y6 to y5)	1.5505 (y6 to y5)	1.55412	X	X
VLIQFLQK	sp|P05231|IL6_HUMAN	Replicate 5_50xLLOQ_R1	y5	494.813	6439610	498.82	1711085	Replicate 5_50xLLOQ_R2	y5	494.813	6233079	498.82	1626812
VLIQFLQK	sp|P05231|IL6_HUMAN	Replicate 6_25xLLOQ_R1	y4	494.813	6376022	498.82	2985197	Replicate 6_25xLLOQ_R2	y4	494.813	6919507	498.82	2941282	1.2268 (y4 to y6)	1.2365 (y4 to y6)	1.23166	X	X
VLIQFLQK	sp|P05231|IL6_HUMAN	Replicate 6_25xLLOQ_R1	y6	494.813	5197198	498.82	2443332	Replicate 6_25xLLOQ_R2	y6	494.813	5596077	498.82	2370751	1.3787 (y6 to y5)	1.5819 (y6 to y5)	1.48028	X	X
VLIQFLQK	sp|P05231|IL6_HUMAN	Replicate 6_25xLLOQ_R1	y5	494.813	3769708	498.82	1634034	Replicate 6_25xLLOQ_R2	y5	494.813	3537616	498.82	1536116
VLIQFLQK	sp|P05231|IL6_HUMAN	Replicate 6_50xLLOQ_R1	y4	494.813	12578996	498.82	3087719	Replicate 6_50xLLOQ_R2	y4	494.813	13643904	498.82	3046934	1.0861 (y4 to y6)	1.2386 (y4 to y6)	1.16239	X	X
VLIQFLQK	sp|P05231|IL6_HUMAN	Replicate 6_50xLLOQ_R1	y6	494.813	11581408	498.82	2572234	Replicate 6_50xLLOQ_R2	y6	494.813	11015185	498.82	2389909	1.6253 (y6 to y5)	1.4693 (y6 to y5)	1.54729	X	X
VLIQFLQK	sp|P05231|IL6_HUMAN	Replicate 6_50xLLOQ_R1	y5	494.813	7125853	498.82	1589003	Replicate 6_50xLLOQ_R2	y5	494.813	7496814	498.82	1615405
YILDGISALR	sp|P05231|IL6_HUMAN	Replicate 1_25xLLOQ_R1	y6	560.822	19318346	565.826	4060704	Replicate 1_25xLLOQ_R2	y6	560.822	20112858	565.826	3896945	1.0293 (y6 to y8)	0.9706 (y6 to y8)	0.99993	X	X
YILDGISALR	sp|P05231|IL6_HUMAN	Replicate 1_25xLLOQ_R1	y8	560.822	18768284	565.826	3963748	Replicate 1_25xLLOQ_R2	y8	560.822	20723100	565.826	3665378	1.8250 (y8 to y7)	1.8667 (y8 to y7)	1.84584	X	X
YILDGISALR	sp|P05231|IL6_HUMAN	Replicate 1_25xLLOQ_R1	y7	560.822	10284268	565.826	2134702	Replicate 1_25xLLOQ_R2	y7	560.822	11101235	565.826	2000271
YILDGISALR	sp|P05231|IL6_HUMAN	Replicate 1_50xLLOQ_R1	y8	560.822	40326352	565.826	3807882	Replicate 1_50xLLOQ_R2	y8	560.822	37243184	565.826	4112269	1.0192 (y8 to y6)	1.0066 (y8 to y6)	1.01289	X	X
YILDGISALR	sp|P05231|IL6_HUMAN	Replicate 1_50xLLOQ_R1	y6	560.822	39568204	565.826	3851467	Replicate 1_50xLLOQ_R2	y6	560.822	36997984	565.826	4142159	1.8513 (y6 to y7)	1.8027 (y6 to y7)	1.827	X	X
YILDGISALR	sp|P05231|IL6_HUMAN	Replicate 1_50xLLOQ_R1	y7	560.822	21373458	565.826	2101184	Replicate 1_50xLLOQ_R2	y7	560.822	20523446	565.826	2216940
YILDGISALR	sp|P05231|IL6_HUMAN	Replicate 2_25xLLOQ_R1	y8	560.822	18359466	565.826	3969604	Replicate 2_25xLLOQ_R2	y8	560.822	18175534	565.826	4107676	1.0122 (y8 to y6)	0.9666 (y8 to y6)	0.989388	X	X
YILDGISALR	sp|P05231|IL6_HUMAN	Replicate 2_25xLLOQ_R1	y6	560.822	18138850	565.826	4022774	Replicate 2_25xLLOQ_R2	y6	560.822	18803322	565.826	4091586	1.8477 (y6 to y7)	1.8558 (y6 to y7)	1.85176	X	X
YILDGISALR	sp|P05231|IL6_HUMAN	Replicate 2_25xLLOQ_R1	y7	560.822	9817013	565.826	2078098	Replicate 2_25xLLOQ_R2	y7	560.822	10132067	565.826	2154749
YILDGISALR	sp|P05231|IL6_HUMAN	Replicate 2_50xLLOQ_R1	y8	560.822	38355928	565.826	4113759	Replicate 2_50xLLOQ_R2	y8	560.822	41625312	565.826	3737425	1.0065 (y8 to y6)	1.0111 (y8 to y6)	1.00879	X	X
YILDGISALR	sp|P05231|IL6_HUMAN	Replicate 2_50xLLOQ_R1	y6	560.822	38107960	565.826	4039680	Replicate 2_50xLLOQ_R2	y6	560.822	41169692	565.826	3801063	1.8734 (y6 to y7)	1.9195 (y6 to y7)	1.89645	X	X
YILDGISALR	sp|P05231|IL6_HUMAN	Replicate 2_50xLLOQ_R1	y7	560.822	20341552	565.826	2262904	Replicate 2_50xLLOQ_R2	y7	560.822	21448218	565.826	2048736
YILDGISALR	sp|P05231|IL6_HUMAN	Replicate 3_25xLLOQ_R1	y8	560.822	19821262	565.826	3743105	Replicate 3_25xLLOQ_R2	y8	560.822	18340940	565.826	4024732	1.0283 (y8 to y6)	0.9791 (y8 to y6)	1.00371	X	X
YILDGISALR	sp|P05231|IL6_HUMAN	Replicate 3_25xLLOQ_R1	y6	560.822	19276342	565.826	3787922	Replicate 3_25xLLOQ_R2	y6	560.822	18731644	565.826	4051909	1.7805 (y6 to y7)	1.8599 (y6 to y7)	1.82023	X	X
YILDGISALR	sp|P05231|IL6_HUMAN	Replicate 3_25xLLOQ_R1	y7	560.822	10826193	565.826	1995724	Replicate 3_25xLLOQ_R2	y7	560.822	10071123	565.826	2228206
YILDGISALR	sp|P05231|IL6_HUMAN	Replicate 3_50xLLOQ_R1	y8	560.822	36657224	565.826	4053701	Replicate 3_50xLLOQ_R2	y8	560.822	39871988	565.826	3589386	1.0181 (y8 to y6)	0.9928 (y8 to y6)	1.00549	X	X
YILDGISALR	sp|P05231|IL6_HUMAN	Replicate 3_50xLLOQ_R1	y6	560.822	36004056	565.826	4018060	Replicate 3_50xLLOQ_R2	y6	560.822	40159276	565.826	3867300	1.7935 (y6 to y7)	1.8933 (y6 to y7)	1.84339	X	X
YILDGISALR	sp|P05231|IL6_HUMAN	Replicate 3_50xLLOQ_R1	y7	560.822	20074892	565.826	2213941	Replicate 3_50xLLOQ_R2	y7	560.822	21211364	565.826	1997683
YILDGISALR	sp|P05231|IL6_HUMAN	Replicate 4_25xLLOQ_R1	y8	560.822	18730544	565.826	3589683	Replicate 4_25xLLOQ_R2	y8	560.822	19290686	565.826	3731948	1.0072 (y8 to y6)	1.0103 (y8 to y6)	1.00874	X	X
YILDGISALR	sp|P05231|IL6_HUMAN	Replicate 4_25xLLOQ_R1	y6	560.822	18597064	565.826	3716507	Replicate 4_25xLLOQ_R2	y6	560.822	19094150	565.826	3894102	1.8526 (y6 to y7)	1.8751 (y6 to y7)	1.86385	X	X
YILDGISALR	sp|P05231|IL6_HUMAN	Replicate 4_25xLLOQ_R1	y7	560.822	10038290	565.826	1988511	Replicate 4_25xLLOQ_R2	y7	560.822	10183043	565.826	2055447
YILDGISALR	sp|P05231|IL6_HUMAN	Replicate 4_50xLLOQ_R1	y8	560.822	37676876	565.826	3974583	Replicate 4_50xLLOQ_R2	y8	560.822	42384996	565.826	3995521	1.0194 (y8 to y6)	1.0025 (y8 to y6)	1.01095	X	X
YILDGISALR	sp|P05231|IL6_HUMAN	Replicate 4_50xLLOQ_R1	y6	560.822	36958504	565.826	4011666	Replicate 4_50xLLOQ_R2	y6	560.822	42281288	565.826	4113858	1.7907 (y6 to y7)	1.8317 (y6 to y7)	1.81118	X	X
YILDGISALR	sp|P05231|IL6_HUMAN	Replicate 4_50xLLOQ_R1	y7	560.822	20639638	565.826	2128382	Replicate 4_50xLLOQ_R2	y7	560.822	23083094	565.826	2263921
YILDGISALR	sp|P05231|IL6_HUMAN	Replicate 5_25xLLOQ_R1	y8	560.822	20534418	565.826	3846769	Replicate 5_25xLLOQ_R2	y8	560.822	19220760	565.826	3553782	1.0055 (y8 to y6)	1.0096 (y8 to y6)	1.00754	X	X
YILDGISALR	sp|P05231|IL6_HUMAN	Replicate 5_25xLLOQ_R1	y6	560.822	20423084	565.826	3758050	Replicate 5_25xLLOQ_R2	y6	560.822	19037534	565.826	3819666	1.8800 (y6 to y7)	1.8164 (y6 to y7)	1.84818	X	X
YILDGISALR	sp|P05231|IL6_HUMAN	Replicate 5_25xLLOQ_R1	y7	560.822	10863474	565.826	2052240	Replicate 5_25xLLOQ_R2	y7	560.822	10481062	565.826	1921336
YILDGISALR	sp|P05231|IL6_HUMAN	Replicate 5_50xLLOQ_R1	y6	560.822	37858084	565.826	3911170	Replicate 5_50xLLOQ_R2	y6	560.822	37126836	565.826	4145852	1.0006 (y6 to y8)	1.0293 (y6 to y8)	1.01493	X	X
YILDGISALR	sp|P05231|IL6_HUMAN	Replicate 5_50xLLOQ_R1	y8	560.822	37837068	565.826	3891614	Replicate 5_50xLLOQ_R2	y8	560.822	36070152	565.826	4164286	1.8305 (y8 to y7)	1.8649 (y8 to y7)	1.8477	X	X
YILDGISALR	sp|P05231|IL6_HUMAN	Replicate 5_50xLLOQ_R1	y7	560.822	20670874	565.826	2089171	Replicate 5_50xLLOQ_R2	y7	560.822	19341138	565.826	2278808
YILDGISALR	sp|P05231|IL6_HUMAN	Replicate 6_25xLLOQ_R1	y8	560.822	18866500	565.826	3672191	Replicate 6_25xLLOQ_R2	y8	560.822	18716752	565.826	3553615	1.0062 (y8 to y6)	0.9993 (y8 to y6)	1.00275	X	X
YILDGISALR	sp|P05231|IL6_HUMAN	Replicate 6_25xLLOQ_R1	y6	560.822	18749790	565.826	3790665	Replicate 6_25xLLOQ_R2	y6	560.822	18730438	565.826	3688113	1.8219 (y6 to y7)	1.8788 (y6 to y7)	1.85035	X	X
YILDGISALR	sp|P05231|IL6_HUMAN	Replicate 6_25xLLOQ_R1	y7	560.822	10291081	565.826	2070363	Replicate 6_25xLLOQ_R2	y7	560.822	9969615	565.826	2037046
YILDGISALR	sp|P05231|IL6_HUMAN	Replicate 6_50xLLOQ_R1	y8	560.822	40672784	565.826	3779562	Replicate 6_50xLLOQ_R2	y8	560.822	40272204	565.826	3890326	1.0281 (y8 to y6)	1.0066 (y8 to y6)	1.01731	X	X
YILDGISALR	sp|P05231|IL6_HUMAN	Replicate 6_50xLLOQ_R1	y6	560.822	39563000	565.826	3928485	Replicate 6_50xLLOQ_R2	y6	560.822	40009184	565.826	3889144	1.8085 (y6 to y7)	1.8910 (y6 to y7)	1.84975	X	X
YILDGISALR	sp|P05231|IL6_HUMAN	Replicate 6_50xLLOQ_R1	y7	560.822	21876596	565.826	2009166	Replicate 6_50xLLOQ_R2	y7	560.822	21157226	565.826	2021967
LSELIQPLPLER	sp|Q92876|KLK6_HUMAN	Replicate 1_25xLLOQ_R1	y6	704.414	140162624	709.418	13050924	Replicate 1_25xLLOQ_R2	y6	704.414	148460064	709.418	13088774	3.1707 (y6 to y7)	3.1560 (y6 to y7)	3.16336	X	X
LSELIQPLPLER	sp|Q92876|KLK6_HUMAN	Replicate 1_25xLLOQ_R1	y7	704.414	44204888	709.418	4211510	Replicate 1_25xLLOQ_R2	y7	704.414	47041056	709.418	4050300	1.0506 (y7 to y8)	1.0381 (y7 to y8)	1.04436	X	X
LSELIQPLPLER	sp|Q92876|KLK6_HUMAN	Replicate 1_25xLLOQ_R1	y8	704.414	42075952	709.418	3879370	Replicate 1_25xLLOQ_R2	y8	704.414	45313840	709.418	3999598
LSELIQPLPLER	sp|Q92876|KLK6_HUMAN	Replicate 1_50xLLOQ_R1	y6	704.414	286467840	709.418	13104421	Replicate 1_50xLLOQ_R2	y6	704.414	274373984	709.418	13293173	3.1489 (y6 to y7)	3.2094 (y6 to y7)	3.17915	X	X
LSELIQPLPLER	sp|Q92876|KLK6_HUMAN	Replicate 1_50xLLOQ_R1	y7	704.414	90972840	709.418	4156635	Replicate 1_50xLLOQ_R2	y7	704.414	85491544	709.418	4290882	1.0499 (y7 to y8)	1.0544 (y7 to y8)	1.05215	X	X
LSELIQPLPLER	sp|Q92876|KLK6_HUMAN	Replicate 1_50xLLOQ_R1	y8	704.414	86652336	709.418	3943842	Replicate 1_50xLLOQ_R2	y8	704.414	81077832	709.418	4155764
LSELIQPLPLER	sp|Q92876|KLK6_HUMAN	Replicate 2_25xLLOQ_R1	y6	704.414	138072592	709.418	12923559	Replicate 2_25xLLOQ_R2	y6	704.414	141479792	709.418	12839724	3.1849 (y6 to y7)	3.2271 (y6 to y7)	3.20605	X	X
LSELIQPLPLER	sp|Q92876|KLK6_HUMAN	Replicate 2_25xLLOQ_R1	y7	704.414	43351664	709.418	4159829	Replicate 2_25xLLOQ_R2	y7	704.414	43840488	709.418	4211231	1.0403 (y7 to y8)	1.0176 (y7 to y8)	1.02898	X	X
LSELIQPLPLER	sp|Q92876|KLK6_HUMAN	Replicate 2_25xLLOQ_R1	y8	704.414	41671328	709.418	3925984	Replicate 2_25xLLOQ_R2	y8	704.414	43080852	709.418	3914094
LSELIQPLPLER	sp|Q92876|KLK6_HUMAN	Replicate 2_50xLLOQ_R1	y6	704.414	285802784	709.418	13355243	Replicate 2_50xLLOQ_R2	y6	704.414	297992352	709.418	12965465	3.1062 (y6 to y7)	3.1111 (y6 to y7)	3.10869	X	X
LSELIQPLPLER	sp|Q92876|KLK6_HUMAN	Replicate 2_50xLLOQ_R1	y7	704.414	92009648	709.418	4374976	Replicate 2_50xLLOQ_R2	y7	704.414	95782192	709.418	3954750	1.0688 (y7 to y8)	1.0482 (y7 to y8)	1.05851	X	X
LSELIQPLPLER	sp|Q92876|KLK6_HUMAN	Replicate 2_50xLLOQ_R1	y8	704.414	86084272	709.418	4128944	Replicate 2_50xLLOQ_R2	y8	704.414	91378328	709.418	3887224
LSELIQPLPLER	sp|Q92876|KLK6_HUMAN	Replicate 3_25xLLOQ_R1	y6	704.414	141153984	709.418	12836350	Replicate 3_25xLLOQ_R2	y6	704.414	139676736	709.418	13001390	3.1816 (y6 to y7)	3.2065 (y6 to y7)	3.19403	X	X
LSELIQPLPLER	sp|Q92876|KLK6_HUMAN	Replicate 3_25xLLOQ_R1	y7	704.414	44366276	709.418	4041473	Replicate 3_25xLLOQ_R2	y7	704.414	43560500	709.418	4071688	1.0464 (y7 to y8)	1.0411 (y7 to y8)	1.04371	X	X
LSELIQPLPLER	sp|Q92876|KLK6_HUMAN	Replicate 3_25xLLOQ_R1	y8	704.414	42400360	709.418	3894462	Replicate 3_25xLLOQ_R2	y8	704.414	41842720	709.418	3976741
LSELIQPLPLER	sp|Q92876|KLK6_HUMAN	Replicate 3_50xLLOQ_R1	y6	704.414	301411936	709.418	12770457	Replicate 3_50xLLOQ_R2	y6	704.414	286441184	709.418	12566090	3.0697 (y6 to y7)	3.1410 (y6 to y7)	3.10536	X	X
LSELIQPLPLER	sp|Q92876|KLK6_HUMAN	Replicate 3_50xLLOQ_R1	y7	704.414	98189808	709.418	4067406	Replicate 3_50xLLOQ_R2	y7	704.414	91193024	709.418	4046219	1.0669 (y7 to y8)	1.0580 (y7 to y8)	1.06245	X	X
LSELIQPLPLER	sp|Q92876|KLK6_HUMAN	Replicate 3_50xLLOQ_R1	y8	704.414	92032008	709.418	3895153	Replicate 3_50xLLOQ_R2	y8	704.414	86194480	709.418	3879756
LSELIQPLPLER	sp|Q92876|KLK6_HUMAN	Replicate 4_25xLLOQ_R1	y6	704.414	141906256	709.418	12530270	Replicate 4_25xLLOQ_R2	y6	704.414	134805472	709.418	13006185	3.1023 (y6 to y7)	3.2147 (y6 to y7)	3.1585	X	X
LSELIQPLPLER	sp|Q92876|KLK6_HUMAN	Replicate 4_25xLLOQ_R1	y7	704.414	45742892	709.418	4050695	Replicate 4_25xLLOQ_R2	y7	704.414	41933460	709.418	4077549	1.0755 (y7 to y8)	1.0070 (y7 to y8)	1.04125	X	X
LSELIQPLPLER	sp|Q92876|KLK6_HUMAN	Replicate 4_25xLLOQ_R1	y8	704.414	42531892	709.418	3829140	Replicate 4_25xLLOQ_R2	y8	704.414	41642168	709.418	4045453
LSELIQPLPLER	sp|Q92876|KLK6_HUMAN	Replicate 4_50xLLOQ_R1	y6	704.414	284752256	709.418	13010146	Replicate 4_50xLLOQ_R2	y6	704.414	307665216	709.418	13442078	3.0622 (y6 to y7)	3.1251 (y6 to y7)	3.09367	X	X
LSELIQPLPLER	sp|Q92876|KLK6_HUMAN	Replicate 4_50xLLOQ_R1	y7	704.414	92989568	709.418	4140718	Replicate 4_50xLLOQ_R2	y7	704.414	98448272	709.418	4180950	1.0597 (y7 to y8)	1.0580 (y7 to y8)	1.05883	X	X
LSELIQPLPLER	sp|Q92876|KLK6_HUMAN	Replicate 4_50xLLOQ_R1	y8	704.414	87750944	709.418	4007125	Replicate 4_50xLLOQ_R2	y8	704.414	93055472	709.418	4064234
LSELIQPLPLER	sp|Q92876|KLK6_HUMAN	Replicate 5_25xLLOQ_R1	y6	704.414	144797792	709.418	13256291	Replicate 5_25xLLOQ_R2	y6	704.414	142813392	709.418	12657170	3.1517 (y6 to y7)	3.1226 (y6 to y7)	3.13716	X	X
LSELIQPLPLER	sp|Q92876|KLK6_HUMAN	Replicate 5_25xLLOQ_R1	y7	704.414	45942308	709.418	4335918	Replicate 5_25xLLOQ_R2	y7	704.414	45735540	709.418	4095460	1.0574 (y7 to y8)	1.0603 (y7 to y8)	1.05885	X	X
LSELIQPLPLER	sp|Q92876|KLK6_HUMAN	Replicate 5_25xLLOQ_R1	y8	704.414	43447080	709.418	4130204	Replicate 5_25xLLOQ_R2	y8	704.414	43135996	709.418	3916172
LSELIQPLPLER	sp|Q92876|KLK6_HUMAN	Replicate 5_50xLLOQ_R1	y6	704.414	295099072	709.418	12582740	Replicate 5_50xLLOQ_R2	y6	704.414	281722784	709.418	13250465	3.0967 (y6 to y7)	3.2074 (y6 to y7)	3.15205	X	X
LSELIQPLPLER	sp|Q92876|KLK6_HUMAN	Replicate 5_50xLLOQ_R1	y7	704.414	95295704	709.418	4030944	Replicate 5_50xLLOQ_R2	y7	704.414	87834248	709.418	4194642	1.0526 (y7 to y8)	1.0333 (y7 to y8)	1.04296	X	X
LSELIQPLPLER	sp|Q92876|KLK6_HUMAN	Replicate 5_50xLLOQ_R1	y8	704.414	90533528	709.418	3816523	Replicate 5_50xLLOQ_R2	y8	704.414	85002776	709.418	4057296
LSELIQPLPLER	sp|Q92876|KLK6_HUMAN	Replicate 6_25xLLOQ_R1	y6	704.414	140540832	709.418	12736387	Replicate 6_25xLLOQ_R2	y6	704.414	139824960	709.418	12478266	3.0862 (y6 to y7)	3.1123 (y6 to y7)	3.09926	X	X
LSELIQPLPLER	sp|Q92876|KLK6_HUMAN	Replicate 6_25xLLOQ_R1	y7	704.414	45538156	709.418	3978808	Replicate 6_25xLLOQ_R2	y7	704.414	44926692	709.418	3943322	1.0659 (y7 to y8)	1.0460 (y7 to y8)	1.05595	X	X
LSELIQPLPLER	sp|Q92876|KLK6_HUMAN	Replicate 6_25xLLOQ_R1	y8	704.414	42724720	709.418	3822985	Replicate 6_25xLLOQ_R2	y8	704.414	42948960	709.418	3866422
LSELIQPLPLER	sp|Q92876|KLK6_HUMAN	Replicate 6_50xLLOQ_R1	y6	704.414	293944928	709.418	13062606	Replicate 6_50xLLOQ_R2	y6	704.414	298626496	709.418	13069929	3.1632 (y6 to y7)	3.1166 (y6 to y7)	3.13988	X	X
LSELIQPLPLER	sp|Q92876|KLK6_HUMAN	Replicate 6_50xLLOQ_R1	y7	704.414	92927744	709.418	4198410	Replicate 6_50xLLOQ_R2	y7	704.414	95817976	709.418	4118103	1.0498 (y7 to y8)	1.0439 (y7 to y8)	1.04683	X	X
LSELIQPLPLER	sp|Q92876|KLK6_HUMAN	Replicate 6_50xLLOQ_R1	y8	704.414	88520608	709.418	4028828	Replicate 6_50xLLOQ_R2	y8	704.414	91790032	709.418	3978263
PGVYTNVCR	sp|Q92876|KLK6_HUMAN	Replicate 1_25xLLOQ_R1	y6	533.261	545630	538.265	1283988	Replicate 1_25xLLOQ_R2	y6	533.261	485714	538.265	1414405	1.3265 (y6 to y8)	1.3330 (y6 to y8)	1.32973	X	X
PGVYTNVCR	sp|Q92876|KLK6_HUMAN	Replicate 1_25xLLOQ_R1	y8	533.261	411331	538.265	983436	Replicate 1_25xLLOQ_R2	y8	533.261	364386	538.265	1085596	1.0814 (y8 to y5)	1.0487 (y8 to y5)	1.06504	X	X
PGVYTNVCR	sp|Q92876|KLK6_HUMAN	Replicate 1_25xLLOQ_R1	y5	533.261	380366	538.265	899983	Replicate 1_25xLLOQ_R2	y5	533.261	347476	538.265	995037
PGVYTNVCR	sp|Q92876|KLK6_HUMAN	Replicate 1_50xLLOQ_R1	y6	533.261	1097943	538.265	1355026	Replicate 1_50xLLOQ_R2	y6	533.261	953993	538.265	1419433	1.2919 (y6 to y8)	1.2968 (y6 to y8)	1.29431	X	X
PGVYTNVCR	sp|Q92876|KLK6_HUMAN	Replicate 1_50xLLOQ_R1	y8	533.261	849899	538.265	1038561	Replicate 1_50xLLOQ_R2	y8	533.261	735669	538.265	1092756	1.1074 (y8 to y5)	1.0775 (y8 to y5)	1.09242	X	X
PGVYTNVCR	sp|Q92876|KLK6_HUMAN	Replicate 1_50xLLOQ_R1	y5	533.261	767481	538.265	967587	Replicate 1_50xLLOQ_R2	y5	533.261	682785	538.265	1001774
PGVYTNVCR	sp|Q92876|KLK6_HUMAN	Replicate 2_25xLLOQ_R1	y6	533.261	515674	538.265	1293210	Replicate 2_25xLLOQ_R2	y6	533.261	477176	538.265	1412673	1.2914 (y6 to y8)	1.2996 (y6 to y8)	1.29549	X	X
PGVYTNVCR	sp|Q92876|KLK6_HUMAN	Replicate 2_25xLLOQ_R1	y8	533.261	399318	538.265	992192	Replicate 2_25xLLOQ_R2	y8	533.261	367175	538.265	1105176	1.0891 (y8 to y5)	1.0787 (y8 to y5)	1.08393	X	X
PGVYTNVCR	sp|Q92876|KLK6_HUMAN	Replicate 2_25xLLOQ_R1	y5	533.261	366636	538.265	896959	Replicate 2_25xLLOQ_R2	y5	533.261	340382	538.265	971412
PGVYTNVCR	sp|Q92876|KLK6_HUMAN	Replicate 2_50xLLOQ_R1	y6	533.261	1005244	538.265	1444211	Replicate 2_50xLLOQ_R2	y6	533.261	1082029	538.265	1287681	1.2937 (y6 to y8)	1.3544 (y6 to y8)	1.32402	X	X
PGVYTNVCR	sp|Q92876|KLK6_HUMAN	Replicate 2_50xLLOQ_R1	y8	533.261	777057	538.265	1113444	Replicate 2_50xLLOQ_R2	y8	533.261	798903	538.265	995409	1.1080 (y8 to y5)	1.0875 (y8 to y5)	1.09778	X	X
PGVYTNVCR	sp|Q92876|KLK6_HUMAN	Replicate 2_50xLLOQ_R1	y5	533.261	701302	538.265	1015535	Replicate 2_50xLLOQ_R2	y5	533.261	734597	538.265	900344
PGVYTNVCR	sp|Q92876|KLK6_HUMAN	Replicate 3_25xLLOQ_R1	y6	533.261	487403	538.265	1407238	Replicate 3_25xLLOQ_R2	y6	533.261	466532	538.265	1369992	1.3092 (y6 to y8)	1.3061 (y6 to y8)	1.30763	X	X
PGVYTNVCR	sp|Q92876|KLK6_HUMAN	Replicate 3_25xLLOQ_R1	y8	533.261	372302	538.265	1085882	Replicate 3_25xLLOQ_R2	y8	533.261	357195	538.265	1076200	1.1193 (y8 to y5)	1.0744 (y8 to y5)	1.09681	X	X
PGVYTNVCR	sp|Q92876|KLK6_HUMAN	Replicate 3_25xLLOQ_R1	y5	533.261	332634	538.265	989076	Replicate 3_25xLLOQ_R2	y5	533.261	332471	538.265	968374
PGVYTNVCR	sp|Q92876|KLK6_HUMAN	Replicate 3_50xLLOQ_R1	y6	533.261	981686	538.265	1456858	Replicate 3_50xLLOQ_R2	y6	533.261	966846	538.265	1399958	1.2814 (y6 to y8)	1.2938 (y6 to y8)	1.28757	X	X
PGVYTNVCR	sp|Q92876|KLK6_HUMAN	Replicate 3_50xLLOQ_R1	y8	533.261	766125	538.265	1093383	Replicate 3_50xLLOQ_R2	y8	533.261	747311	538.265	1100627	1.1190 (y8 to y5)	1.0841 (y8 to y5)	1.10155	X	X
PGVYTNVCR	sp|Q92876|KLK6_HUMAN	Replicate 3_50xLLOQ_R1	y5	533.261	684668	538.265	999233	Replicate 3_50xLLOQ_R2	y5	533.261	689318	538.265	984453
PGVYTNVCR	sp|Q92876|KLK6_HUMAN	Replicate 4_25xLLOQ_R1	y6	533.261	472835	538.265	1433764	Replicate 4_25xLLOQ_R2	y6	533.261	516002	538.265	1323286	1.2912 (y6 to y8)	1.3324 (y6 to y8)	1.3118	X	X
PGVYTNVCR	sp|Q92876|KLK6_HUMAN	Replicate 4_25xLLOQ_R1	y8	533.261	366198	538.265	1115930	Replicate 4_25xLLOQ_R2	y8	533.261	387274	538.265	978312	1.1164 (y8 to y5)	1.1010 (y8 to y5)	1.10874	X	X
PGVYTNVCR	sp|Q92876|KLK6_HUMAN	Replicate 4_25xLLOQ_R1	y5	533.261	328008	538.265	1009081	Replicate 4_25xLLOQ_R2	y5	533.261	351732	538.265	914273
PGVYTNVCR	sp|Q92876|KLK6_HUMAN	Replicate 4_50xLLOQ_R1	y6	533.261	993242	538.265	1392512	Replicate 4_50xLLOQ_R2	y6	533.261	1127939	538.265	1326139	1.2967 (y6 to y8)	1.3004 (y6 to y8)	1.29855	X	X
PGVYTNVCR	sp|Q92876|KLK6_HUMAN	Replicate 4_50xLLOQ_R1	y8	533.261	765962	538.265	1067045	Replicate 4_50xLLOQ_R2	y8	533.261	867400	538.265	1006316	1.1125 (y8 to y5)	1.1037 (y8 to y5)	1.10813	X	X
PGVYTNVCR	sp|Q92876|KLK6_HUMAN	Replicate 4_50xLLOQ_R1	y5	533.261	688476	538.265	974235	Replicate 4_50xLLOQ_R2	y5	533.261	785893	538.265	916738
PGVYTNVCR	sp|Q92876|KLK6_HUMAN	Replicate 5_25xLLOQ_R1	y6	533.261	500377	538.265	1456627	Replicate 5_25xLLOQ_R2	y6	533.261	474628	538.265	1382672	1.3460 (y6 to y8)	1.2884 (y6 to y8)	1.31722	X	X
PGVYTNVCR	sp|Q92876|KLK6_HUMAN	Replicate 5_25xLLOQ_R1	y8	533.261	371750	538.265	1116109	Replicate 5_25xLLOQ_R2	y8	533.261	368377	538.265	1070729	1.0530 (y8 to y5)	1.1019 (y8 to y5)	1.07742	X	X
PGVYTNVCR	sp|Q92876|KLK6_HUMAN	Replicate 5_25xLLOQ_R1	y5	533.261	353048	538.265	999758	Replicate 5_25xLLOQ_R2	y5	533.261	334322	538.265	973475
PGVYTNVCR	sp|Q92876|KLK6_HUMAN	Replicate 5_50xLLOQ_R1	y6	533.261	1026975	538.265	1246213	Replicate 5_50xLLOQ_R2	y6	533.261	964377	538.265	1421796	1.2844 (y6 to y8)	1.2925 (y6 to y8)	1.28845	X	X
PGVYTNVCR	sp|Q92876|KLK6_HUMAN	Replicate 5_50xLLOQ_R1	y8	533.261	799574	538.265	958954	Replicate 5_50xLLOQ_R2	y8	533.261	746132	538.265	1066929	1.1037 (y8 to y5)	1.0804 (y8 to y5)	1.09205	X	X
PGVYTNVCR	sp|Q92876|KLK6_HUMAN	Replicate 5_50xLLOQ_R1	y5	533.261	724441	538.265	889083	Replicate 5_50xLLOQ_R2	y5	533.261	690618	538.265	988530
PGVYTNVCR	sp|Q92876|KLK6_HUMAN	Replicate 6_25xLLOQ_R1	y6	533.261	471876	538.265	1398261	Replicate 6_25xLLOQ_R2	y6	533.261	479054	538.265	1407400	1.2775 (y6 to y8)	1.3122 (y6 to y8)	1.29485	X	X
PGVYTNVCR	sp|Q92876|KLK6_HUMAN	Replicate 6_25xLLOQ_R1	y8	533.261	369388	538.265	1097647	Replicate 6_25xLLOQ_R2	y8	533.261	365064	538.265	1050571	1.1137 (y8 to y5)	1.0914 (y8 to y5)	1.10255	X	X
PGVYTNVCR	sp|Q92876|KLK6_HUMAN	Replicate 6_25xLLOQ_R1	y5	533.261	331685	538.265	980468	Replicate 6_25xLLOQ_R2	y5	533.261	334481	538.265	975282
PGVYTNVCR	sp|Q92876|KLK6_HUMAN	Replicate 6_50xLLOQ_R1	y6	533.261	976984	538.265	1460039	Replicate 6_50xLLOQ_R2	y6	533.261	1071121	538.265	1363601	1.2603 (y6 to y8)	1.2624 (y6 to y8)	1.26135	X	X
PGVYTNVCR	sp|Q92876|KLK6_HUMAN	Replicate 6_50xLLOQ_R1	y8	533.261	775223	538.265	1130194	Replicate 6_50xLLOQ_R2	y8	533.261	848460	538.265	1024005	1.1198 (y8 to y5)	1.1189 (y8 to y5)	1.11933	X	X
PGVYTNVCR	sp|Q92876|KLK6_HUMAN	Replicate 6_50xLLOQ_R1	y5	533.261	692311	538.265	1044207	Replicate 6_50xLLOQ_R2	y5	533.261	758300	538.265	938664
CANITIIEHQK	sp|Q9UBX7|KLK11_HUMAN	Replicate 1_25xLLOQ_R1	y5	442.899	683983	445.571	2103345	Replicate 1_25xLLOQ_R2	y5	442.899	670535	445.571	2100944	1.4444 (y5 to y4)	1.3447 (y5 to y4)	1.39454	X	X
CANITIIEHQK	sp|Q9UBX7|KLK11_HUMAN	Replicate 1_25xLLOQ_R1	y4	442.899	473545	445.571	1476061	Replicate 1_25xLLOQ_R2	y4	442.899	498656	445.571	1454689	1.5147 (y4 to b4)	1.6102 (y4 to b4)	1.56242	X	X
CANITIIEHQK	sp|Q9UBX7|KLK11_HUMAN	Replicate 1_25xLLOQ_R1	b4	442.899	312641	445.571	887442	Replicate 1_25xLLOQ_R2	b4	442.899	309690	445.571	886465
CANITIIEHQK	sp|Q9UBX7|KLK11_HUMAN	Replicate 1_50xLLOQ_R1	y5	442.899	1458347	445.571	2076260	Replicate 1_50xLLOQ_R2	y5	442.899	1307772	445.571	2120541	1.3766 (y5 to y4)	1.3871 (y5 to y4)	1.38184	X	X
CANITIIEHQK	sp|Q9UBX7|KLK11_HUMAN	Replicate 1_50xLLOQ_R1	y4	442.899	1059420	445.571	1469925	Replicate 1_50xLLOQ_R2	y4	442.899	942785	445.571	1464789	1.6727 (y4 to b4)	1.6458 (y4 to b4)	1.65922	X	X
CANITIIEHQK	sp|Q9UBX7|KLK11_HUMAN	Replicate 1_50xLLOQ_R1	b4	442.899	633376	445.571	896794	Replicate 1_50xLLOQ_R2	b4	442.899	572849	445.571	912216
CANITIIEHQK	sp|Q9UBX7|KLK11_HUMAN	Replicate 2_25xLLOQ_R1	y5	442.899	729123	445.571	1936764	Replicate 2_25xLLOQ_R2	y5	442.899	648976	445.571	2042815	1.4698 (y5 to y4)	1.3352 (y5 to y4)	1.4025	X	X
CANITIIEHQK	sp|Q9UBX7|KLK11_HUMAN	Replicate 2_25xLLOQ_R1	y4	442.899	496067	445.571	1387646	Replicate 2_25xLLOQ_R2	y4	442.899	486051	445.571	1422539	1.6429 (y4 to b4)	1.7763 (y4 to b4)	1.70957	X	X
CANITIIEHQK	sp|Q9UBX7|KLK11_HUMAN	Replicate 2_25xLLOQ_R1	b4	442.899	301950	445.571	851386	Replicate 2_25xLLOQ_R2	b4	442.899	273638	445.571	889425
CANITIIEHQK	sp|Q9UBX7|KLK11_HUMAN	Replicate 2_50xLLOQ_R1	y5	442.899	1404460	445.571	2175723	Replicate 2_50xLLOQ_R2	y5	442.899	1433417	445.571	1869903	1.4364 (y5 to y4)	1.3958 (y5 to y4)	1.41609	X	X
CANITIIEHQK	sp|Q9UBX7|KLK11_HUMAN	Replicate 2_50xLLOQ_R1	y4	442.899	977785	445.571	1508821	Replicate 2_50xLLOQ_R2	y4	442.899	1026935	445.571	1356854	1.5772 (y4 to b4)	1.7419 (y4 to b4)	1.65954	X	X
CANITIIEHQK	sp|Q9UBX7|KLK11_HUMAN	Replicate 2_50xLLOQ_R1	b4	442.899	619942	445.571	897192	Replicate 2_50xLLOQ_R2	b4	442.899	589559	445.571	817760
CANITIIEHQK	sp|Q9UBX7|KLK11_HUMAN	Replicate 3_25xLLOQ_R1	y5	442.899	679679	445.571	2096136	Replicate 3_25xLLOQ_R2	y5	442.899	611788	445.571	1981006	1.4219 (y5 to y4)	1.3051 (y5 to y4)	1.36353	X	X
CANITIIEHQK	sp|Q9UBX7|KLK11_HUMAN	Replicate 3_25xLLOQ_R1	y4	442.899	478000	445.571	1477255	Replicate 3_25xLLOQ_R2	y4	442.899	468753	445.571	1436532	1.6979 (y4 to b4)	1.7465 (y4 to b4)	1.72221	X	X
CANITIIEHQK	sp|Q9UBX7|KLK11_HUMAN	Replicate 3_25xLLOQ_R1	b4	442.899	281526	445.571	896356	Replicate 3_25xLLOQ_R2	b4	442.899	268392	445.571	867659
CANITIIEHQK	sp|Q9UBX7|KLK11_HUMAN	Replicate 3_50xLLOQ_R1	y5	442.899	1379789	445.571	2119735	Replicate 3_50xLLOQ_R2	y5	442.899	1325889	445.571	2069490	1.4624 (y5 to y4)	1.4273 (y5 to y4)	1.44482	X	X
CANITIIEHQK	sp|Q9UBX7|KLK11_HUMAN	Replicate 3_50xLLOQ_R1	y4	442.899	943537	445.571	1493405	Replicate 3_50xLLOQ_R2	y4	442.899	928955	445.571	1458673	1.6245 (y4 to b4)	1.5998 (y4 to b4)	1.61213	X	X
CANITIIEHQK	sp|Q9UBX7|KLK11_HUMAN	Replicate 3_50xLLOQ_R1	b4	442.899	580828	445.571	908009	Replicate 3_50xLLOQ_R2	b4	442.899	580673	445.571	894915
CANITIIEHQK	sp|Q9UBX7|KLK11_HUMAN	Replicate 4_25xLLOQ_R1	y5	442.899	643433	445.571	2143828	Replicate 4_25xLLOQ_R2	y5	442.899	667869	445.571	1934456	1.4477 (y5 to y4)	1.3911 (y5 to y4)	1.41942	X	X
CANITIIEHQK	sp|Q9UBX7|KLK11_HUMAN	Replicate 4_25xLLOQ_R1	y4	442.899	444446	445.571	1520408	Replicate 4_25xLLOQ_R2	y4	442.899	480097	445.571	1365767	1.6259 (y4 to b4)	1.7288 (y4 to b4)	1.67731	X	X
CANITIIEHQK	sp|Q9UBX7|KLK11_HUMAN	Replicate 4_25xLLOQ_R1	b4	442.899	273359	445.571	891926	Replicate 4_25xLLOQ_R2	b4	442.899	277712	445.571	832987
CANITIIEHQK	sp|Q9UBX7|KLK11_HUMAN	Replicate 4_50xLLOQ_R1	y5	442.899	1398718	445.571	2056056	Replicate 4_50xLLOQ_R2	y5	442.899	1508710	445.571	1983093	1.4454 (y5 to y4)	1.3838 (y5 to y4)	1.41461	X	X
CANITIIEHQK	sp|Q9UBX7|KLK11_HUMAN	Replicate 4_50xLLOQ_R1	y4	442.899	967696	445.571	1430553	Replicate 4_50xLLOQ_R2	y4	442.899	1090251	445.571	1404343	1.6426 (y4 to b4)	1.6411 (y4 to b4)	1.64185	X	X
CANITIIEHQK	sp|Q9UBX7|KLK11_HUMAN	Replicate 4_50xLLOQ_R1	b4	442.899	589112	445.571	854002	Replicate 4_50xLLOQ_R2	b4	442.899	664352	445.571	864236
CANITIIEHQK	sp|Q9UBX7|KLK11_HUMAN	Replicate 5_25xLLOQ_R1	y5	442.899	672817	445.571	2176962	Replicate 5_25xLLOQ_R2	y5	442.899	627162	445.571	2011128	1.3618 (y5 to y4)	1.4284 (y5 to y4)	1.39512	X	X
CANITIIEHQK	sp|Q9UBX7|KLK11_HUMAN	Replicate 5_25xLLOQ_R1	y4	442.899	494062	445.571	1536116	Replicate 5_25xLLOQ_R2	y4	442.899	439056	445.571	1388857	1.6863 (y4 to b4)	1.6881 (y4 to b4)	1.68722	X	X
CANITIIEHQK	sp|Q9UBX7|KLK11_HUMAN	Replicate 5_25xLLOQ_R1	b4	442.899	292981	445.571	920448	Replicate 5_25xLLOQ_R2	b4	442.899	260088	445.571	868328
CANITIIEHQK	sp|Q9UBX7|KLK11_HUMAN	Replicate 5_50xLLOQ_R1	y5	442.899	1427769	445.571	1920305	Replicate 5_50xLLOQ_R2	y5	442.899	1331333	445.571	2042079	1.4278 (y5 to y4)	1.4122 (y5 to y4)	1.42001	X	X
CANITIIEHQK	sp|Q9UBX7|KLK11_HUMAN	Replicate 5_50xLLOQ_R1	y4	442.899	999983	445.571	1347565	Replicate 5_50xLLOQ_R2	y4	442.899	942716	445.571	1431093	1.6717 (y4 to b4)	1.6656 (y4 to b4)	1.66863	X	X
CANITIIEHQK	sp|Q9UBX7|KLK11_HUMAN	Replicate 5_50xLLOQ_R1	b4	442.899	598182	445.571	828136	Replicate 5_50xLLOQ_R2	b4	442.899	566006	445.571	866153
CANITIIEHQK	sp|Q9UBX7|KLK11_HUMAN	Replicate 6_25xLLOQ_R1	y5	442.899	682380	445.571	2153127	Replicate 6_25xLLOQ_R2	y5	442.899	638429	445.571	2090353	1.4909 (y5 to y4)	1.4304 (y5 to y4)	1.46067	X	X
CANITIIEHQK	sp|Q9UBX7|KLK11_HUMAN	Replicate 6_25xLLOQ_R1	y4	442.899	457692	445.571	1522603	Replicate 6_25xLLOQ_R2	y4	442.899	446319	445.571	1462592	1.6406 (y4 to b4)	1.5563 (y4 to b4)	1.59848	X	X
CANITIIEHQK	sp|Q9UBX7|KLK11_HUMAN	Replicate 6_25xLLOQ_R1	b4	442.899	278972	445.571	877357	Replicate 6_25xLLOQ_R2	b4	442.899	286779	445.571	842294
CANITIIEHQK	sp|Q9UBX7|KLK11_HUMAN	Replicate 6_50xLLOQ_R1	y5	442.899	1394843	445.571	2170417	Replicate 6_50xLLOQ_R2	y5	442.899	1461932	445.571	2023858	1.4341 (y5 to y4)	1.4443 (y5 to y4)	1.43923	X	X
CANITIIEHQK	sp|Q9UBX7|KLK11_HUMAN	Replicate 6_50xLLOQ_R1	y4	442.899	972607	445.571	1551342	Replicate 6_50xLLOQ_R2	y4	442.899	1012186	445.571	1438478	1.6663 (y4 to b4)	1.6355 (y4 to b4)	1.65085	X	X
CANITIIEHQK	sp|Q9UBX7|KLK11_HUMAN	Replicate 6_50xLLOQ_R1	b4	442.899	583710	445.571	909390	Replicate 6_50xLLOQ_R2	b4	442.899	618903	445.571	837637
LLCGATLIAPR	sp|Q9UBX7|KLK11_HUMAN	Replicate 1_25xLLOQ_R1	y9	592.845	3185981	597.849	4529576	Replicate 1_25xLLOQ_R2	y9	592.845	2941386	597.849	4951758	1.1290 (y9 to y8)	1.1417 (y9 to y8)	1.13536	X	X
LLCGATLIAPR	sp|Q9UBX7|KLK11_HUMAN	Replicate 1_25xLLOQ_R1	y8	592.845	2822015	597.849	3953336	Replicate 1_25xLLOQ_R2	y8	592.845	2576233	597.849	4330770	1.7495 (y8 to y6)	1.7072 (y8 to y6)	1.7284	X	X
LLCGATLIAPR	sp|Q9UBX7|KLK11_HUMAN	Replicate 1_25xLLOQ_R1	y6	592.845	1613003	597.849	2305458	Replicate 1_25xLLOQ_R2	y6	592.845	1508996	597.849	2561790
LLCGATLIAPR	sp|Q9UBX7|KLK11_HUMAN	Replicate 1_50xLLOQ_R1	y9	592.845	6250012	597.849	4741016	Replicate 1_50xLLOQ_R2	y9	592.845	5672809	597.849	4933244	1.1480 (y9 to y8)	1.1404 (y9 to y8)	1.1442	X	X
LLCGATLIAPR	sp|Q9UBX7|KLK11_HUMAN	Replicate 1_50xLLOQ_R1	y8	592.845	5444416	597.849	4226030	Replicate 1_50xLLOQ_R2	y8	592.845	4974217	597.849	4277903	1.6970 (y8 to y6)	1.7038 (y8 to y6)	1.70042	X	X
LLCGATLIAPR	sp|Q9UBX7|KLK11_HUMAN	Replicate 1_50xLLOQ_R1	y6	592.845	3208225	597.849	2441413	Replicate 1_50xLLOQ_R2	y6	592.845	2919436	597.849	2541800
LLCGATLIAPR	sp|Q9UBX7|KLK11_HUMAN	Replicate 2_25xLLOQ_R1	y9	592.845	3203555	597.849	4486593	Replicate 2_25xLLOQ_R2	y9	592.845	3155391	597.849	4481541	1.1493 (y9 to y8)	1.1351 (y9 to y8)	1.1422	X	X
LLCGATLIAPR	sp|Q9UBX7|KLK11_HUMAN	Replicate 2_25xLLOQ_R1	y8	592.845	2787373	597.849	4046272	Replicate 2_25xLLOQ_R2	y8	592.845	2779842	597.849	3921311	1.7161 (y8 to y6)	1.7221 (y8 to y6)	1.71909	X	X
LLCGATLIAPR	sp|Q9UBX7|KLK11_HUMAN	Replicate 2_25xLLOQ_R1	y6	592.845	1624264	597.849	2290342	Replicate 2_25xLLOQ_R2	y6	592.845	1614229	597.849	2374308
LLCGATLIAPR	sp|Q9UBX7|KLK11_HUMAN	Replicate 2_50xLLOQ_R1	y9	592.845	6438431	597.849	4589000	Replicate 2_50xLLOQ_R2	y9	592.845	6283909	597.849	4532374	1.1618 (y9 to y8)	1.1493 (y9 to y8)	1.15552	X	X
LLCGATLIAPR	sp|Q9UBX7|KLK11_HUMAN	Replicate 2_50xLLOQ_R1	y8	592.845	5541916	597.849	3979684	Replicate 2_50xLLOQ_R2	y8	592.845	5467741	597.849	3987687	1.7109 (y8 to y6)	1.7127 (y8 to y6)	1.71178	X	X
LLCGATLIAPR	sp|Q9UBX7|KLK11_HUMAN	Replicate 2_50xLLOQ_R1	y6	592.845	3239220	597.849	2351204	Replicate 2_50xLLOQ_R2	y6	592.845	3192498	597.849	2345763
LLCGATLIAPR	sp|Q9UBX7|KLK11_HUMAN	Replicate 3_25xLLOQ_R1	y9	592.845	2911655	597.849	4911071	Replicate 3_25xLLOQ_R2	y9	592.845	3103041	597.849	4384300	1.1218 (y9 to y8)	1.1464 (y9 to y8)	1.13409	X	X
LLCGATLIAPR	sp|Q9UBX7|KLK11_HUMAN	Replicate 3_25xLLOQ_R1	y8	592.845	2595610	597.849	4189521	Replicate 3_25xLLOQ_R2	y8	592.845	2706743	597.849	3908927	1.7208 (y8 to y6)	1.6891 (y8 to y6)	1.70496	X	X
LLCGATLIAPR	sp|Q9UBX7|KLK11_HUMAN	Replicate 3_25xLLOQ_R1	y6	592.845	1508337	597.849	2500594	Replicate 3_25xLLOQ_R2	y6	592.845	1602500	597.849	2254258
LLCGATLIAPR	sp|Q9UBX7|KLK11_HUMAN	Replicate 3_50xLLOQ_R1	y9	592.845	5797251	597.849	5015477	Replicate 3_50xLLOQ_R2	y9	592.845	5814758	597.849	4776585	1.1499 (y9 to y8)	1.1427 (y9 to y8)	1.14631	X	X
LLCGATLIAPR	sp|Q9UBX7|KLK11_HUMAN	Replicate 3_50xLLOQ_R1	y8	592.845	5041408	597.849	4427325	Replicate 3_50xLLOQ_R2	y8	592.845	5088651	597.849	4301128	1.6841 (y8 to y6)	1.6694 (y8 to y6)	1.67675	X	X
LLCGATLIAPR	sp|Q9UBX7|KLK11_HUMAN	Replicate 3_50xLLOQ_R1	y6	592.845	2993518	597.849	2504556	Replicate 3_50xLLOQ_R2	y6	592.845	3048209	597.849	2512165
LLCGATLIAPR	sp|Q9UBX7|KLK11_HUMAN	Replicate 4_25xLLOQ_R1	y9	592.845	2913790	597.849	4913314	Replicate 4_25xLLOQ_R2	y9	592.845	3056125	597.849	4501789	1.2150 (y9 to y8)	1.1748 (y9 to y8)	1.19491	X	X
LLCGATLIAPR	sp|Q9UBX7|KLK11_HUMAN	Replicate 4_25xLLOQ_R1	y8	592.845	2398140	597.849	4393953	Replicate 4_25xLLOQ_R2	y8	592.845	2601410	597.849	3977280	1.6589 (y8 to y6)	1.6971 (y8 to y6)	1.67802	X	X
LLCGATLIAPR	sp|Q9UBX7|KLK11_HUMAN	Replicate 4_25xLLOQ_R1	y6	592.845	1445589	597.849	2545588	Replicate 4_25xLLOQ_R2	y6	592.845	1532860	597.849	2297175
LLCGATLIAPR	sp|Q9UBX7|KLK11_HUMAN	Replicate 4_50xLLOQ_R1	y9	592.845	5900267	597.849	4816859	Replicate 4_50xLLOQ_R2	y9	592.845	6675879	597.849	4641402	1.1482 (y9 to y8)	1.1640 (y9 to y8)	1.15609	X	X
LLCGATLIAPR	sp|Q9UBX7|KLK11_HUMAN	Replicate 4_50xLLOQ_R1	y8	592.845	5138884	597.849	4147214	Replicate 4_50xLLOQ_R2	y8	592.845	5735193	597.849	4094540	1.6601 (y8 to y6)	1.7335 (y8 to y6)	1.69678	X	X
LLCGATLIAPR	sp|Q9UBX7|KLK11_HUMAN	Replicate 4_50xLLOQ_R1	y6	592.845	3095550	597.849	2520232	Replicate 4_50xLLOQ_R2	y6	592.845	3308505	597.849	2385467
LLCGATLIAPR	sp|Q9UBX7|KLK11_HUMAN	Replicate 5_25xLLOQ_R1	y9	592.845	3052347	597.849	5171655	Replicate 5_25xLLOQ_R2	y9	592.845	3127380	597.849	4434198	1.1724 (y9 to y8)	1.1977 (y9 to y8)	1.18504	X	X
LLCGATLIAPR	sp|Q9UBX7|KLK11_HUMAN	Replicate 5_25xLLOQ_R1	y8	592.845	2603576	597.849	4345508	Replicate 5_25xLLOQ_R2	y8	592.845	2611118	597.849	3860714	1.6654 (y8 to y6)	1.6408 (y8 to y6)	1.65309	X	X
LLCGATLIAPR	sp|Q9UBX7|KLK11_HUMAN	Replicate 5_25xLLOQ_R1	y6	592.845	1563308	597.849	2631485	Replicate 5_25xLLOQ_R2	y6	592.845	1591410	597.849	2296574
LLCGATLIAPR	sp|Q9UBX7|KLK11_HUMAN	Replicate 5_50xLLOQ_R1	y9	592.845	5831360	597.849	4715344	Replicate 5_50xLLOQ_R2	y9	592.845	5853987	597.849	4963827	1.1961 (y9 to y8)	1.1707 (y9 to y8)	1.18339	X	X
LLCGATLIAPR	sp|Q9UBX7|KLK11_HUMAN	Replicate 5_50xLLOQ_R1	y8	592.845	4875370	597.849	4223174	Replicate 5_50xLLOQ_R2	y8	592.845	5000444	597.849	4326078	1.6943 (y8 to y6)	1.7365 (y8 to y6)	1.7154	X	X
LLCGATLIAPR	sp|Q9UBX7|KLK11_HUMAN	Replicate 5_50xLLOQ_R1	y6	592.845	2877431	597.849	2482568	Replicate 5_50xLLOQ_R2	y6	592.845	2879679	597.849	2376489
LLCGATLIAPR	sp|Q9UBX7|KLK11_HUMAN	Replicate 6_25xLLOQ_R1	y9	592.845	2827130	597.849	4899689	Replicate 6_25xLLOQ_R2	y9	592.845	2800769	597.849	4956325	1.1434 (y9 to y8)	1.1153 (y9 to y8)	1.12938	X	X
LLCGATLIAPR	sp|Q9UBX7|KLK11_HUMAN	Replicate 6_25xLLOQ_R1	y8	592.845	2472530	597.849	4324200	Replicate 6_25xLLOQ_R2	y8	592.845	2511128	597.849	4343645	1.6939 (y8 to y6)	1.7683 (y8 to y6)	1.73113	X	X
LLCGATLIAPR	sp|Q9UBX7|KLK11_HUMAN	Replicate 6_25xLLOQ_R1	y6	592.845	1459657	597.849	2567751	Replicate 6_25xLLOQ_R2	y6	592.845	1420049	597.849	2436114
LLCGATLIAPR	sp|Q9UBX7|KLK11_HUMAN	Replicate 6_50xLLOQ_R1	y9	592.845	5962912	597.849	4986199	Replicate 6_50xLLOQ_R2	y9	592.845	6337229	597.849	4743796	1.1554 (y9 to y8)	1.1555 (y9 to y8)	1.15545	X	X
LLCGATLIAPR	sp|Q9UBX7|KLK11_HUMAN	Replicate 6_50xLLOQ_R1	y8	592.845	5161024	597.849	4375625	Replicate 6_50xLLOQ_R2	y8	592.845	5484305	597.849	4161902	1.6799 (y8 to y6)	1.7206 (y8 to y6)	1.70025	X	X
LLCGATLIAPR	sp|Q9UBX7|KLK11_HUMAN	Replicate 6_50xLLOQ_R1	y6	592.845	3072142	597.849	2593847	Replicate 6_50xLLOQ_R2	y6	592.845	3187517	597.849	2384836
AALEDTLAETEAR	sp|P08727|K1C19_HUMAN	Replicate 1_25xLLOQ_R1	y9	695.346	2040123	700.351	724062	Replicate 1_25xLLOQ_R2	y9	695.346	2024628	700.351	703894	1.4994 (y9 to y10)	1.5867 (y9 to y10)	1.54306	X	X
AALEDTLAETEAR	sp|P08727|K1C19_HUMAN	Replicate 1_25xLLOQ_R1	y10	695.346	1360608	700.351	455333	Replicate 1_25xLLOQ_R2	y10	695.346	1276006	700.351	419001	1.0095 (y10 to y7)	0.9298 (y10 to y7)	0.969665	X	X
AALEDTLAETEAR	sp|P08727|K1C19_HUMAN	Replicate 1_25xLLOQ_R1	y7	695.346	1347813	700.351	483472	Replicate 1_25xLLOQ_R2	y7	695.346	1372289	700.351	488662
AALEDTLAETEAR	sp|P08727|K1C19_HUMAN	Replicate 1_50xLLOQ_R1	y9	695.346	4094485	700.351	701644	Replicate 1_50xLLOQ_R2	y9	695.346	4079681	700.351	718690	1.4897 (y9 to y10)	1.4158 (y9 to y10)	1.4527	X	X
AALEDTLAETEAR	sp|P08727|K1C19_HUMAN	Replicate 1_50xLLOQ_R1	y10	695.346	2748616	700.351	479639	Replicate 1_50xLLOQ_R2	y10	695.346	2881630	700.351	500323	1.0338 (y10 to y7)	1.1426 (y10 to y7)	1.08816	X	X
AALEDTLAETEAR	sp|P08727|K1C19_HUMAN	Replicate 1_50xLLOQ_R1	y7	695.346	2658867	700.351	491841	Replicate 1_50xLLOQ_R2	y7	695.346	2522064	700.351	468308
AALEDTLAETEAR	sp|P08727|K1C19_HUMAN	Replicate 2_25xLLOQ_R1	y9	695.346	2037818	700.351	740426	Replicate 2_25xLLOQ_R2	y9	695.346	2038033	700.351	731106	1.4429 (y9 to y10)	1.5189 (y9 to y10)	1.48088	X	X
AALEDTLAETEAR	sp|P08727|K1C19_HUMAN	Replicate 2_25xLLOQ_R1	y10	695.346	1412302	700.351	458977	Replicate 2_25xLLOQ_R2	y10	695.346	1341820	700.351	486545	1.0419 (y10 to y7)	0.9906 (y10 to y7)	1.01622	X	X
AALEDTLAETEAR	sp|P08727|K1C19_HUMAN	Replicate 2_25xLLOQ_R1	y7	695.346	1355539	700.351	492496	Replicate 2_25xLLOQ_R2	y7	695.346	1354604	700.351	428049
AALEDTLAETEAR	sp|P08727|K1C19_HUMAN	Replicate 2_50xLLOQ_R1	y9	695.346	4288492	700.351	684847	Replicate 2_50xLLOQ_R2	y9	695.346	4118314	700.351	665252	1.5011 (y9 to y10)	1.4467 (y9 to y10)	1.47385	X	X
AALEDTLAETEAR	sp|P08727|K1C19_HUMAN	Replicate 2_50xLLOQ_R1	y10	695.346	2856988	700.351	483381	Replicate 2_50xLLOQ_R2	y10	695.346	2846785	700.351	439710	1.0576 (y10 to y7)	1.0628 (y10 to y7)	1.06023	X	X
AALEDTLAETEAR	sp|P08727|K1C19_HUMAN	Replicate 2_50xLLOQ_R1	y7	695.346	2701284	700.351	464175	Replicate 2_50xLLOQ_R2	y7	695.346	2678524	700.351	445751
AALEDTLAETEAR	sp|P08727|K1C19_HUMAN	Replicate 3_25xLLOQ_R1	y9	695.346	2075613	700.351	726540	Replicate 3_25xLLOQ_R2	y9	695.346	2074745	700.351	667684	1.5307 (y9 to y7)	1.5065 (y9 to y7)	1.51857	X	X
AALEDTLAETEAR	sp|P08727|K1C19_HUMAN	Replicate 3_25xLLOQ_R1	y7	695.346	1356032	700.351	465029	Replicate 3_25xLLOQ_R2	y7	695.346	1377205	700.351	473616	1.0103 (y7 to y10)	1.0426 (y7 to y10)	1.02643	X	X
AALEDTLAETEAR	sp|P08727|K1C19_HUMAN	Replicate 3_25xLLOQ_R1	y10	695.346	1342190	700.351	482977	Replicate 3_25xLLOQ_R2	y10	695.346	1320996	700.351	482828
AALEDTLAETEAR	sp|P08727|K1C19_HUMAN	Replicate 3_50xLLOQ_R1	y9	695.346	4276904	700.351	712622	Replicate 3_50xLLOQ_R2	y9	695.346	4152145	700.351	746009	1.5024 (y9 to y10)	1.5222 (y9 to y10)	1.51232	X	X
AALEDTLAETEAR	sp|P08727|K1C19_HUMAN	Replicate 3_50xLLOQ_R1	y10	695.346	2846669	700.351	428429	Replicate 3_50xLLOQ_R2	y10	695.346	2727710	700.351	444577	1.0192 (y10 to y7)	0.9521 (y10 to y7)	0.985681	X	X
AALEDTLAETEAR	sp|P08727|K1C19_HUMAN	Replicate 3_50xLLOQ_R1	y7	695.346	2792931	700.351	480085	Replicate 3_50xLLOQ_R2	y7	695.346	2864874	700.351	429450
AALEDTLAETEAR	sp|P08727|K1C19_HUMAN	Replicate 4_25xLLOQ_R1	y9	695.346	1888801	700.351	732042	Replicate 4_25xLLOQ_R2	y9	695.346	2006674	700.351	606425	1.3829 (y9 to y10)	1.4578 (y9 to y10)	1.42034	X	X
AALEDTLAETEAR	sp|P08727|K1C19_HUMAN	Replicate 4_25xLLOQ_R1	y10	695.346	1365862	700.351	510574	Replicate 4_25xLLOQ_R2	y10	695.346	1376487	700.351	430115	1.0651 (y10 to y7)	1.0055 (y10 to y7)	1.03532	X	X
AALEDTLAETEAR	sp|P08727|K1C19_HUMAN	Replicate 4_25xLLOQ_R1	y7	695.346	1282402	700.351	408388	Replicate 4_25xLLOQ_R2	y7	695.346	1368891	700.351	421604
AALEDTLAETEAR	sp|P08727|K1C19_HUMAN	Replicate 4_50xLLOQ_R1	y9	695.346	4080967	700.351	709013	Replicate 4_50xLLOQ_R2	y9	695.346	4308662	700.351	729755	1.4429 (y9 to y10)	1.5599 (y9 to y10)	1.5014	X	X
AALEDTLAETEAR	sp|P08727|K1C19_HUMAN	Replicate 4_50xLLOQ_R1	y10	695.346	2828264	700.351	451222	Replicate 4_50xLLOQ_R2	y10	695.346	2762174	700.351	475113	1.0406 (y10 to y7)	1.0105 (y10 to y7)	1.02557	X	X
AALEDTLAETEAR	sp|P08727|K1C19_HUMAN	Replicate 4_50xLLOQ_R1	y7	695.346	2717934	700.351	419872	Replicate 4_50xLLOQ_R2	y7	695.346	2733349	700.351	454104
AALEDTLAETEAR	sp|P08727|K1C19_HUMAN	Replicate 5_25xLLOQ_R1	y9	695.346	2142976	700.351	717424	Replicate 5_25xLLOQ_R2	y9	695.346	1929315	700.351	663173	1.4819 (y9 to y10)	1.3898 (y9 to y10)	1.43588	X	X
AALEDTLAETEAR	sp|P08727|K1C19_HUMAN	Replicate 5_25xLLOQ_R1	y10	695.346	1446076	700.351	472400	Replicate 5_25xLLOQ_R2	y10	695.346	1388169	700.351	431561	1.0783 (y10 to y7)	1.0245 (y10 to y7)	1.05142	X	X
AALEDTLAETEAR	sp|P08727|K1C19_HUMAN	Replicate 5_25xLLOQ_R1	y7	695.346	1341019	700.351	468614	Replicate 5_25xLLOQ_R2	y7	695.346	1354986	700.351	432948
AALEDTLAETEAR	sp|P08727|K1C19_HUMAN	Replicate 5_50xLLOQ_R1	y9	695.346	4082429	700.351	710048	Replicate 5_50xLLOQ_R2	y9	695.346	3985306	700.351	689993	1.4922 (y9 to y10)	1.5351 (y9 to y10)	1.51364	X	X
AALEDTLAETEAR	sp|P08727|K1C19_HUMAN	Replicate 5_50xLLOQ_R1	y10	695.346	2735861	700.351	443270	Replicate 5_50xLLOQ_R2	y10	695.346	2596134	700.351	451130	1.0269 (y10 to y7)	0.9904 (y10 to y7)	1.00861	X	X
AALEDTLAETEAR	sp|P08727|K1C19_HUMAN	Replicate 5_50xLLOQ_R1	y7	695.346	2664313	700.351	460848	Replicate 5_50xLLOQ_R2	y7	695.346	2621405	700.351	500267
AALEDTLAETEAR	sp|P08727|K1C19_HUMAN	Replicate 6_25xLLOQ_R1	y9	695.346	2026368	700.351	677532	Replicate 6_25xLLOQ_R2	y9	695.346	2017290	700.351	642196	1.4258 (y9 to y10)	1.5031 (y9 to y10)	1.46447	X	X
AALEDTLAETEAR	sp|P08727|K1C19_HUMAN	Replicate 6_25xLLOQ_R1	y10	695.346	1421175	700.351	477926	Replicate 6_25xLLOQ_R2	y10	695.346	1342094	700.351	438364	1.0955 (y10 to y7)	1.0602 (y10 to y7)	1.07785	X	X
AALEDTLAETEAR	sp|P08727|K1C19_HUMAN	Replicate 6_25xLLOQ_R1	y7	695.346	1297276	700.351	437982	Replicate 6_25xLLOQ_R2	y7	695.346	1265896	700.351	497748
AALEDTLAETEAR	sp|P08727|K1C19_HUMAN	Replicate 6_50xLLOQ_R1	y9	695.346	4171213	700.351	746784	Replicate 6_50xLLOQ_R2	y9	695.346	4232658	700.351	772921	1.4799 (y9 to y7)	1.5397 (y9 to y7)	1.50979	X	X
AALEDTLAETEAR	sp|P08727|K1C19_HUMAN	Replicate 6_50xLLOQ_R1	y7	695.346	2818663	700.351	475928	Replicate 6_50xLLOQ_R2	y7	695.346	2748977	700.351	461069	1.0089 (y7 to y10)	0.9438 (y7 to y10)	0.976367	X	X
AALEDTLAETEAR	sp|P08727|K1C19_HUMAN	Replicate 6_50xLLOQ_R1	y10	695.346	2793819	700.351	506434	Replicate 6_50xLLOQ_R2	y10	695.346	2912538	700.351	498339
ALEAANGELEVK	sp|P08727|K1C19_HUMAN	Replicate 1_25xLLOQ_R1	y8	622.33	454104	626.337	225268	Replicate 1_25xLLOQ_R2	y8	622.33	481885	626.337	206924	1.0341 (y8 to y6)	1.0193 (y8 to y6)	1.02671	X	X
ALEAANGELEVK	sp|P08727|K1C19_HUMAN	Replicate 1_25xLLOQ_R1	y6	622.33	439130	626.337	201875	Replicate 1_25xLLOQ_R2	y6	622.33	472755	626.337	175985	1.0832 (y6 to y9)	0.8928 (y6 to y9)	0.988005	X	X
ALEAANGELEVK	sp|P08727|K1C19_HUMAN	Replicate 1_25xLLOQ_R1	y9	622.33	405412	626.337	238363	Replicate 1_25xLLOQ_R2	y9	622.33	529496	626.337	196995
ALEAANGELEVK	sp|P08727|K1C19_HUMAN	Replicate 1_50xLLOQ_R1	y9	622.33	1058834	626.337	214819	Replicate 1_50xLLOQ_R2	y9	622.33	910298	626.337	200796	1.0248 (y9 to y8)	1.0200 (y9 to y8)	1.02241	X	X
ALEAANGELEVK	sp|P08727|K1C19_HUMAN	Replicate 1_50xLLOQ_R1	y8	622.33	1033168	626.337	229576	Replicate 1_50xLLOQ_R2	y8	622.33	892466	626.337	241908	1.0282 (y8 to y6)	1.0789 (y8 to y6)	1.05358	X	X
ALEAANGELEVK	sp|P08727|K1C19_HUMAN	Replicate 1_50xLLOQ_R1	y6	622.33	1004808	626.337	205023	Replicate 1_50xLLOQ_R2	y6	622.33	827166	626.337	211119
ALEAANGELEVK	sp|P08727|K1C19_HUMAN	Replicate 2_25xLLOQ_R1	y6	622.33	462590	626.337	176060	Replicate 2_25xLLOQ_R2	y6	622.33	486408	626.337	199666	1.0018 (y6 to y8)	0.9930 (y6 to y8)	0.997404	X	X
ALEAANGELEVK	sp|P08727|K1C19_HUMAN	Replicate 2_25xLLOQ_R1	y8	622.33	461759	626.337	182956	Replicate 2_25xLLOQ_R2	y8	622.33	489833	626.337	190913	1.0569 (y8 to y9)	1.0252 (y8 to y9)	1.04104	X	X
ALEAANGELEVK	sp|P08727|K1C19_HUMAN	Replicate 2_25xLLOQ_R1	y9	622.33	436893	626.337	204934	Replicate 2_25xLLOQ_R2	y9	622.33	477807	626.337	197817
ALEAANGELEVK	sp|P08727|K1C19_HUMAN	Replicate 2_50xLLOQ_R1	y8	622.33	997100	626.337	191508	Replicate 2_50xLLOQ_R2	y8	622.33	1037811	626.337	202815	1.0214 (y8 to y6)	1.1040 (y8 to y6)	1.06272	X	X
ALEAANGELEVK	sp|P08727|K1C19_HUMAN	Replicate 2_50xLLOQ_R1	y6	622.33	976169	626.337	199853	Replicate 2_50xLLOQ_R2	y6	622.33	940041	626.337	184069	1.0227 (y6 to y9)	0.9545 (y6 to y9)	0.988573	X	X
ALEAANGELEVK	sp|P08727|K1C19_HUMAN	Replicate 2_50xLLOQ_R1	y9	622.33	954529	626.337	197409	Replicate 2_50xLLOQ_R2	y9	622.33	984877	626.337	172189
ALEAANGELEVK	sp|P08727|K1C19_HUMAN	Replicate 3_25xLLOQ_R1	y6	622.33	492322	626.337	163818	Replicate 3_25xLLOQ_R2	y6	622.33	441473	626.337	178293	1.0035 (y6 to y8)	0.8688 (y6 to y8)	0.936121	X	X
ALEAANGELEVK	sp|P08727|K1C19_HUMAN	Replicate 3_25xLLOQ_R1	y8	622.33	490615	626.337	208024	Replicate 3_25xLLOQ_R2	y8	622.33	508163	626.337	207781	1.0566 (y8 to y9)	1.1630 (y8 to y9)	1.10984	X	X
ALEAANGELEVK	sp|P08727|K1C19_HUMAN	Replicate 3_25xLLOQ_R1	y9	622.33	464313	626.337	205196	Replicate 3_25xLLOQ_R2	y9	622.33	436931	626.337	175625
ALEAANGELEVK	sp|P08727|K1C19_HUMAN	Replicate 3_50xLLOQ_R1	y8	622.33	876031	626.337	212307	Replicate 3_50xLLOQ_R2	y8	622.33	883777	626.337	230208	1.0338 (y8 to y9)	0.9939 (y8 to y9)	1.01386	X	X
ALEAANGELEVK	sp|P08727|K1C19_HUMAN	Replicate 3_50xLLOQ_R1	y9	622.33	847389	626.337	214112	Replicate 3_50xLLOQ_R2	y9	622.33	889177	626.337	212005	1.0112 (y9 to y6)	1.0505 (y9 to y6)	1.03084	X	X
ALEAANGELEVK	sp|P08727|K1C19_HUMAN	Replicate 3_50xLLOQ_R1	y6	622.33	837986	626.337	203436	Replicate 3_50xLLOQ_R2	y6	622.33	846459	626.337	203535
ALEAANGELEVK	sp|P08727|K1C19_HUMAN	Replicate 4_25xLLOQ_R1	y6	622.33	429652	626.337	213156	Replicate 4_25xLLOQ_R2	y6	622.33	401420	626.337	230332	1.0061 (y6 to y8)	0.9537 (y6 to y8)	0.979911	X	X
ALEAANGELEVK	sp|P08727|K1C19_HUMAN	Replicate 4_25xLLOQ_R1	y8	622.33	427032	626.337	189115	Replicate 4_25xLLOQ_R2	y8	622.33	420914	626.337	219783	1.0354 (y8 to y9)	1.0114 (y8 to y9)	1.02336	X	X
ALEAANGELEVK	sp|P08727|K1C19_HUMAN	Replicate 4_25xLLOQ_R1	y9	622.33	412449	626.337	198531	Replicate 4_25xLLOQ_R2	y9	622.33	416189	626.337	205230
ALEAANGELEVK	sp|P08727|K1C19_HUMAN	Replicate 4_50xLLOQ_R1	y9	622.33	897095	626.337	209335	Replicate 4_50xLLOQ_R2	y9	622.33	1026990	626.337	173899	1.0142 (y9 to y8)	1.0084 (y9 to y8)	1.01129	X	X
ALEAANGELEVK	sp|P08727|K1C19_HUMAN	Replicate 4_50xLLOQ_R1	y8	622.33	884571	626.337	205904	Replicate 4_50xLLOQ_R2	y8	622.33	1018408	626.337	184728	1.0752 (y8 to y6)	1.0333 (y8 to y6)	1.05425	X	X
ALEAANGELEVK	sp|P08727|K1C19_HUMAN	Replicate 4_50xLLOQ_R1	y6	622.33	822672	626.337	203882	Replicate 4_50xLLOQ_R2	y6	622.33	985622	626.337	197995
ALEAANGELEVK	sp|P08727|K1C19_HUMAN	Replicate 5_25xLLOQ_R1	y8	622.33	488909	626.337	213573	Replicate 5_25xLLOQ_R2	y8	622.33	508471	626.337	220276	1.0716 (y8 to y9)	1.1064 (y8 to y9)	1.08902	X	X
ALEAANGELEVK	sp|P08727|K1C19_HUMAN	Replicate 5_25xLLOQ_R1	y9	622.33	456226	626.337	195611	Replicate 5_25xLLOQ_R2	y9	622.33	459572	626.337	174694	1.0827 (y9 to y6)	0.9101 (y9 to y6)	0.996396	X	X
ALEAANGELEVK	sp|P08727|K1C19_HUMAN	Replicate 5_25xLLOQ_R1	y6	622.33	421384	626.337	187107	Replicate 5_25xLLOQ_R2	y6	622.33	504965	626.337	204714
ALEAANGELEVK	sp|P08727|K1C19_HUMAN	Replicate 5_50xLLOQ_R1	y8	622.33	934234	626.337	195055	Replicate 5_50xLLOQ_R2	y8	622.33	866084	626.337	209455	1.0726 (y8 to y9)	1.0028 (y8 to y9)	1.03772	X	X
ALEAANGELEVK	sp|P08727|K1C19_HUMAN	Replicate 5_50xLLOQ_R1	y9	622.33	870967	626.337	185646	Replicate 5_50xLLOQ_R2	y9	622.33	863664	626.337	222387	1.0260 (y9 to y6)	1.0691 (y9 to y6)	1.04758	X	X
ALEAANGELEVK	sp|P08727|K1C19_HUMAN	Replicate 5_50xLLOQ_R1	y6	622.33	848877	626.337	182751	Replicate 5_50xLLOQ_R2	y6	622.33	807816	626.337	215680
ALEAANGELEVK	sp|P08727|K1C19_HUMAN	Replicate 6_25xLLOQ_R1	y8	622.33	415395	626.337	245924	Replicate 6_25xLLOQ_R2	y8	622.33	484104	626.337	197367	1.0050 (y8 to y9)	1.0163 (y8 to y9)	1.01062	X	X
ALEAANGELEVK	sp|P08727|K1C19_HUMAN	Replicate 6_25xLLOQ_R1	y9	622.33	413337	626.337	213763	Replicate 6_25xLLOQ_R2	y9	622.33	476359	626.337	206266	1.1018 (y9 to y6)	0.9651 (y9 to y6)	1.03346	X	X
ALEAANGELEVK	sp|P08727|K1C19_HUMAN	Replicate 6_25xLLOQ_R1	y6	622.33	375142	626.337	193775	Replicate 6_25xLLOQ_R2	y6	622.33	493583	626.337	188316
ALEAANGELEVK	sp|P08727|K1C19_HUMAN	Replicate 6_50xLLOQ_R1	y9	622.33	1056537	626.337	190468	Replicate 6_50xLLOQ_R2	y9	622.33	1021472	626.337	213454	1.0432 (y9 to y8)	1.0191 (y9 to y8)	1.03111	X	X
ALEAANGELEVK	sp|P08727|K1C19_HUMAN	Replicate 6_50xLLOQ_R1	y8	622.33	1012815	626.337	191154	Replicate 6_50xLLOQ_R2	y8	622.33	1002371	626.337	188538	1.0733 (y8 to y6)	1.0933 (y8 to y6)	1.08326	X	X
ALEAANGELEVK	sp|P08727|K1C19_HUMAN	Replicate 6_50xLLOQ_R1	y6	622.33	943683	626.337	178331	Replicate 6_50xLLOQ_R2	y6	622.33	916862	626.337	175402
DAEAWFTSR	sp|P08727|K1C19_HUMAN	Replicate 1_25xLLOQ_R1	y5	541.749	1050480	546.753	3598946	Replicate 1_25xLLOQ_R2	y5	541.749	997260	546.753	3306382	1.1916 (y5 to y6)	1.2485 (y5 to y6)	1.22003	X	X
DAEAWFTSR	sp|P08727|K1C19_HUMAN	Replicate 1_25xLLOQ_R1	y6	541.749	881572	546.753	2968602	Replicate 1_25xLLOQ_R2	y6	541.749	798791	546.753	2571910	3.3239 (y6 to y7)	3.3193 (y6 to y7)	3.32158	X	X
DAEAWFTSR	sp|P08727|K1C19_HUMAN	Replicate 1_25xLLOQ_R1	y7	541.749	265223	546.753	969294	Replicate 1_25xLLOQ_R2	y7	541.749	240653	546.753	889909
DAEAWFTSR	sp|P08727|K1C19_HUMAN	Replicate 1_50xLLOQ_R1	y5	541.749	2062081	546.753	3507780	Replicate 1_50xLLOQ_R2	y5	541.749	2450350	546.753	3506173	1.2308 (y5 to y6)	1.2141 (y5 to y6)	1.22243	X	X
DAEAWFTSR	sp|P08727|K1C19_HUMAN	Replicate 1_50xLLOQ_R1	y6	541.749	1675386	546.753	2957081	Replicate 1_50xLLOQ_R2	y6	541.749	2018318	546.753	2869642	3.2190 (y6 to y7)	3.0015 (y6 to y7)	3.11026	X	X
DAEAWFTSR	sp|P08727|K1C19_HUMAN	Replicate 1_50xLLOQ_R1	y7	541.749	520460	546.753	918711	Replicate 1_50xLLOQ_R2	y7	541.749	672444	546.753	911835
DAEAWFTSR	sp|P08727|K1C19_HUMAN	Replicate 2_25xLLOQ_R1	y5	541.749	1187203	546.753	3339046	Replicate 2_25xLLOQ_R2	y5	541.749	1160420	546.753	3357526	1.2412 (y5 to y6)	1.1908 (y5 to y6)	1.21601	X	X
DAEAWFTSR	sp|P08727|K1C19_HUMAN	Replicate 2_25xLLOQ_R1	y6	541.749	956478	546.753	2770152	Replicate 2_25xLLOQ_R2	y6	541.749	974488	546.753	2660038	3.1319 (y6 to y7)	3.0977 (y6 to y7)	3.11479	X	X
DAEAWFTSR	sp|P08727|K1C19_HUMAN	Replicate 2_25xLLOQ_R1	y7	541.749	305399	546.753	901441	Replicate 2_25xLLOQ_R2	y7	541.749	314587	546.753	868095
DAEAWFTSR	sp|P08727|K1C19_HUMAN	Replicate 2_50xLLOQ_R1	y5	541.749	2433124	546.753	3409921	Replicate 2_50xLLOQ_R2	y5	541.749	2171947	546.753	3551680	1.2149 (y5 to y6)	1.2940 (y5 to y6)	1.25445	X	X
DAEAWFTSR	sp|P08727|K1C19_HUMAN	Replicate 2_50xLLOQ_R1	y6	541.749	2002680	546.753	2863704	Replicate 2_50xLLOQ_R2	y6	541.749	1678521	546.753	2989938	3.0352 (y6 to y7)	2.9438 (y6 to y7)	2.98949	X	X
DAEAWFTSR	sp|P08727|K1C19_HUMAN	Replicate 2_50xLLOQ_R1	y7	541.749	659819	546.753	908597	Replicate 2_50xLLOQ_R2	y7	541.749	570192	546.753	963857
DAEAWFTSR	sp|P08727|K1C19_HUMAN	Replicate 3_25xLLOQ_R1	y5	541.749	1082388	546.753	3738435	Replicate 3_25xLLOQ_R2	y5	541.749	1163234	546.753	3403617	1.1777 (y5 to y6)	1.1946 (y5 to y6)	1.18611	X	X
DAEAWFTSR	sp|P08727|K1C19_HUMAN	Replicate 3_25xLLOQ_R1	y6	541.749	919099	546.753	3141479	Replicate 3_25xLLOQ_R2	y6	541.749	973784	546.753	2749151	3.3580 (y6 to y7)	3.2637 (y6 to y7)	3.31085	X	X
DAEAWFTSR	sp|P08727|K1C19_HUMAN	Replicate 3_25xLLOQ_R1	y7	541.749	273703	546.753	1041114	Replicate 3_25xLLOQ_R2	y7	541.749	298370	546.753	845221
DAEAWFTSR	sp|P08727|K1C19_HUMAN	Replicate 3_50xLLOQ_R1	y5	541.749	2242445	546.753	3803078	Replicate 3_50xLLOQ_R2	y5	541.749	2232374	546.753	3655308	1.1998 (y5 to y6)	1.2448 (y5 to y6)	1.2223	X	X
DAEAWFTSR	sp|P08727|K1C19_HUMAN	Replicate 3_50xLLOQ_R1	y6	541.749	1869009	546.753	3176509	Replicate 3_50xLLOQ_R2	y6	541.749	1793378	546.753	2982270	3.1473 (y6 to y7)	3.0043 (y6 to y7)	3.07582	X	X
DAEAWFTSR	sp|P08727|K1C19_HUMAN	Replicate 3_50xLLOQ_R1	y7	541.749	593847	546.753	1016582	Replicate 3_50xLLOQ_R2	y7	541.749	596928	546.753	926601
DAEAWFTSR	sp|P08727|K1C19_HUMAN	Replicate 4_25xLLOQ_R1	y5	541.749	1167165	546.753	3496406	Replicate 4_25xLLOQ_R2	y5	541.749	1155372	546.753	3423510	1.1950 (y5 to y6)	1.2289 (y5 to y6)	1.21195	X	X
DAEAWFTSR	sp|P08727|K1C19_HUMAN	Replicate 4_25xLLOQ_R1	y6	541.749	976733	546.753	2823637	Replicate 4_25xLLOQ_R2	y6	541.749	940146	546.753	2824681	3.1312 (y6 to y7)	3.0742 (y6 to y7)	3.10269	X	X
DAEAWFTSR	sp|P08727|K1C19_HUMAN	Replicate 4_25xLLOQ_R1	y7	541.749	311935	546.753	912339	Replicate 4_25xLLOQ_R2	y7	541.749	305821	546.753	899460
DAEAWFTSR	sp|P08727|K1C19_HUMAN	Replicate 4_50xLLOQ_R1	y5	541.749	2430255	546.753	3414533	Replicate 4_50xLLOQ_R2	y5	541.749	2167722	546.753	3516572	1.2182 (y5 to y6)	1.1899 (y5 to y6)	1.20405	X	X
DAEAWFTSR	sp|P08727|K1C19_HUMAN	Replicate 4_50xLLOQ_R1	y6	541.749	1994894	546.753	2745315	Replicate 4_50xLLOQ_R2	y6	541.749	1821821	546.753	2960850	3.2584 (y6 to y7)	3.2066 (y6 to y7)	3.23252	X	X
DAEAWFTSR	sp|P08727|K1C19_HUMAN	Replicate 4_50xLLOQ_R1	y7	541.749	612230	546.753	889972	Replicate 4_50xLLOQ_R2	y7	541.749	568142	546.753	933556
DAEAWFTSR	sp|P08727|K1C19_HUMAN	Replicate 5_25xLLOQ_R1	y5	541.749	1198854	546.753	3480897	Replicate 5_25xLLOQ_R2	y5	541.749	1024397	546.753	2947532	1.1793 (y5 to y6)	1.2006 (y5 to y6)	1.18993	X	X
DAEAWFTSR	sp|P08727|K1C19_HUMAN	Replicate 5_25xLLOQ_R1	y6	541.749	1016588	546.753	2789251	Replicate 5_25xLLOQ_R2	y6	541.749	853257	546.753	2357414	3.2149 (y6 to y7)	3.2724 (y6 to y7)	3.24364	X	X
DAEAWFTSR	sp|P08727|K1C19_HUMAN	Replicate 5_25xLLOQ_R1	y7	541.749	316215	546.753	920976	Replicate 5_25xLLOQ_R2	y7	541.749	260742	546.753	788842
DAEAWFTSR	sp|P08727|K1C19_HUMAN	Replicate 5_50xLLOQ_R1	y5	541.749	2391862	546.753	3413864	Replicate 5_50xLLOQ_R2	y5	541.749	2393383	546.753	3402853	1.2028 (y5 to y6)	1.2184 (y5 to y6)	1.21064	X	X
DAEAWFTSR	sp|P08727|K1C19_HUMAN	Replicate 5_50xLLOQ_R1	y6	541.749	1988502	546.753	2792037	Replicate 5_50xLLOQ_R2	y6	541.749	1964299	546.753	2759698	3.2292 (y6 to y7)	3.0760 (y6 to y7)	3.15262	X	X
DAEAWFTSR	sp|P08727|K1C19_HUMAN	Replicate 5_50xLLOQ_R1	y7	541.749	615787	546.753	887925	Replicate 5_50xLLOQ_R2	y7	541.749	638580	546.753	871790
DAEAWFTSR	sp|P08727|K1C19_HUMAN	Replicate 6_25xLLOQ_R1	y5	541.749	1212811	546.753	3425811	Replicate 6_25xLLOQ_R2	y5	541.749	1087213	546.753	3740295	1.1984 (y5 to y6)	1.2779 (y5 to y6)	1.23813	X	X
DAEAWFTSR	sp|P08727|K1C19_HUMAN	Replicate 6_25xLLOQ_R1	y6	541.749	1012061	546.753	2791985	Replicate 6_25xLLOQ_R2	y6	541.749	850777	546.753	3035850	3.3051 (y6 to y7)	3.0970 (y6 to y7)	3.20106	X	X
DAEAWFTSR	sp|P08727|K1C19_HUMAN	Replicate 6_25xLLOQ_R1	y7	541.749	306209	546.753	884542	Replicate 6_25xLLOQ_R2	y7	541.749	274711	546.753	987247
DAEAWFTSR	sp|P08727|K1C19_HUMAN	Replicate 6_50xLLOQ_R1	y5	541.749	2149179	546.753	3804645	Replicate 6_50xLLOQ_R2	y5	541.749	2246887	546.753	3856906	1.1924 (y5 to y6)	1.2334 (y5 to y6)	1.21288	X	X
DAEAWFTSR	sp|P08727|K1C19_HUMAN	Replicate 6_50xLLOQ_R1	y6	541.749	1802405	546.753	3079449	Replicate 6_50xLLOQ_R2	y6	541.749	1821739	546.753	3182255	3.1691 (y6 to y7)	3.0547 (y6 to y7)	3.11188	X	X
DAEAWFTSR	sp|P08727|K1C19_HUMAN	Replicate 6_50xLLOQ_R1	y7	541.749	568742	546.753	1002386	Replicate 6_50xLLOQ_R2	y7	541.749	596381	546.753	1023493
DYSHYYTTIQDLR	sp|P08727|K1C19_HUMAN	Replicate 1_25xLLOQ_R1	b5	558.93	14947079	562.266	1576125	Replicate 1_25xLLOQ_R2	b5	558.93	15610571	562.266	1489372	1.1731 (b5 to y5)	1.1923 (b5 to y5)	1.18271	X	X
DYSHYYTTIQDLR	sp|P08727|K1C19_HUMAN	Replicate 1_25xLLOQ_R1	y5	558.93	12741480	562.266	1301677	Replicate 1_25xLLOQ_R2	y5	558.93	13092556	562.266	1277065	1.9267 (y5 to b6)	2.0000 (y5 to b6)	1.96336	X	X
DYSHYYTTIQDLR	sp|P08727|K1C19_HUMAN	Replicate 1_25xLLOQ_R1	b6	558.93	6613212	562.266	648422	Replicate 1_25xLLOQ_R2	b6	558.93	6546127	562.266	623835
DYSHYYTTIQDLR	sp|P08727|K1C19_HUMAN	Replicate 1_50xLLOQ_R1	b5	558.93	30501830	562.266	1568521	Replicate 1_50xLLOQ_R2	b5	558.93	27174880	562.266	1709613	1.1415 (b5 to y5)	1.2064 (b5 to y5)	1.17392	X	X
DYSHYYTTIQDLR	sp|P08727|K1C19_HUMAN	Replicate 1_50xLLOQ_R1	y5	558.93	26721394	562.266	1356439	Replicate 1_50xLLOQ_R2	y5	558.93	22526256	562.266	1406711	2.0183 (y5 to b6)	2.0295 (y5 to b6)	2.02392	X	X
DYSHYYTTIQDLR	sp|P08727|K1C19_HUMAN	Replicate 1_50xLLOQ_R1	b6	558.93	13239546	562.266	664262	Replicate 1_50xLLOQ_R2	b6	558.93	11099184	562.266	722584
DYSHYYTTIQDLR	sp|P08727|K1C19_HUMAN	Replicate 2_25xLLOQ_R1	b5	558.93	13550962	562.266	1612022	Replicate 2_25xLLOQ_R2	b5	558.93	13526576	562.266	1583851	1.1711 (b5 to y5)	1.1705 (b5 to y5)	1.17079	X	X
DYSHYYTTIQDLR	sp|P08727|K1C19_HUMAN	Replicate 2_25xLLOQ_R1	y5	558.93	11570891	562.266	1387891	Replicate 2_25xLLOQ_R2	y5	558.93	11556698	562.266	1400668	2.0444 (y5 to b6)	2.0308 (y5 to b6)	2.03758	X	X
DYSHYYTTIQDLR	sp|P08727|K1C19_HUMAN	Replicate 2_25xLLOQ_R1	b6	558.93	5659794	562.266	703070	Replicate 2_25xLLOQ_R2	b6	558.93	5690814	562.266	679322
DYSHYYTTIQDLR	sp|P08727|K1C19_HUMAN	Replicate 2_50xLLOQ_R1	b5	558.93	27851046	562.266	1700908	Replicate 2_50xLLOQ_R2	b5	558.93	30214342	562.266	1523274	1.1680 (b5 to y5)	1.1728 (b5 to y5)	1.17042	X	X
DYSHYYTTIQDLR	sp|P08727|K1C19_HUMAN	Replicate 2_50xLLOQ_R1	y5	558.93	23844222	562.266	1463572	Replicate 2_50xLLOQ_R2	y5	558.93	25762816	562.266	1273943	2.0526 (y5 to b6)	1.9656 (y5 to b6)	2.00912	X	X
DYSHYYTTIQDLR	sp|P08727|K1C19_HUMAN	Replicate 2_50xLLOQ_R1	b6	558.93	11616535	562.266	716411	Replicate 2_50xLLOQ_R2	b6	558.93	13106687	562.266	614714
DYSHYYTTIQDLR	sp|P08727|K1C19_HUMAN	Replicate 3_25xLLOQ_R1	b5	558.93	14898328	562.266	1505326	Replicate 3_25xLLOQ_R2	b5	558.93	13700137	562.266	1618785	1.1563 (b5 to y5)	1.1992 (b5 to y5)	1.17777	X	X
DYSHYYTTIQDLR	sp|P08727|K1C19_HUMAN	Replicate 3_25xLLOQ_R1	y5	558.93	12884414	562.266	1290413	Replicate 3_25xLLOQ_R2	y5	558.93	11424006	562.266	1340228	1.9965 (y5 to b6)	2.0117 (y5 to b6)	2.00411	X	X
DYSHYYTTIQDLR	sp|P08727|K1C19_HUMAN	Replicate 3_25xLLOQ_R1	b6	558.93	6453515	562.266	651485	Replicate 3_25xLLOQ_R2	b6	558.93	5678712	562.266	688451
DYSHYYTTIQDLR	sp|P08727|K1C19_HUMAN	Replicate 3_50xLLOQ_R1	b5	558.93	30771602	562.266	1551948	Replicate 3_50xLLOQ_R2	b5	558.93	29555160	562.266	1486688	1.1929 (b5 to y5)	1.1898 (b5 to y5)	1.19133	X	X
DYSHYYTTIQDLR	sp|P08727|K1C19_HUMAN	Replicate 3_50xLLOQ_R1	y5	558.93	25796208	562.266	1301389	Replicate 3_50xLLOQ_R2	y5	558.93	24840882	562.266	1237113	1.9564 (y5 to b6)	1.8760 (y5 to b6)	1.91621	X	X
DYSHYYTTIQDLR	sp|P08727|K1C19_HUMAN	Replicate 3_50xLLOQ_R1	b6	558.93	13185288	562.266	657231	Replicate 3_50xLLOQ_R2	b6	558.93	13241580	562.266	636875
DYSHYYTTIQDLR	sp|P08727|K1C19_HUMAN	Replicate 4_25xLLOQ_R1	b5	558.93	13005611	562.266	1644934	Replicate 4_25xLLOQ_R2	b5	558.93	13307658	562.266	1600229	1.1821 (b5 to y5)	1.2157 (b5 to y5)	1.19887	X	X
DYSHYYTTIQDLR	sp|P08727|K1C19_HUMAN	Replicate 4_25xLLOQ_R1	y5	558.93	11002408	562.266	1401886	Replicate 4_25xLLOQ_R2	y5	558.93	10946804	562.266	1437012	1.9713 (y5 to b6)	1.9423 (y5 to b6)	1.95681	X	X
DYSHYYTTIQDLR	sp|P08727|K1C19_HUMAN	Replicate 4_25xLLOQ_R1	b6	558.93	5581375	562.266	717692	Replicate 4_25xLLOQ_R2	b6	558.93	5635867	562.266	657821
DYSHYYTTIQDLR	sp|P08727|K1C19_HUMAN	Replicate 4_50xLLOQ_R1	b5	558.93	27181632	562.266	1598181	Replicate 4_50xLLOQ_R2	b5	558.93	31266430	562.266	1575733	1.1914 (b5 to y5)	1.1690 (b5 to y5)	1.18018	X	X
DYSHYYTTIQDLR	sp|P08727|K1C19_HUMAN	Replicate 4_50xLLOQ_R1	y5	558.93	22815458	562.266	1421852	Replicate 4_50xLLOQ_R2	y5	558.93	26746704	562.266	1353951	1.9557 (y5 to b6)	1.9471 (y5 to b6)	1.9514	X	X
DYSHYYTTIQDLR	sp|P08727|K1C19_HUMAN	Replicate 4_50xLLOQ_R1	b6	558.93	11666255	562.266	681290	Replicate 4_50xLLOQ_R2	b6	558.93	13736477	562.266	643021
DYSHYYTTIQDLR	sp|P08727|K1C19_HUMAN	Replicate 5_25xLLOQ_R1	b5	558.93	14180066	562.266	1639838	Replicate 5_25xLLOQ_R2	b5	558.93	13279745	562.266	1532634	1.1899 (b5 to y5)	1.1738 (b5 to y5)	1.18184	X	X
DYSHYYTTIQDLR	sp|P08727|K1C19_HUMAN	Replicate 5_25xLLOQ_R1	y5	558.93	11917383	562.266	1447441	Replicate 5_25xLLOQ_R2	y5	558.93	11313360	562.266	1346411	2.0081 (y5 to b6)	2.0008 (y5 to b6)	2.00447	X	X
DYSHYYTTIQDLR	sp|P08727|K1C19_HUMAN	Replicate 5_25xLLOQ_R1	b6	558.93	5934627	562.266	725033	Replicate 5_25xLLOQ_R2	b6	558.93	5654312	562.266	696827
DYSHYYTTIQDLR	sp|P08727|K1C19_HUMAN	Replicate 5_50xLLOQ_R1	b5	558.93	26505878	562.266	1566210	Replicate 5_50xLLOQ_R2	b5	558.93	26554212	562.266	1698067	1.1627 (b5 to y5)	1.1645 (b5 to y5)	1.16359	X	X
DYSHYYTTIQDLR	sp|P08727|K1C19_HUMAN	Replicate 5_50xLLOQ_R1	y5	558.93	22797170	562.266	1422141	Replicate 5_50xLLOQ_R2	y5	558.93	22803188	562.266	1403879	2.0865 (y5 to b6)	2.0417 (y5 to b6)	2.06406	X	X
DYSHYYTTIQDLR	sp|P08727|K1C19_HUMAN	Replicate 5_50xLLOQ_R1	b6	558.93	10926263	562.266	670039	Replicate 5_50xLLOQ_R2	b6	558.93	11168927	562.266	699315
DYSHYYTTIQDLR	sp|P08727|K1C19_HUMAN	Replicate 6_25xLLOQ_R1	b5	558.93	13698294	562.266	1656716	Replicate 6_25xLLOQ_R2	b5	558.93	14784316	562.266	1485173	1.1565 (b5 to y5)	1.1943 (b5 to y5)	1.17539	X	X
DYSHYYTTIQDLR	sp|P08727|K1C19_HUMAN	Replicate 6_25xLLOQ_R1	y5	558.93	11844577	562.266	1440490	Replicate 6_25xLLOQ_R2	y5	558.93	12379242	562.266	1282020	1.9708 (y5 to b6)	1.9829 (y5 to b6)	1.97688	X	X
DYSHYYTTIQDLR	sp|P08727|K1C19_HUMAN	Replicate 6_25xLLOQ_R1	b6	558.93	6009976	562.266	738724	Replicate 6_25xLLOQ_R2	b6	558.93	6242868	562.266	598246
DYSHYYTTIQDLR	sp|P08727|K1C19_HUMAN	Replicate 6_50xLLOQ_R1	b5	558.93	29486180	562.266	1588061	Replicate 6_50xLLOQ_R2	b5	558.93	30972290	562.266	1557299	1.1532 (b5 to y5)	1.2234 (b5 to y5)	1.18831	X	X
DYSHYYTTIQDLR	sp|P08727|K1C19_HUMAN	Replicate 6_50xLLOQ_R1	y5	558.93	25568786	562.266	1318817	Replicate 6_50xLLOQ_R2	y5	558.93	25316268	562.266	1306716	2.0710 (y5 to b6)	1.9591 (y5 to b6)	2.01504	X	X
DYSHYYTTIQDLR	sp|P08727|K1C19_HUMAN	Replicate 6_50xLLOQ_R1	b6	558.93	12346064	562.266	628479	Replicate 6_50xLLOQ_R2	b6	558.93	12922510	562.266	687906
ILGATIENSR	sp|P08727|K1C19_HUMAN	Replicate 1_25xLLOQ_R1	y8	537.301	889386	542.305	6027079	Replicate 1_25xLLOQ_R2	y8	537.301	880498	542.305	5695593	4.1377 (y8 to y6)	3.8626 (y8 to y6)	4.00015	X	X
ILGATIENSR	sp|P08727|K1C19_HUMAN	Replicate 1_25xLLOQ_R1	y6	537.301	214946	542.305	1574321	Replicate 1_25xLLOQ_R2	y6	537.301	227956	542.305	1406609	1.7565 (y6 to y5)	1.5678 (y6 to y5)	1.6621	X	X
ILGATIENSR	sp|P08727|K1C19_HUMAN	Replicate 1_25xLLOQ_R1	y5	537.301	122375	542.305	994611	Replicate 1_25xLLOQ_R2	y5	537.301	145403	542.305	920487
ILGATIENSR	sp|P08727|K1C19_HUMAN	Replicate 1_50xLLOQ_R1	y8	537.301	1872203	542.305	5816006	Replicate 1_50xLLOQ_R2	y8	537.301	1598524	542.305	5942379	4.6175 (y8 to y6)	3.9426 (y8 to y6)	4.28008	X	X
ILGATIENSR	sp|P08727|K1C19_HUMAN	Replicate 1_50xLLOQ_R1	y6	537.301	405455	542.305	1547464	Replicate 1_50xLLOQ_R2	y6	537.301	405447	542.305	1540551	1.4502 (y6 to y5)	1.5849 (y6 to y5)	1.51756	X	X
ILGATIENSR	sp|P08727|K1C19_HUMAN	Replicate 1_50xLLOQ_R1	y5	537.301	279581	542.305	939296	Replicate 1_50xLLOQ_R2	y5	537.301	255818	542.305	971745
ILGATIENSR	sp|P08727|K1C19_HUMAN	Replicate 2_25xLLOQ_R1	y8	537.301	917260	542.305	5571712	Replicate 2_25xLLOQ_R2	y8	537.301	874205	542.305	5468351	3.9750 (y8 to y6)	3.9639 (y8 to y6)	3.96943	X	X
ILGATIENSR	sp|P08727|K1C19_HUMAN	Replicate 2_25xLLOQ_R1	y6	537.301	230760	542.305	1448617	Replicate 2_25xLLOQ_R2	y6	537.301	220541	542.305	1431091	1.7311 (y6 to y5)	1.5742 (y6 to y5)	1.65267	X	X
ILGATIENSR	sp|P08727|K1C19_HUMAN	Replicate 2_25xLLOQ_R1	y5	537.301	133299	542.305	898985	Replicate 2_25xLLOQ_R2	y5	537.301	140097	542.305	903259
ILGATIENSR	sp|P08727|K1C19_HUMAN	Replicate 2_50xLLOQ_R1	y8	537.301	1879586	542.305	5664157	Replicate 2_50xLLOQ_R2	y8	537.301	1804175	542.305	5626963	4.2241 (y8 to y6)	4.0219 (y8 to y6)	4.12297	X	X
ILGATIENSR	sp|P08727|K1C19_HUMAN	Replicate 2_50xLLOQ_R1	y6	537.301	444971	542.305	1460864	Replicate 2_50xLLOQ_R2	y6	537.301	448590	542.305	1438344	1.4747 (y6 to y5)	1.6986 (y6 to y5)	1.58669	X	X
ILGATIENSR	sp|P08727|K1C19_HUMAN	Replicate 2_50xLLOQ_R1	y5	537.301	301728	542.305	886489	Replicate 2_50xLLOQ_R2	y5	537.301	264087	542.305	908630
ILGATIENSR	sp|P08727|K1C19_HUMAN	Replicate 3_25xLLOQ_R1	y8	537.301	905631	542.305	5454616	Replicate 3_25xLLOQ_R2	y8	537.301	858951	542.305	5409872	4.0455 (y8 to y6)	3.9597 (y8 to y6)	4.00261	X	X
ILGATIENSR	sp|P08727|K1C19_HUMAN	Replicate 3_25xLLOQ_R1	y6	537.301	223861	542.305	1432917	Replicate 3_25xLLOQ_R2	y6	537.301	216922	542.305	1405884	1.6106 (y6 to y5)	1.7056 (y6 to y5)	1.6581	X	X
ILGATIENSR	sp|P08727|K1C19_HUMAN	Replicate 3_25xLLOQ_R1	y5	537.301	138993	542.305	873516	Replicate 3_25xLLOQ_R2	y5	537.301	127181	542.305	889983
ILGATIENSR	sp|P08727|K1C19_HUMAN	Replicate 3_50xLLOQ_R1	y8	537.301	1732208	542.305	6032409	Replicate 3_50xLLOQ_R2	y8	537.301	1651136	542.305	5991475	4.1135 (y8 to y6)	3.9296 (y8 to y6)	4.02157	X	X
ILGATIENSR	sp|P08727|K1C19_HUMAN	Replicate 3_50xLLOQ_R1	y6	537.301	421103	542.305	1561926	Replicate 3_50xLLOQ_R2	y6	537.301	420175	542.305	1465464	1.6402 (y6 to y5)	1.5919 (y6 to y5)	1.61604	X	X
ILGATIENSR	sp|P08727|K1C19_HUMAN	Replicate 3_50xLLOQ_R1	y5	537.301	256746	542.305	974611	Replicate 3_50xLLOQ_R2	y5	537.301	263942	542.305	950976
ILGATIENSR	sp|P08727|K1C19_HUMAN	Replicate 4_25xLLOQ_R1	y8	537.301	829193	542.305	6111954	Replicate 4_25xLLOQ_R2	y8	537.301	833030	542.305	6108656	4.0073 (y8 to y6)	4.0043 (y8 to y6)	4.00582	X	X
ILGATIENSR	sp|P08727|K1C19_HUMAN	Replicate 4_25xLLOQ_R1	y6	537.301	206919	542.305	1550093	Replicate 4_25xLLOQ_R2	y6	537.301	208033	542.305	1507873	1.6589 (y6 to y5)	1.8296 (y6 to y5)	1.7443	X	X
ILGATIENSR	sp|P08727|K1C19_HUMAN	Replicate 4_25xLLOQ_R1	y5	537.301	124729	542.305	976774	Replicate 4_25xLLOQ_R2	y5	537.301	113701	542.305	1007919
ILGATIENSR	sp|P08727|K1C19_HUMAN	Replicate 4_50xLLOQ_R1	y8	537.301	1699151	542.305	5909324	Replicate 4_50xLLOQ_R2	y8	537.301	1918832	542.305	5870632	3.9446 (y8 to y6)	3.9717 (y8 to y6)	3.95816	X	X
ILGATIENSR	sp|P08727|K1C19_HUMAN	Replicate 4_50xLLOQ_R1	y6	537.301	430756	542.305	1524504	Replicate 4_50xLLOQ_R2	y6	537.301	483122	542.305	1458590	1.6625 (y6 to y5)	1.5908 (y6 to y5)	1.62667	X	X
ILGATIENSR	sp|P08727|K1C19_HUMAN	Replicate 4_50xLLOQ_R1	y5	537.301	259098	542.305	942836	Replicate 4_50xLLOQ_R2	y5	537.301	303695	542.305	948183
ILGATIENSR	sp|P08727|K1C19_HUMAN	Replicate 5_25xLLOQ_R1	y8	537.301	854437	542.305	6131057	Replicate 5_25xLLOQ_R2	y8	537.301	920901	542.305	5420971	4.0526 (y8 to y6)	4.3885 (y8 to y6)	4.22053	X	X
ILGATIENSR	sp|P08727|K1C19_HUMAN	Replicate 5_25xLLOQ_R1	y6	537.301	210837	542.305	1540655	Replicate 5_25xLLOQ_R2	y6	537.301	209846	542.305	1431976	1.6424 (y6 to y5)	1.5144 (y6 to y5)	1.57841	X	X
ILGATIENSR	sp|P08727|K1C19_HUMAN	Replicate 5_25xLLOQ_R1	y5	537.301	128372	542.305	966805	Replicate 5_25xLLOQ_R2	y5	537.301	138564	542.305	869438
ILGATIENSR	sp|P08727|K1C19_HUMAN	Replicate 5_50xLLOQ_R1	y8	537.301	1782265	542.305	5484422	Replicate 5_50xLLOQ_R2	y8	537.301	1636937	542.305	5938478	4.1444 (y8 to y6)	3.9650 (y8 to y6)	4.05469	X	X
ILGATIENSR	sp|P08727|K1C19_HUMAN	Replicate 5_50xLLOQ_R1	y6	537.301	430043	542.305	1400366	Replicate 5_50xLLOQ_R2	y6	537.301	412847	542.305	1516005	1.6278 (y6 to y5)	1.5459 (y6 to y5)	1.58687	X	X
ILGATIENSR	sp|P08727|K1C19_HUMAN	Replicate 5_50xLLOQ_R1	y5	537.301	264189	542.305	873900	Replicate 5_50xLLOQ_R2	y5	537.301	267051	542.305	943083
ILGATIENSR	sp|P08727|K1C19_HUMAN	Replicate 6_25xLLOQ_R1	y8	537.301	816626	542.305	6044692	Replicate 6_25xLLOQ_R2	y8	537.301	870299	542.305	5648048	4.0895 (y8 to y6)	4.0704 (y8 to y6)	4.07994	X	X
ILGATIENSR	sp|P08727|K1C19_HUMAN	Replicate 6_25xLLOQ_R1	y6	537.301	199687	542.305	1513565	Replicate 6_25xLLOQ_R2	y6	537.301	213814	542.305	1471202	1.5819 (y6 to y5)	1.6254 (y6 to y5)	1.60366	X	X
ILGATIENSR	sp|P08727|K1C19_HUMAN	Replicate 6_25xLLOQ_R1	y5	537.301	126229	542.305	932548	Replicate 6_25xLLOQ_R2	y5	537.301	131548	542.305	905424
ILGATIENSR	sp|P08727|K1C19_HUMAN	Replicate 6_50xLLOQ_R1	y8	537.301	1895642	542.305	5864359	Replicate 6_50xLLOQ_R2	y8	537.301	1869077	542.305	5803718	4.2715 (y8 to y6)	4.2332 (y8 to y6)	4.25236	X	X
ILGATIENSR	sp|P08727|K1C19_HUMAN	Replicate 6_50xLLOQ_R1	y6	537.301	443787	542.305	1483856	Replicate 6_50xLLOQ_R2	y6	537.301	441528	542.305	1520610	1.5107 (y6 to y5)	1.6522 (y6 to y5)	1.58146	X	X
ILGATIENSR	sp|P08727|K1C19_HUMAN	Replicate 6_50xLLOQ_R1	y5	537.301	293761	542.305	980133	Replicate 6_50xLLOQ_R2	y5	537.301	267233	542.305	932895
ANVDLLPR	sp|Q13421|MSLN_HUMAN	Replicate 1_25xLLOQ_R1	y4	449.261	1192349	454.265	4790107	Replicate 1_25xLLOQ_R2	y4	449.261	1209189	454.265	4976591	1.4239 (y4 to y5)	1.3016 (y4 to y5)	1.36272	X	X
ANVDLLPR	sp|Q13421|MSLN_HUMAN	Replicate 1_25xLLOQ_R1	y5	449.261	837397	454.265	3701583	Replicate 1_25xLLOQ_R2	y5	449.261	929024	454.265	3725599	2.5856 (y5 to y6)	3.0614 (y5 to y6)	2.82353	X	X
ANVDLLPR	sp|Q13421|MSLN_HUMAN	Replicate 1_25xLLOQ_R1	y6	449.261	323864	454.265	1330485	Replicate 1_25xLLOQ_R2	y6	449.261	303462	454.265	1323622
ANVDLLPR	sp|Q13421|MSLN_HUMAN	Replicate 1_50xLLOQ_R1	y4	449.261	2270147	454.265	5004669	Replicate 1_50xLLOQ_R2	y4	449.261	2361360	454.265	4734972	1.3439 (y4 to y5)	1.3317 (y4 to y5)	1.33782	X	X
ANVDLLPR	sp|Q13421|MSLN_HUMAN	Replicate 1_50xLLOQ_R1	y5	449.261	1689229	454.265	3628696	Replicate 1_50xLLOQ_R2	y5	449.261	1773143	454.265	3500510	2.6752 (y5 to y6)	2.6747 (y5 to y6)	2.67496	X	X
ANVDLLPR	sp|Q13421|MSLN_HUMAN	Replicate 1_50xLLOQ_R1	y6	449.261	631437	454.265	1324274	Replicate 1_50xLLOQ_R2	y6	449.261	662932	454.265	1257322
ANVDLLPR	sp|Q13421|MSLN_HUMAN	Replicate 2_25xLLOQ_R1	y4	449.261	1148564	454.265	4936360	Replicate 2_25xLLOQ_R2	y4	449.261	1177124	454.265	4834108	1.4131 (y4 to y5)	1.4408 (y4 to y5)	1.42693	X	X
ANVDLLPR	sp|Q13421|MSLN_HUMAN	Replicate 2_25xLLOQ_R1	y5	449.261	812809	454.265	3893536	Replicate 2_25xLLOQ_R2	y5	449.261	817006	454.265	3541464	2.8998 (y5 to y6)	2.7319 (y5 to y6)	2.81581	X	X
ANVDLLPR	sp|Q13421|MSLN_HUMAN	Replicate 2_25xLLOQ_R1	y6	449.261	280302	454.265	1373960	Replicate 2_25xLLOQ_R2	y6	449.261	299066	454.265	1454313
ANVDLLPR	sp|Q13421|MSLN_HUMAN	Replicate 2_50xLLOQ_R1	y4	449.261	2464916	454.265	4848522	Replicate 2_50xLLOQ_R2	y4	449.261	2329033	454.265	4655037	1.3616 (y4 to y5)	1.3357 (y4 to y5)	1.34863	X	X
ANVDLLPR	sp|Q13421|MSLN_HUMAN	Replicate 2_50xLLOQ_R1	y5	449.261	1810304	454.265	3613917	Replicate 2_50xLLOQ_R2	y5	449.261	1743730	454.265	3361846	2.9728 (y5 to y6)	2.5973 (y5 to y6)	2.78506	X	X
ANVDLLPR	sp|Q13421|MSLN_HUMAN	Replicate 2_50xLLOQ_R1	y6	449.261	608946	454.265	1348786	Replicate 2_50xLLOQ_R2	y6	449.261	671371	454.265	1181843
ANVDLLPR	sp|Q13421|MSLN_HUMAN	Replicate 3_25xLLOQ_R1	y4	449.261	1107239	454.265	4775125	Replicate 3_25xLLOQ_R2	y4	449.261	1129213	454.265	4906938	1.4251 (y4 to y5)	1.3617 (y4 to y5)	1.39339	X	X
ANVDLLPR	sp|Q13421|MSLN_HUMAN	Replicate 3_25xLLOQ_R1	y5	449.261	776956	454.265	3659650	Replicate 3_25xLLOQ_R2	y5	449.261	829277	454.265	3581617	2.6777 (y5 to y6)	2.7330 (y5 to y6)	2.70533	X	X
ANVDLLPR	sp|Q13421|MSLN_HUMAN	Replicate 3_25xLLOQ_R1	y6	449.261	290163	454.265	1343393	Replicate 3_25xLLOQ_R2	y6	449.261	303431	454.265	1401059
ANVDLLPR	sp|Q13421|MSLN_HUMAN	Replicate 3_50xLLOQ_R1	y4	449.261	2329857	454.265	4762897	Replicate 3_50xLLOQ_R2	y4	449.261	2260834	454.265	4775065	1.3083 (y4 to y5)	1.4394 (y4 to y5)	1.37382	X	X
ANVDLLPR	sp|Q13421|MSLN_HUMAN	Replicate 3_50xLLOQ_R1	y5	449.261	1780860	454.265	3519877	Replicate 3_50xLLOQ_R2	y5	449.261	1570725	454.265	3546784	2.7071 (y5 to y6)	2.9170 (y5 to y6)	2.81205	X	X
ANVDLLPR	sp|Q13421|MSLN_HUMAN	Replicate 3_50xLLOQ_R1	y6	449.261	657851	454.265	1261747	Replicate 3_50xLLOQ_R2	y6	449.261	538472	454.265	1301336
ANVDLLPR	sp|Q13421|MSLN_HUMAN	Replicate 4_25xLLOQ_R1	y4	449.261	1019809	454.265	4998367	Replicate 4_25xLLOQ_R2	y4	449.261	1161952	454.265	4798204	1.2738 (y4 to y5)	1.4070 (y4 to y5)	1.3404	X	X
ANVDLLPR	sp|Q13421|MSLN_HUMAN	Replicate 4_25xLLOQ_R1	y5	449.261	800622	454.265	3857804	Replicate 4_25xLLOQ_R2	y5	449.261	825817	454.265	3628214	2.6394 (y5 to y6)	3.0033 (y5 to y6)	2.82134	X	X
ANVDLLPR	sp|Q13421|MSLN_HUMAN	Replicate 4_25xLLOQ_R1	y6	449.261	303335	454.265	1401297	Replicate 4_25xLLOQ_R2	y6	449.261	274971	454.265	1301500
ANVDLLPR	sp|Q13421|MSLN_HUMAN	Replicate 4_50xLLOQ_R1	y4	449.261	2365355	454.265	4486271	Replicate 4_50xLLOQ_R2	y4	449.261	2410570	454.265	4966482	1.3073 (y4 to y5)	1.3595 (y4 to y5)	1.33342	X	X
ANVDLLPR	sp|Q13421|MSLN_HUMAN	Replicate 4_50xLLOQ_R1	y5	449.261	1809285	454.265	3224814	Replicate 4_50xLLOQ_R2	y5	449.261	1773142	454.265	3628237	2.7201 (y5 to y6)	2.7542 (y5 to y6)	2.73712	X	X
ANVDLLPR	sp|Q13421|MSLN_HUMAN	Replicate 4_50xLLOQ_R1	y6	449.261	665163	454.265	1220263	Replicate 4_50xLLOQ_R2	y6	449.261	643800	454.265	1342138
ANVDLLPR	sp|Q13421|MSLN_HUMAN	Replicate 5_25xLLOQ_R1	y4	449.261	1234969	454.265	4957474	Replicate 5_25xLLOQ_R2	y4	449.261	1153452	454.265	4811934	1.2562 (y4 to y5)	1.3553 (y4 to y5)	1.30577	X	X
ANVDLLPR	sp|Q13421|MSLN_HUMAN	Replicate 5_25xLLOQ_R1	y5	449.261	983084	454.265	3594846	Replicate 5_25xLLOQ_R2	y5	449.261	851060	454.265	3739110	2.8169 (y5 to y6)	2.6458 (y5 to y6)	2.73134	X	X
ANVDLLPR	sp|Q13421|MSLN_HUMAN	Replicate 5_25xLLOQ_R1	y6	449.261	348995	454.265	1345194	Replicate 5_25xLLOQ_R2	y6	449.261	321667	454.265	1361623
ANVDLLPR	sp|Q13421|MSLN_HUMAN	Replicate 5_50xLLOQ_R1	y4	449.261	2259860	454.265	4894728	Replicate 5_50xLLOQ_R2	y4	449.261	2260514	454.265	4846506	1.2883 (y4 to y5)	1.3591 (y4 to y5)	1.32372	X	X
ANVDLLPR	sp|Q13421|MSLN_HUMAN	Replicate 5_50xLLOQ_R1	y5	449.261	1754108	454.265	3368313	Replicate 5_50xLLOQ_R2	y5	449.261	1663232	454.265	3586195	2.8886 (y5 to y6)	2.5077 (y5 to y6)	2.69816	X	X
ANVDLLPR	sp|Q13421|MSLN_HUMAN	Replicate 5_50xLLOQ_R1	y6	449.261	607254	454.265	1371013	Replicate 5_50xLLOQ_R2	y6	449.261	663241	454.265	1452948
ANVDLLPR	sp|Q13421|MSLN_HUMAN	Replicate 6_25xLLOQ_R1	y4	449.261	1092042	454.265	5018380	Replicate 6_25xLLOQ_R2	y4	449.261	1129623	454.265	5000943	1.2812 (y4 to y5)	1.4065 (y4 to y5)	1.34381	X	X
ANVDLLPR	sp|Q13421|MSLN_HUMAN	Replicate 6_25xLLOQ_R1	y5	449.261	852374	454.265	3791805	Replicate 6_25xLLOQ_R2	y5	449.261	803173	454.265	3778457	3.0089 (y5 to y6)	2.8317 (y5 to y6)	2.92033	X	X
ANVDLLPR	sp|Q13421|MSLN_HUMAN	Replicate 6_25xLLOQ_R1	y6	449.261	283282	454.265	1389781	Replicate 6_25xLLOQ_R2	y6	449.261	283633	454.265	1377830
ANVDLLPR	sp|Q13421|MSLN_HUMAN	Replicate 6_50xLLOQ_R1	y4	449.261	2395580	454.265	5201205	Replicate 6_50xLLOQ_R2	y4	449.261	2461785	454.265	4944099	1.3849 (y4 to y5)	1.3000 (y4 to y5)	1.34247	X	X
ANVDLLPR	sp|Q13421|MSLN_HUMAN	Replicate 6_50xLLOQ_R1	y5	449.261	1729762	454.265	3894568	Replicate 6_50xLLOQ_R2	y5	449.261	1893651	454.265	3575547	2.7030 (y5 to y6)	2.7616 (y5 to y6)	2.73227	X	X
ANVDLLPR	sp|Q13421|MSLN_HUMAN	Replicate 6_50xLLOQ_R1	y6	449.261	639953	454.265	1478595	Replicate 6_50xLLOQ_R2	y6	449.261	685710	454.265	1260773
GLLPVLGQPIIR	sp|Q13421|MSLN_HUMAN	Replicate 1_25xLLOQ_R1	y7	638.411	153335824	643.415	5917562	Replicate 1_25xLLOQ_R2	y7	638.411	163402400	643.415	6436643	1.2454 (y7 to y9)	1.2464 (y7 to y9)	1.24589	X	X
GLLPVLGQPIIR	sp|Q13421|MSLN_HUMAN	Replicate 1_25xLLOQ_R1	y9	638.411	123121736	643.415	4771535	Replicate 1_25xLLOQ_R2	y9	638.411	131102392	643.415	5089058	1.1263 (y9 to y6)	1.1305 (y9 to y6)	1.12839	X	X
GLLPVLGQPIIR	sp|Q13421|MSLN_HUMAN	Replicate 1_25xLLOQ_R1	y6	638.411	109317040	643.415	4156480	Replicate 1_25xLLOQ_R2	y6	638.411	115967744	643.415	4613838
GLLPVLGQPIIR	sp|Q13421|MSLN_HUMAN	Replicate 1_50xLLOQ_R1	y7	638.411	321336160	643.415	6114886	Replicate 1_50xLLOQ_R2	y7	638.411	356221056	643.415	5899185	1.2264 (y7 to y9)	1.2371 (y7 to y9)	1.23174	X	X
GLLPVLGQPIIR	sp|Q13421|MSLN_HUMAN	Replicate 1_50xLLOQ_R1	y9	638.411	262021840	643.415	5011229	Replicate 1_50xLLOQ_R2	y9	638.411	287944800	643.415	4826432	1.1243 (y9 to y6)	1.1361 (y9 to y6)	1.13018	X	X
GLLPVLGQPIIR	sp|Q13421|MSLN_HUMAN	Replicate 1_50xLLOQ_R1	y6	638.411	233054480	643.415	4352205	Replicate 1_50xLLOQ_R2	y6	638.411	253456512	643.415	4266740
GLLPVLGQPIIR	sp|Q13421|MSLN_HUMAN	Replicate 2_25xLLOQ_R1	y7	638.411	149578720	643.415	5620978	Replicate 2_25xLLOQ_R2	y7	638.411	158018016	643.415	5977126	1.2366 (y7 to y9)	1.2403 (y7 to y9)	1.23845	X	X
GLLPVLGQPIIR	sp|Q13421|MSLN_HUMAN	Replicate 2_25xLLOQ_R1	y9	638.411	120960048	643.415	4522414	Replicate 2_25xLLOQ_R2	y9	638.411	127402264	643.415	4718782	1.1400 (y9 to y6)	1.1438 (y9 to y6)	1.14188	X	X
GLLPVLGQPIIR	sp|Q13421|MSLN_HUMAN	Replicate 2_25xLLOQ_R1	y6	638.411	106108976	643.415	3972259	Replicate 2_25xLLOQ_R2	y6	638.411	111385312	643.415	4243130
GLLPVLGQPIIR	sp|Q13421|MSLN_HUMAN	Replicate 2_50xLLOQ_R1	y7	638.411	334989376	643.415	5312069	Replicate 2_50xLLOQ_R2	y7	638.411	333543808	643.415	6038774	1.2314 (y7 to y9)	1.2487 (y7 to y9)	1.24004	X	X
GLLPVLGQPIIR	sp|Q13421|MSLN_HUMAN	Replicate 2_50xLLOQ_R1	y9	638.411	272040128	643.415	4361128	Replicate 2_50xLLOQ_R2	y9	638.411	267116112	643.415	4982838	1.1424 (y9 to y6)	1.1305 (y9 to y6)	1.13643	X	X
GLLPVLGQPIIR	sp|Q13421|MSLN_HUMAN	Replicate 2_50xLLOQ_R1	y6	638.411	238131536	643.415	3781401	Replicate 2_50xLLOQ_R2	y6	638.411	236287232	643.415	4441695
GLLPVLGQPIIR	sp|Q13421|MSLN_HUMAN	Replicate 3_25xLLOQ_R1	y7	638.411	157907440	643.415	5207712	Replicate 3_25xLLOQ_R2	y7	638.411	156776528	643.415	5851093	1.2170 (y7 to y9)	1.2529 (y7 to y9)	1.23492	X	X
GLLPVLGQPIIR	sp|Q13421|MSLN_HUMAN	Replicate 3_25xLLOQ_R1	y9	638.411	129756000	643.415	4215499	Replicate 3_25xLLOQ_R2	y9	638.411	125133296	643.415	4753193	1.1383 (y9 to y6)	1.1188 (y9 to y6)	1.12855	X	X
GLLPVLGQPIIR	sp|Q13421|MSLN_HUMAN	Replicate 3_25xLLOQ_R1	y6	638.411	113993280	643.415	3686511	Replicate 3_25xLLOQ_R2	y6	638.411	111843600	643.415	4186085
GLLPVLGQPIIR	sp|Q13421|MSLN_HUMAN	Replicate 3_50xLLOQ_R1	y7	638.411	325740096	643.415	5776528	Replicate 3_50xLLOQ_R2	y7	638.411	365790720	643.415	5570956	1.2246 (y7 to y9)	1.2533 (y7 to y9)	1.23897	X	X
GLLPVLGQPIIR	sp|Q13421|MSLN_HUMAN	Replicate 3_50xLLOQ_R1	y9	638.411	265993552	643.415	4724383	Replicate 3_50xLLOQ_R2	y9	638.411	291855168	643.415	4557492	1.1197 (y9 to y6)	1.1174 (y9 to y6)	1.11855	X	X
GLLPVLGQPIIR	sp|Q13421|MSLN_HUMAN	Replicate 3_50xLLOQ_R1	y6	638.411	237549344	643.415	4106974	Replicate 3_50xLLOQ_R2	y6	638.411	261199248	643.415	4066979
GLLPVLGQPIIR	sp|Q13421|MSLN_HUMAN	Replicate 4_25xLLOQ_R1	y7	638.411	143213856	643.415	5693246	Replicate 4_25xLLOQ_R2	y7	638.411	145746864	643.415	5822465	1.2392 (y7 to y9)	1.2578 (y7 to y9)	1.24853	X	X
GLLPVLGQPIIR	sp|Q13421|MSLN_HUMAN	Replicate 4_25xLLOQ_R1	y9	638.411	115565184	643.415	4615933	Replicate 4_25xLLOQ_R2	y9	638.411	115872936	643.415	4733892	1.1405 (y9 to y6)	1.1260 (y9 to y6)	1.13323	X	X
GLLPVLGQPIIR	sp|Q13421|MSLN_HUMAN	Replicate 4_25xLLOQ_R1	y6	638.411	101329576	643.415	4122849	Replicate 4_25xLLOQ_R2	y6	638.411	102908840	643.415	4198949
GLLPVLGQPIIR	sp|Q13421|MSLN_HUMAN	Replicate 4_50xLLOQ_R1	y7	638.411	327408288	643.415	5858204	Replicate 4_50xLLOQ_R2	y7	638.411	363374912	643.415	6712653	1.2385 (y7 to y9)	1.2454 (y7 to y9)	1.24192	X	X
GLLPVLGQPIIR	sp|Q13421|MSLN_HUMAN	Replicate 4_50xLLOQ_R1	y9	638.411	264365936	643.415	4801689	Replicate 4_50xLLOQ_R2	y9	638.411	291779584	643.415	5456826	1.1340 (y9 to y6)	1.1297 (y9 to y6)	1.13184	X	X
GLLPVLGQPIIR	sp|Q13421|MSLN_HUMAN	Replicate 4_50xLLOQ_R1	y6	638.411	233122512	643.415	4204645	Replicate 4_50xLLOQ_R2	y6	638.411	258288624	643.415	4759286
GLLPVLGQPIIR	sp|Q13421|MSLN_HUMAN	Replicate 5_25xLLOQ_R1	y7	638.411	156475888	643.415	6083927	Replicate 5_25xLLOQ_R2	y7	638.411	163596848	643.415	5466980	1.2356 (y7 to y9)	1.2480 (y7 to y9)	1.24178	X	X
GLLPVLGQPIIR	sp|Q13421|MSLN_HUMAN	Replicate 5_25xLLOQ_R1	y9	638.411	126641496	643.415	4857501	Replicate 5_25xLLOQ_R2	y9	638.411	131089264	643.415	4300739	1.1234 (y9 to y6)	1.1347 (y9 to y6)	1.12909	X	X
GLLPVLGQPIIR	sp|Q13421|MSLN_HUMAN	Replicate 5_25xLLOQ_R1	y6	638.411	112727408	643.415	4342689	Replicate 5_25xLLOQ_R2	y6	638.411	115523352	643.415	3867891
GLLPVLGQPIIR	sp|Q13421|MSLN_HUMAN	Replicate 5_50xLLOQ_R1	y7	638.411	318951264	643.415	5890209	Replicate 5_50xLLOQ_R2	y7	638.411	338388480	643.415	6314601	1.2501 (y7 to y9)	1.2544 (y7 to y9)	1.25228	X	X
GLLPVLGQPIIR	sp|Q13421|MSLN_HUMAN	Replicate 5_50xLLOQ_R1	y9	638.411	255137392	643.415	4712820	Replicate 5_50xLLOQ_R2	y9	638.411	269752672	643.415	5128152	1.1185 (y9 to y6)	1.1280 (y9 to y6)	1.12326	X	X
GLLPVLGQPIIR	sp|Q13421|MSLN_HUMAN	Replicate 5_50xLLOQ_R1	y6	638.411	228109760	643.415	4228723	Replicate 5_50xLLOQ_R2	y6	638.411	239136384	643.415	4471330
GLLPVLGQPIIR	sp|Q13421|MSLN_HUMAN	Replicate 6_25xLLOQ_R1	y7	638.411	141886480	643.415	5654845	Replicate 6_25xLLOQ_R2	y7	638.411	155944064	643.415	5319151	1.2436 (y7 to y9)	1.2455 (y7 to y9)	1.24459	X	X
GLLPVLGQPIIR	sp|Q13421|MSLN_HUMAN	Replicate 6_25xLLOQ_R1	y9	638.411	114089192	643.415	4561313	Replicate 6_25xLLOQ_R2	y9	638.411	125201512	643.415	4332248	1.1345 (y9 to y6)	1.1397 (y9 to y6)	1.13712	X	X
GLLPVLGQPIIR	sp|Q13421|MSLN_HUMAN	Replicate 6_25xLLOQ_R1	y6	638.411	100563960	643.415	3961605	Replicate 6_25xLLOQ_R2	y6	638.411	109850832	643.415	3838915
GLLPVLGQPIIR	sp|Q13421|MSLN_HUMAN	Replicate 6_50xLLOQ_R1	y7	638.411	307359936	643.415	5782391	Replicate 6_50xLLOQ_R2	y7	638.411	350964416	643.415	5950231	1.2293 (y7 to y9)	1.2320 (y7 to y9)	1.23069	X	X
GLLPVLGQPIIR	sp|Q13421|MSLN_HUMAN	Replicate 6_50xLLOQ_R1	y9	638.411	250019552	643.415	4708423	Replicate 6_50xLLOQ_R2	y9	638.411	284866848	643.415	4685223	1.1284 (y9 to y6)	1.1319 (y9 to y6)	1.13019	X	X
GLLPVLGQPIIR	sp|Q13421|MSLN_HUMAN	Replicate 6_50xLLOQ_R1	y6	638.411	221563232	643.415	4169209	Replicate 6_50xLLOQ_R2	y6	638.411	251662464	643.415	4232763
IQSFLGGAPTEDLK	sp|Q13421|MSLN_HUMAN	Replicate 1_25xLLOQ_R1	y9	738.391	6312685	742.398	2828597	Replicate 1_25xLLOQ_R2	y9	738.391	5906203	742.398	2900826	3.2506 (y9 to y12)	3.3166 (y9 to y12)	3.28363	X	X
IQSFLGGAPTEDLK	sp|Q13421|MSLN_HUMAN	Replicate 1_25xLLOQ_R1	y12	738.391	1941978	742.398	831100	Replicate 1_25xLLOQ_R2	y12	738.391	1780792	742.398	822307	1.1152 (y12 to y8)	1.1222 (y12 to y8)	1.11873	X	X
IQSFLGGAPTEDLK	sp|Q13421|MSLN_HUMAN	Replicate 1_25xLLOQ_R1	y8	738.391	1741363	742.398	727588	Replicate 1_25xLLOQ_R2	y8	738.391	1586812	742.398	751522
IQSFLGGAPTEDLK	sp|Q13421|MSLN_HUMAN	Replicate 1_50xLLOQ_R1	y9	738.391	12318032	742.398	2847402	Replicate 1_50xLLOQ_R2	y9	738.391	11555521	742.398	2827258	3.2085 (y9 to y12)	3.3235 (y9 to y12)	3.266	X	X
IQSFLGGAPTEDLK	sp|Q13421|MSLN_HUMAN	Replicate 1_50xLLOQ_R1	y12	738.391	3839169	742.398	839310	Replicate 1_50xLLOQ_R2	y12	738.391	3476923	742.398	847042	1.1281 (y12 to y8)	1.1211 (y12 to y8)	1.12457	X	X
IQSFLGGAPTEDLK	sp|Q13421|MSLN_HUMAN	Replicate 1_50xLLOQ_R1	y8	738.391	3403319	742.398	797430	Replicate 1_50xLLOQ_R2	y8	738.391	3101441	742.398	763499
IQSFLGGAPTEDLK	sp|Q13421|MSLN_HUMAN	Replicate 2_25xLLOQ_R1	y9	738.391	5924280	742.398	2711477	Replicate 2_25xLLOQ_R2	y9	738.391	5681103	742.398	2811132	3.3164 (y9 to y12)	3.5191 (y9 to y12)	3.41776	X	X
IQSFLGGAPTEDLK	sp|Q13421|MSLN_HUMAN	Replicate 2_25xLLOQ_R1	y12	738.391	1786355	742.398	885756	Replicate 2_25xLLOQ_R2	y12	738.391	1614358	742.398	851828	1.0614 (y12 to y8)	1.0430 (y12 to y8)	1.0522	X	X
IQSFLGGAPTEDLK	sp|Q13421|MSLN_HUMAN	Replicate 2_25xLLOQ_R1	y8	738.391	1683075	742.398	720053	Replicate 2_25xLLOQ_R2	y8	738.391	1547751	742.398	775590
IQSFLGGAPTEDLK	sp|Q13421|MSLN_HUMAN	Replicate 2_50xLLOQ_R1	y9	738.391	12151099	742.398	3076213	Replicate 2_50xLLOQ_R2	y9	738.391	11822581	742.398	2743343	3.1239 (y9 to y12)	3.4047 (y9 to y12)	3.26431	X	X
IQSFLGGAPTEDLK	sp|Q13421|MSLN_HUMAN	Replicate 2_50xLLOQ_R1	y12	738.391	3889763	742.398	952857	Replicate 2_50xLLOQ_R2	y12	738.391	3472384	742.398	820650	1.1325 (y12 to y8)	1.0785 (y12 to y8)	1.10547	X	X
IQSFLGGAPTEDLK	sp|Q13421|MSLN_HUMAN	Replicate 2_50xLLOQ_R1	y8	738.391	3434764	742.398	820419	Replicate 2_50xLLOQ_R2	y8	738.391	3219717	742.398	733852
IQSFLGGAPTEDLK	sp|Q13421|MSLN_HUMAN	Replicate 3_25xLLOQ_R1	y9	738.391	6252815	742.398	2708015	Replicate 3_25xLLOQ_R2	y9	738.391	5820239	742.398	2788942	3.2792 (y9 to y12)	3.4184 (y9 to y12)	3.3488	X	X
IQSFLGGAPTEDLK	sp|Q13421|MSLN_HUMAN	Replicate 3_25xLLOQ_R1	y12	738.391	1906807	742.398	818700	Replicate 3_25xLLOQ_R2	y12	738.391	1702623	742.398	824539	1.1048 (y12 to y8)	1.1121 (y12 to y8)	1.1085	X	X
IQSFLGGAPTEDLK	sp|Q13421|MSLN_HUMAN	Replicate 3_25xLLOQ_R1	y8	738.391	1725854	742.398	770020	Replicate 3_25xLLOQ_R2	y8	738.391	1530933	742.398	784378
IQSFLGGAPTEDLK	sp|Q13421|MSLN_HUMAN	Replicate 3_50xLLOQ_R1	y9	738.391	12367611	742.398	2838295	Replicate 3_50xLLOQ_R2	y9	738.391	11715598	742.398	2749212	3.2829 (y9 to y12)	3.3210 (y9 to y12)	3.30192	X	X
IQSFLGGAPTEDLK	sp|Q13421|MSLN_HUMAN	Replicate 3_50xLLOQ_R1	y12	738.391	3767328	742.398	848841	Replicate 3_50xLLOQ_R2	y12	738.391	3527762	742.398	779463	1.1214 (y12 to y8)	1.0757 (y12 to y8)	1.09854	X	X
IQSFLGGAPTEDLK	sp|Q13421|MSLN_HUMAN	Replicate 3_50xLLOQ_R1	y8	738.391	3359627	742.398	769404	Replicate 3_50xLLOQ_R2	y8	738.391	3279451	742.398	749431
IQSFLGGAPTEDLK	sp|Q13421|MSLN_HUMAN	Replicate 4_25xLLOQ_R1	y9	738.391	5701676	742.398	2870037	Replicate 4_25xLLOQ_R2	y9	738.391	5787110	742.398	2778862	3.2110 (y9 to y12)	3.2424 (y9 to y12)	3.2267	X	X
IQSFLGGAPTEDLK	sp|Q13421|MSLN_HUMAN	Replicate 4_25xLLOQ_R1	y12	738.391	1775685	742.398	933133	Replicate 4_25xLLOQ_R2	y12	738.391	1784810	742.398	859973	1.1579 (y12 to y8)	1.1214 (y12 to y8)	1.13962	X	X
IQSFLGGAPTEDLK	sp|Q13421|MSLN_HUMAN	Replicate 4_25xLLOQ_R1	y8	738.391	1533571	742.398	782136	Replicate 4_25xLLOQ_R2	y8	738.391	1591628	742.398	735194
IQSFLGGAPTEDLK	sp|Q13421|MSLN_HUMAN	Replicate 4_50xLLOQ_R1	y9	738.391	11876137	742.398	2880262	Replicate 4_50xLLOQ_R2	y9	738.391	12942147	742.398	2789625	3.2323 (y9 to y12)	3.2861 (y9 to y12)	3.25917	X	X
IQSFLGGAPTEDLK	sp|Q13421|MSLN_HUMAN	Replicate 4_50xLLOQ_R1	y12	738.391	3674263	742.398	932760	Replicate 4_50xLLOQ_R2	y12	738.391	3938464	742.398	874556	1.1226 (y12 to y8)	1.1429 (y12 to y8)	1.13274	X	X
IQSFLGGAPTEDLK	sp|Q13421|MSLN_HUMAN	Replicate 4_50xLLOQ_R1	y8	738.391	3273117	742.398	804870	Replicate 4_50xLLOQ_R2	y8	738.391	3445960	742.398	767885
IQSFLGGAPTEDLK	sp|Q13421|MSLN_HUMAN	Replicate 5_25xLLOQ_R1	y9	738.391	6052806	742.398	2999775	Replicate 5_25xLLOQ_R2	y9	738.391	5845730	742.398	2774966	3.2406 (y9 to y12)	3.4705 (y9 to y12)	3.35556	X	X
IQSFLGGAPTEDLK	sp|Q13421|MSLN_HUMAN	Replicate 5_25xLLOQ_R1	y12	738.391	1867790	742.398	941478	Replicate 5_25xLLOQ_R2	y12	738.391	1684405	742.398	833441	1.1713 (y12 to y8)	1.0723 (y12 to y8)	1.12181	X	X
IQSFLGGAPTEDLK	sp|Q13421|MSLN_HUMAN	Replicate 5_25xLLOQ_R1	y8	738.391	1594606	742.398	779329	Replicate 5_25xLLOQ_R2	y8	738.391	1570828	742.398	772967
IQSFLGGAPTEDLK	sp|Q13421|MSLN_HUMAN	Replicate 5_50xLLOQ_R1	y9	738.391	11585741	742.398	2865537	Replicate 5_50xLLOQ_R2	y9	738.391	11566249	742.398	2810340	3.3309 (y9 to y12)	3.5741 (y9 to y12)	3.45252	X	X
IQSFLGGAPTEDLK	sp|Q13421|MSLN_HUMAN	Replicate 5_50xLLOQ_R1	y12	738.391	3478236	742.398	891921	Replicate 5_50xLLOQ_R2	y12	738.391	3236121	742.398	815288	1.1153 (y12 to y8)	1.0334 (y12 to y8)	1.07434	X	X
IQSFLGGAPTEDLK	sp|Q13421|MSLN_HUMAN	Replicate 5_50xLLOQ_R1	y8	738.391	3118560	742.398	805004	Replicate 5_50xLLOQ_R2	y8	738.391	3131664	742.398	747174
IQSFLGGAPTEDLK	sp|Q13421|MSLN_HUMAN	Replicate 6_25xLLOQ_R1	y9	738.391	5926023	742.398	2915116	Replicate 6_25xLLOQ_R2	y9	738.391	5870423	742.398	2772148	3.2551 (y9 to y12)	3.2970 (y9 to y12)	3.27604	X	X
IQSFLGGAPTEDLK	sp|Q13421|MSLN_HUMAN	Replicate 6_25xLLOQ_R1	y12	738.391	1820519	742.398	886976	Replicate 6_25xLLOQ_R2	y12	738.391	1780559	742.398	774488	1.1193 (y12 to y8)	1.1174 (y12 to y8)	1.11834	X	X
IQSFLGGAPTEDLK	sp|Q13421|MSLN_HUMAN	Replicate 6_25xLLOQ_R1	y8	738.391	1626532	742.398	798345	Replicate 6_25xLLOQ_R2	y8	738.391	1593464	742.398	708357
IQSFLGGAPTEDLK	sp|Q13421|MSLN_HUMAN	Replicate 6_50xLLOQ_R1	y9	738.391	12466694	742.398	2850508	Replicate 6_50xLLOQ_R2	y9	738.391	12226290	742.398	2896376	3.2940 (y9 to y12)	3.3295 (y9 to y12)	3.31175	X	X
IQSFLGGAPTEDLK	sp|Q13421|MSLN_HUMAN	Replicate 6_50xLLOQ_R1	y12	738.391	3784622	742.398	896539	Replicate 6_50xLLOQ_R2	y12	738.391	3672156	742.398	829120	1.1265 (y12 to y8)	1.1222 (y12 to y8)	1.12437	X	X
IQSFLGGAPTEDLK	sp|Q13421|MSLN_HUMAN	Replicate 6_50xLLOQ_R1	y8	738.391	3359571	742.398	769923	Replicate 6_50xLLOQ_R2	y8	738.391	3272226	742.398	766328
TDAVLPLTVAEVQK	sp|Q13421|MSLN_HUMAN	Replicate 1_25xLLOQ_R1	y9	742.422	4936453	746.429	2877295	Replicate 1_25xLLOQ_R2	y9	742.422	5264759	746.429	2650515	3.0651 (y9 to y7)	3.0758 (y9 to y7)	3.07041	X	X
TDAVLPLTVAEVQK	sp|Q13421|MSLN_HUMAN	Replicate 1_25xLLOQ_R1	y7	742.422	1610551	746.429	931575	Replicate 1_25xLLOQ_R2	y7	742.422	1711699	746.429	917667	1.6024 (y7 to y10)	1.6532 (y7 to y10)	1.62782	X	X
TDAVLPLTVAEVQK	sp|Q13421|MSLN_HUMAN	Replicate 1_25xLLOQ_R1	y10	742.422	1005062	746.429	594275	Replicate 1_25xLLOQ_R2	y10	742.422	1035383	746.429	522852
TDAVLPLTVAEVQK	sp|Q13421|MSLN_HUMAN	Replicate 1_50xLLOQ_R1	y9	742.422	10083766	746.429	2852833	Replicate 1_50xLLOQ_R2	y9	742.422	9625784	746.429	2817351	3.0017 (y9 to y7)	3.0808 (y9 to y7)	3.04125	X	X
TDAVLPLTVAEVQK	sp|Q13421|MSLN_HUMAN	Replicate 1_50xLLOQ_R1	y7	742.422	3359390	746.429	842509	Replicate 1_50xLLOQ_R2	y7	742.422	3124401	746.429	959545	1.6244 (y7 to y10)	1.6999 (y7 to y10)	1.66213	X	X
TDAVLPLTVAEVQK	sp|Q13421|MSLN_HUMAN	Replicate 1_50xLLOQ_R1	y10	742.422	2068067	746.429	521193	Replicate 1_50xLLOQ_R2	y10	742.422	1838036	746.429	557086
TDAVLPLTVAEVQK	sp|Q13421|MSLN_HUMAN	Replicate 2_25xLLOQ_R1	y9	742.422	4695217	746.429	2874105	Replicate 2_25xLLOQ_R2	y9	742.422	4803175	746.429	2637839	3.0363 (y9 to y7)	2.9009 (y9 to y7)	2.96861	X	X
TDAVLPLTVAEVQK	sp|Q13421|MSLN_HUMAN	Replicate 2_25xLLOQ_R1	y7	742.422	1546353	746.429	893966	Replicate 2_25xLLOQ_R2	y7	742.422	1655755	746.429	896906	1.6856 (y7 to y10)	1.6345 (y7 to y10)	1.66005	X	X
TDAVLPLTVAEVQK	sp|Q13421|MSLN_HUMAN	Replicate 2_25xLLOQ_R1	y10	742.422	917399	746.429	560769	Replicate 2_25xLLOQ_R2	y10	742.422	1012990	746.429	571566
TDAVLPLTVAEVQK	sp|Q13421|MSLN_HUMAN	Replicate 2_50xLLOQ_R1	y9	742.422	10131013	746.429	3027605	Replicate 2_50xLLOQ_R2	y9	742.422	10127444	746.429	2711476	3.2851 (y9 to y7)	3.0563 (y9 to y7)	3.1707	X	X
TDAVLPLTVAEVQK	sp|Q13421|MSLN_HUMAN	Replicate 2_50xLLOQ_R1	y7	742.422	3083930	746.429	989031	Replicate 2_50xLLOQ_R2	y7	742.422	3313631	746.429	911109	1.4693 (y7 to y10)	1.6787 (y7 to y10)	1.57399	X	X
TDAVLPLTVAEVQK	sp|Q13421|MSLN_HUMAN	Replicate 2_50xLLOQ_R1	y10	742.422	2098861	746.429	600916	Replicate 2_50xLLOQ_R2	y10	742.422	1973981	746.429	506911
TDAVLPLTVAEVQK	sp|Q13421|MSLN_HUMAN	Replicate 3_25xLLOQ_R1	y9	742.422	4972041	746.429	2697431	Replicate 3_25xLLOQ_R2	y9	742.422	4738806	746.429	2709965	3.1816 (y9 to y7)	2.8956 (y9 to y7)	3.03856	X	X
TDAVLPLTVAEVQK	sp|Q13421|MSLN_HUMAN	Replicate 3_25xLLOQ_R1	y7	742.422	1562772	746.429	876641	Replicate 3_25xLLOQ_R2	y7	742.422	1636571	746.429	877819	1.5808 (y7 to y10)	1.7240 (y7 to y10)	1.6524	X	X
TDAVLPLTVAEVQK	sp|Q13421|MSLN_HUMAN	Replicate 3_25xLLOQ_R1	y10	742.422	988576	746.429	545557	Replicate 3_25xLLOQ_R2	y10	742.422	949302	746.429	504417
TDAVLPLTVAEVQK	sp|Q13421|MSLN_HUMAN	Replicate 3_50xLLOQ_R1	y9	742.422	10339000	746.429	2733063	Replicate 3_50xLLOQ_R2	y9	742.422	9798148	746.429	2559812	3.1733 (y9 to y7)	2.8767 (y9 to y7)	3.02501	X	X
TDAVLPLTVAEVQK	sp|Q13421|MSLN_HUMAN	Replicate 3_50xLLOQ_R1	y7	742.422	3258117	746.429	936489	Replicate 3_50xLLOQ_R2	y7	742.422	3406020	746.429	868657	1.5836 (y7 to y10)	1.7690 (y7 to y10)	1.67629	X	X
TDAVLPLTVAEVQK	sp|Q13421|MSLN_HUMAN	Replicate 3_50xLLOQ_R1	y10	742.422	2057401	746.429	537989	Replicate 3_50xLLOQ_R2	y10	742.422	1925418	746.429	504614
TDAVLPLTVAEVQK	sp|Q13421|MSLN_HUMAN	Replicate 4_25xLLOQ_R1	y9	742.422	5048781	746.429	2755989	Replicate 4_25xLLOQ_R2	y9	742.422	4647428	746.429	2808486	3.2222 (y9 to y7)	2.9263 (y9 to y7)	3.07426	X	X
TDAVLPLTVAEVQK	sp|Q13421|MSLN_HUMAN	Replicate 4_25xLLOQ_R1	y7	742.422	1566864	746.429	890555	Replicate 4_25xLLOQ_R2	y7	742.422	1588158	746.429	957650	1.5846 (y7 to y10)	1.7432 (y7 to y10)	1.66391	X	X
TDAVLPLTVAEVQK	sp|Q13421|MSLN_HUMAN	Replicate 4_25xLLOQ_R1	y10	742.422	988806	746.429	570095	Replicate 4_25xLLOQ_R2	y10	742.422	911049	746.429	533909
TDAVLPLTVAEVQK	sp|Q13421|MSLN_HUMAN	Replicate 4_50xLLOQ_R1	y9	742.422	9723514	746.429	2802971	Replicate 4_50xLLOQ_R2	y9	742.422	10720574	746.429	2768498	3.0935 (y9 to y7)	3.0968 (y9 to y7)	3.09512	X	X
TDAVLPLTVAEVQK	sp|Q13421|MSLN_HUMAN	Replicate 4_50xLLOQ_R1	y7	742.422	3143230	746.429	917649	Replicate 4_50xLLOQ_R2	y7	742.422	3461859	746.429	917050	1.6444 (y7 to y10)	1.6596 (y7 to y10)	1.652	X	X
TDAVLPLTVAEVQK	sp|Q13421|MSLN_HUMAN	Replicate 4_50xLLOQ_R1	y10	742.422	1911471	746.429	533477	Replicate 4_50xLLOQ_R2	y10	742.422	2085961	746.429	570982
TDAVLPLTVAEVQK	sp|Q13421|MSLN_HUMAN	Replicate 5_25xLLOQ_R1	y9	742.422	5296990	746.429	2730957	Replicate 5_25xLLOQ_R2	y9	742.422	5068250	746.429	2543050	3.1402 (y9 to y7)	3.1553 (y9 to y7)	3.14778	X	X
TDAVLPLTVAEVQK	sp|Q13421|MSLN_HUMAN	Replicate 5_25xLLOQ_R1	y7	742.422	1686819	746.429	917224	Replicate 5_25xLLOQ_R2	y7	742.422	1606252	746.429	908293	1.6555 (y7 to y10)	1.6418 (y7 to y10)	1.64869	X	X
TDAVLPLTVAEVQK	sp|Q13421|MSLN_HUMAN	Replicate 5_25xLLOQ_R1	y10	742.422	1018894	746.429	528421	Replicate 5_25xLLOQ_R2	y10	742.422	978329	746.429	468562
TDAVLPLTVAEVQK	sp|Q13421|MSLN_HUMAN	Replicate 5_50xLLOQ_R1	y9	742.422	9596953	746.429	2883278	Replicate 5_50xLLOQ_R2	y9	742.422	9282442	746.429	2775707	3.1256 (y9 to y7)	2.9167 (y9 to y7)	3.02114	X	X
TDAVLPLTVAEVQK	sp|Q13421|MSLN_HUMAN	Replicate 5_50xLLOQ_R1	y7	742.422	3070425	746.429	925276	Replicate 5_50xLLOQ_R2	y7	742.422	3182553	746.429	921831	1.5817 (y7 to y10)	1.7120 (y7 to y10)	1.64687	X	X
TDAVLPLTVAEVQK	sp|Q13421|MSLN_HUMAN	Replicate 5_50xLLOQ_R1	y10	742.422	1941200	746.429	543964	Replicate 5_50xLLOQ_R2	y10	742.422	1858947	746.429	485865
TDAVLPLTVAEVQK	sp|Q13421|MSLN_HUMAN	Replicate 6_25xLLOQ_R1	y9	742.422	5190447	746.429	2824130	Replicate 6_25xLLOQ_R2	y9	742.422	5083583	746.429	2757374	3.2218 (y9 to y7)	3.0371 (y9 to y7)	3.12942	X	X
TDAVLPLTVAEVQK	sp|Q13421|MSLN_HUMAN	Replicate 6_25xLLOQ_R1	y7	742.422	1611049	746.429	897698	Replicate 6_25xLLOQ_R2	y7	742.422	1673854	746.429	870374	1.5364 (y7 to y10)	1.6360 (y7 to y10)	1.58617	X	X
TDAVLPLTVAEVQK	sp|Q13421|MSLN_HUMAN	Replicate 6_25xLLOQ_R1	y10	742.422	1048615	746.429	610036	Replicate 6_25xLLOQ_R2	y10	742.422	1023148	746.429	522623
TDAVLPLTVAEVQK	sp|Q13421|MSLN_HUMAN	Replicate 6_50xLLOQ_R1	y9	742.422	10302056	746.429	2865562	Replicate 6_50xLLOQ_R2	y9	742.422	10347566	746.429	2763308	3.0906 (y9 to y7)	2.9661 (y9 to y7)	3.02835	X	X
TDAVLPLTVAEVQK	sp|Q13421|MSLN_HUMAN	Replicate 6_50xLLOQ_R1	y7	742.422	3333373	746.429	972491	Replicate 6_50xLLOQ_R2	y7	742.422	3488580	746.429	918322	1.5869 (y7 to y10)	1.7285 (y7 to y10)	1.65768	X	X
TDAVLPLTVAEVQK	sp|Q13421|MSLN_HUMAN	Replicate 6_50xLLOQ_R1	y10	742.422	2100561	746.429	559147	Replicate 6_50xLLOQ_R2	y10	742.422	2018304	746.429	542640
NYGQLDIFPAR	sp|P15941|MUC1_HUMAN	Replicate 1_25xLLOQ_R1	y9	647.333	8366866	652.337	3952768	Replicate 1_25xLLOQ_R2	y9	647.333	8206332	652.337	4098990	1.2449 (y9 to y6)	1.3033 (y9 to y6)	1.27407	X	X
NYGQLDIFPAR	sp|P15941|MUC1_HUMAN	Replicate 1_25xLLOQ_R1	y6	647.333	6721158	652.337	3175298	Replicate 1_25xLLOQ_R2	y6	647.333	6296693	652.337	3241651	1.3031 (y6 to y7)	1.3187 (y6 to y7)	1.31093	X	X
NYGQLDIFPAR	sp|P15941|MUC1_HUMAN	Replicate 1_25xLLOQ_R1	y7	647.333	5157651	652.337	2340318	Replicate 1_25xLLOQ_R2	y7	647.333	4774898	652.337	2439711
NYGQLDIFPAR	sp|P15941|MUC1_HUMAN	Replicate 1_50xLLOQ_R1	y9	647.333	16392983	652.337	4046667	Replicate 1_50xLLOQ_R2	y9	647.333	15623172	652.337	4151043	1.2512 (y9 to y6)	1.2814 (y9 to y6)	1.26631	X	X
NYGQLDIFPAR	sp|P15941|MUC1_HUMAN	Replicate 1_50xLLOQ_R1	y6	647.333	13101580	652.337	3261141	Replicate 1_50xLLOQ_R2	y6	647.333	12192225	652.337	3262781	1.3027 (y6 to y7)	1.3063 (y6 to y7)	1.30453	X	X
NYGQLDIFPAR	sp|P15941|MUC1_HUMAN	Replicate 1_50xLLOQ_R1	y7	647.333	10057147	652.337	2500988	Replicate 1_50xLLOQ_R2	y7	647.333	9333082	652.337	2407928
NYGQLDIFPAR	sp|P15941|MUC1_HUMAN	Replicate 2_25xLLOQ_R1	y9	647.333	8341215	652.337	4225251	Replicate 2_25xLLOQ_R2	y9	647.333	7840964	652.337	3959128	1.2693 (y9 to y6)	1.2488 (y9 to y6)	1.25905	X	X
NYGQLDIFPAR	sp|P15941|MUC1_HUMAN	Replicate 2_25xLLOQ_R1	y6	647.333	6571520	652.337	3304855	Replicate 2_25xLLOQ_R2	y6	647.333	6278774	652.337	3218081	1.3508 (y6 to y7)	1.3509 (y6 to y7)	1.35088	X	X
NYGQLDIFPAR	sp|P15941|MUC1_HUMAN	Replicate 2_25xLLOQ_R1	y7	647.333	4864759	652.337	2435547	Replicate 2_25xLLOQ_R2	y7	647.333	4647785	652.337	2392642
NYGQLDIFPAR	sp|P15941|MUC1_HUMAN	Replicate 2_50xLLOQ_R1	y9	647.333	16384030	652.337	4234276	Replicate 2_50xLLOQ_R2	y9	647.333	16560785	652.337	3948617	1.2462 (y9 to y6)	1.2989 (y9 to y6)	1.27254	X	X
NYGQLDIFPAR	sp|P15941|MUC1_HUMAN	Replicate 2_50xLLOQ_R1	y6	647.333	13147098	652.337	3306094	Replicate 2_50xLLOQ_R2	y6	647.333	12750122	652.337	3147190	1.3260 (y6 to y7)	1.2987 (y6 to y7)	1.31236	X	X
NYGQLDIFPAR	sp|P15941|MUC1_HUMAN	Replicate 2_50xLLOQ_R1	y7	647.333	9914796	652.337	2574053	Replicate 2_50xLLOQ_R2	y7	647.333	9817554	652.337	2432668
NYGQLDIFPAR	sp|P15941|MUC1_HUMAN	Replicate 3_25xLLOQ_R1	y9	647.333	7981238	652.337	4051440	Replicate 3_25xLLOQ_R2	y9	647.333	7710413	652.337	4013467	1.2281 (y9 to y6)	1.2281 (y9 to y6)	1.2281	X	X
NYGQLDIFPAR	sp|P15941|MUC1_HUMAN	Replicate 3_25xLLOQ_R1	y6	647.333	6498885	652.337	3137867	Replicate 3_25xLLOQ_R2	y6	647.333	6278283	652.337	3283191	1.3458 (y6 to y7)	1.3507 (y6 to y7)	1.34829	X	X
NYGQLDIFPAR	sp|P15941|MUC1_HUMAN	Replicate 3_25xLLOQ_R1	y7	647.333	4828867	652.337	2504326	Replicate 3_25xLLOQ_R2	y7	647.333	4648033	652.337	2404297
NYGQLDIFPAR	sp|P15941|MUC1_HUMAN	Replicate 3_50xLLOQ_R1	y9	647.333	16455584	652.337	4031222	Replicate 3_50xLLOQ_R2	y9	647.333	16065378	652.337	3774250	1.2768 (y9 to y6)	1.2872 (y9 to y6)	1.28204	X	X
NYGQLDIFPAR	sp|P15941|MUC1_HUMAN	Replicate 3_50xLLOQ_R1	y6	647.333	12887702	652.337	3174786	Replicate 3_50xLLOQ_R2	y6	647.333	12480459	652.337	3046663	1.3083 (y6 to y7)	1.3164 (y6 to y7)	1.31233	X	X
NYGQLDIFPAR	sp|P15941|MUC1_HUMAN	Replicate 3_50xLLOQ_R1	y7	647.333	9851006	652.337	2441167	Replicate 3_50xLLOQ_R2	y7	647.333	9480796	652.337	2307166
NYGQLDIFPAR	sp|P15941|MUC1_HUMAN	Replicate 4_25xLLOQ_R1	y9	647.333	7851606	652.337	4104437	Replicate 4_25xLLOQ_R2	y9	647.333	7743471	652.337	3999742	1.2615 (y9 to y6)	1.2844 (y9 to y6)	1.27294	X	X
NYGQLDIFPAR	sp|P15941|MUC1_HUMAN	Replicate 4_25xLLOQ_R1	y6	647.333	6224155	652.337	3304693	Replicate 4_25xLLOQ_R2	y6	647.333	6028834	652.337	3141841	1.3200 (y6 to y7)	1.3086 (y6 to y7)	1.3143	X	X
NYGQLDIFPAR	sp|P15941|MUC1_HUMAN	Replicate 4_25xLLOQ_R1	y7	647.333	4715313	652.337	2454713	Replicate 4_25xLLOQ_R2	y7	647.333	4607018	652.337	2474850
NYGQLDIFPAR	sp|P15941|MUC1_HUMAN	Replicate 4_50xLLOQ_R1	y9	647.333	15662212	652.337	4095684	Replicate 4_50xLLOQ_R2	y9	647.333	17037256	652.337	4011254	1.2681 (y9 to y6)	1.2754 (y9 to y6)	1.27176	X	X
NYGQLDIFPAR	sp|P15941|MUC1_HUMAN	Replicate 4_50xLLOQ_R1	y6	647.333	12350469	652.337	3113365	Replicate 4_50xLLOQ_R2	y6	647.333	13358591	652.337	3247014	1.3319 (y6 to y7)	1.3637 (y6 to y7)	1.34779	X	X
NYGQLDIFPAR	sp|P15941|MUC1_HUMAN	Replicate 4_50xLLOQ_R1	y7	647.333	9273162	652.337	2398865	Replicate 4_50xLLOQ_R2	y7	647.333	9795599	652.337	2471706
NYGQLDIFPAR	sp|P15941|MUC1_HUMAN	Replicate 5_25xLLOQ_R1	y9	647.333	8296875	652.337	4194877	Replicate 5_25xLLOQ_R2	y9	647.333	7754970	652.337	4006012	1.2954 (y9 to y6)	1.2385 (y9 to y6)	1.26695	X	X
NYGQLDIFPAR	sp|P15941|MUC1_HUMAN	Replicate 5_25xLLOQ_R1	y6	647.333	6405107	652.337	3271269	Replicate 5_25xLLOQ_R2	y6	647.333	6261343	652.337	3192785	1.2799 (y6 to y7)	1.3309 (y6 to y7)	1.30542	X	X
NYGQLDIFPAR	sp|P15941|MUC1_HUMAN	Replicate 5_25xLLOQ_R1	y7	647.333	5004328	652.337	2514996	Replicate 5_25xLLOQ_R2	y7	647.333	4704521	652.337	2278894
NYGQLDIFPAR	sp|P15941|MUC1_HUMAN	Replicate 5_50xLLOQ_R1	y9	647.333	15710245	652.337	4123542	Replicate 5_50xLLOQ_R2	y9	647.333	15281210	652.337	3942173	1.2541 (y9 to y6)	1.2240 (y9 to y6)	1.23909	X	X
NYGQLDIFPAR	sp|P15941|MUC1_HUMAN	Replicate 5_50xLLOQ_R1	y6	647.333	12526686	652.337	3230656	Replicate 5_50xLLOQ_R2	y6	647.333	12484224	652.337	3341743	1.2959 (y6 to y7)	1.3669 (y6 to y7)	1.33138	X	X
NYGQLDIFPAR	sp|P15941|MUC1_HUMAN	Replicate 5_50xLLOQ_R1	y7	647.333	9666429	652.337	2373948	Replicate 5_50xLLOQ_R2	y7	647.333	9133434	652.337	2434438
NYGQLDIFPAR	sp|P15941|MUC1_HUMAN	Replicate 6_25xLLOQ_R1	y9	647.333	7823906	652.337	4138447	Replicate 6_25xLLOQ_R2	y9	647.333	7865870	652.337	3975944	1.2638 (y9 to y6)	1.2665 (y9 to y6)	1.26517	X	X
NYGQLDIFPAR	sp|P15941|MUC1_HUMAN	Replicate 6_25xLLOQ_R1	y6	647.333	6190765	652.337	3258796	Replicate 6_25xLLOQ_R2	y6	647.333	6210581	652.337	3088716	1.3003 (y6 to y7)	1.3054 (y6 to y7)	1.30286	X	X
NYGQLDIFPAR	sp|P15941|MUC1_HUMAN	Replicate 6_25xLLOQ_R1	y7	647.333	4760889	652.337	2555348	Replicate 6_25xLLOQ_R2	y7	647.333	4757705	652.337	2429028
NYGQLDIFPAR	sp|P15941|MUC1_HUMAN	Replicate 6_50xLLOQ_R1	y9	647.333	16528312	652.337	4267033	Replicate 6_50xLLOQ_R2	y9	647.333	16310739	652.337	4000980	1.2573 (y9 to y6)	1.2723 (y9 to y6)	1.26477	X	X
NYGQLDIFPAR	sp|P15941|MUC1_HUMAN	Replicate 6_50xLLOQ_R1	y6	647.333	13146104	652.337	3291512	Replicate 6_50xLLOQ_R2	y6	647.333	12820221	652.337	3210003	1.3120 (y6 to y7)	1.3293 (y6 to y7)	1.32067	X	X
NYGQLDIFPAR	sp|P15941|MUC1_HUMAN	Replicate 6_50xLLOQ_R1	y7	647.333	10019751	652.337	2463504	Replicate 6_50xLLOQ_R2	y7	647.333	9644124	652.337	2439650
GDSGEQVGQVAWAR	sp|Q96NY8|NECT4_HUMAN	Replicate 1_25xLLOQ_R1	y7	730.35	937458	735.354	1617228	Replicate 1_25xLLOQ_R2	y7	730.35	905601	735.354	1389757	2.4646 (y7 to y8)	2.5160 (y7 to y8)	2.49029	X	X
GDSGEQVGQVAWAR	sp|Q96NY8|NECT4_HUMAN	Replicate 1_25xLLOQ_R1	y8	730.35	380372	735.354	706884	Replicate 1_25xLLOQ_R2	y8	730.35	359937	735.354	580207	1.8219 (y8 to y9)	1.6868 (y8 to y9)	1.75436	X	X
GDSGEQVGQVAWAR	sp|Q96NY8|NECT4_HUMAN	Replicate 1_25xLLOQ_R1	y9	730.35	208772	735.354	338311	Replicate 1_25xLLOQ_R2	y9	730.35	213389	735.354	338251
GDSGEQVGQVAWAR	sp|Q96NY8|NECT4_HUMAN	Replicate 1_50xLLOQ_R1	y7	730.35	1759767	735.354	1549034	Replicate 1_50xLLOQ_R2	y7	730.35	1823865	735.354	1769406	2.3999 (y7 to y8)	2.3091 (y7 to y8)	2.35452	X	X
GDSGEQVGQVAWAR	sp|Q96NY8|NECT4_HUMAN	Replicate 1_50xLLOQ_R1	y8	730.35	733256	735.354	594671	Replicate 1_50xLLOQ_R2	y8	730.35	789856	735.354	697450	1.7079 (y8 to y9)	1.9402 (y8 to y9)	1.82405	X	X
GDSGEQVGQVAWAR	sp|Q96NY8|NECT4_HUMAN	Replicate 1_50xLLOQ_R1	y9	730.35	429324	735.354	312146	Replicate 1_50xLLOQ_R2	y9	730.35	407107	735.354	373921
GDSGEQVGQVAWAR	sp|Q96NY8|NECT4_HUMAN	Replicate 2_25xLLOQ_R1	y7	730.35	900589	735.354	1559848	Replicate 2_25xLLOQ_R2	y7	730.35	938019	735.354	1552801	2.3249 (y7 to y8)	2.2871 (y7 to y8)	2.30602	X	X
GDSGEQVGQVAWAR	sp|Q96NY8|NECT4_HUMAN	Replicate 2_25xLLOQ_R1	y8	730.35	387368	735.354	658405	Replicate 2_25xLLOQ_R2	y8	730.35	410127	735.354	604422	1.9102 (y8 to y9)	1.9682 (y8 to y9)	1.93924	X	X
GDSGEQVGQVAWAR	sp|Q96NY8|NECT4_HUMAN	Replicate 2_25xLLOQ_R1	y9	730.35	202784	735.354	319271	Replicate 2_25xLLOQ_R2	y9	730.35	208374	735.354	331103
GDSGEQVGQVAWAR	sp|Q96NY8|NECT4_HUMAN	Replicate 2_50xLLOQ_R1	y7	730.35	1969604	735.354	1540920	Replicate 2_50xLLOQ_R2	y7	730.35	1928938	735.354	1614347	2.3783 (y7 to y8)	2.6899 (y7 to y8)	2.53406	X	X
GDSGEQVGQVAWAR	sp|Q96NY8|NECT4_HUMAN	Replicate 2_50xLLOQ_R1	y8	730.35	828166	735.354	617404	Replicate 2_50xLLOQ_R2	y8	730.35	717116	735.354	668486	2.0088 (y8 to y9)	1.7162 (y8 to y9)	1.86248	X	X
GDSGEQVGQVAWAR	sp|Q96NY8|NECT4_HUMAN	Replicate 2_50xLLOQ_R1	y9	730.35	412277	735.354	354247	Replicate 2_50xLLOQ_R2	y9	730.35	417853	735.354	349545
GDSGEQVGQVAWAR	sp|Q96NY8|NECT4_HUMAN	Replicate 3_25xLLOQ_R1	y7	730.35	921627	735.354	1571659	Replicate 3_25xLLOQ_R2	y7	730.35	888369	735.354	1512232	2.4586 (y7 to y8)	2.2677 (y7 to y8)	2.36315	X	X
GDSGEQVGQVAWAR	sp|Q96NY8|NECT4_HUMAN	Replicate 3_25xLLOQ_R1	y8	730.35	374861	735.354	667961	Replicate 3_25xLLOQ_R2	y8	730.35	391747	735.354	616789	1.8382 (y8 to y9)	2.1878 (y8 to y9)	2.01302	X	X
GDSGEQVGQVAWAR	sp|Q96NY8|NECT4_HUMAN	Replicate 3_25xLLOQ_R1	y9	730.35	203926	735.354	377742	Replicate 3_25xLLOQ_R2	y9	730.35	179059	735.354	316445
GDSGEQVGQVAWAR	sp|Q96NY8|NECT4_HUMAN	Replicate 3_50xLLOQ_R1	y7	730.35	1911319	735.354	1660351	Replicate 3_50xLLOQ_R2	y7	730.35	1830432	735.354	1584135	2.4822 (y7 to y8)	2.3885 (y7 to y8)	2.43531	X	X
GDSGEQVGQVAWAR	sp|Q96NY8|NECT4_HUMAN	Replicate 3_50xLLOQ_R1	y8	730.35	770021	735.354	706175	Replicate 3_50xLLOQ_R2	y8	730.35	766364	735.354	644289	1.8118 (y8 to y9)	2.0160 (y8 to y9)	1.91389	X	X
GDSGEQVGQVAWAR	sp|Q96NY8|NECT4_HUMAN	Replicate 3_50xLLOQ_R1	y9	730.35	425012	735.354	382905	Replicate 3_50xLLOQ_R2	y9	730.35	380138	735.354	337306
GDSGEQVGQVAWAR	sp|Q96NY8|NECT4_HUMAN	Replicate 4_25xLLOQ_R1	y7	730.35	903280	735.354	1720456	Replicate 4_25xLLOQ_R2	y7	730.35	885906	735.354	1673163	2.7190 (y7 to y8)	2.4222 (y7 to y8)	2.57064	X	X
GDSGEQVGQVAWAR	sp|Q96NY8|NECT4_HUMAN	Replicate 4_25xLLOQ_R1	y8	730.35	332205	735.354	707795	Replicate 4_25xLLOQ_R2	y8	730.35	365739	735.354	696121	1.5586 (y8 to y9)	1.8735 (y8 to y9)	1.71607	X	X
GDSGEQVGQVAWAR	sp|Q96NY8|NECT4_HUMAN	Replicate 4_25xLLOQ_R1	y9	730.35	213142	735.354	363185	Replicate 4_25xLLOQ_R2	y9	730.35	195213	735.354	359649
GDSGEQVGQVAWAR	sp|Q96NY8|NECT4_HUMAN	Replicate 4_50xLLOQ_R1	y7	730.35	1853081	735.354	1663038	Replicate 4_50xLLOQ_R2	y7	730.35	1867350	735.354	1539626	2.4708 (y7 to y8)	2.3483 (y7 to y8)	2.40957	X	X
GDSGEQVGQVAWAR	sp|Q96NY8|NECT4_HUMAN	Replicate 4_50xLLOQ_R1	y8	730.35	749979	735.354	698326	Replicate 4_50xLLOQ_R2	y8	730.35	795192	735.354	649988	1.7159 (y8 to y9)	1.9385 (y8 to y9)	1.82721	X	X
GDSGEQVGQVAWAR	sp|Q96NY8|NECT4_HUMAN	Replicate 4_50xLLOQ_R1	y9	730.35	437071	735.354	367765	Replicate 4_50xLLOQ_R2	y9	730.35	410208	735.354	357008
GDSGEQVGQVAWAR	sp|Q96NY8|NECT4_HUMAN	Replicate 5_25xLLOQ_R1	y7	730.35	942734	735.354	1590700	Replicate 5_25xLLOQ_R2	y7	730.35	834269	735.354	1311004	2.4040 (y7 to y8)	2.4630 (y7 to y8)	2.43352	X	X
GDSGEQVGQVAWAR	sp|Q96NY8|NECT4_HUMAN	Replicate 5_25xLLOQ_R1	y8	730.35	392148	735.354	687761	Replicate 5_25xLLOQ_R2	y8	730.35	338720	735.354	497004	1.9399 (y8 to y9)	1.8767 (y8 to y9)	1.90831	X	X
GDSGEQVGQVAWAR	sp|Q96NY8|NECT4_HUMAN	Replicate 5_25xLLOQ_R1	y9	730.35	202144	735.354	365460	Replicate 5_25xLLOQ_R2	y9	730.35	180489	735.354	314569
GDSGEQVGQVAWAR	sp|Q96NY8|NECT4_HUMAN	Replicate 5_50xLLOQ_R1	y7	730.35	1889409	735.354	1661527	Replicate 5_50xLLOQ_R2	y7	730.35	1772750	735.354	1674038	2.5787 (y7 to y8)	2.4903 (y7 to y8)	2.5345	X	X
GDSGEQVGQVAWAR	sp|Q96NY8|NECT4_HUMAN	Replicate 5_50xLLOQ_R1	y8	730.35	732710	735.354	673830	Replicate 5_50xLLOQ_R2	y8	730.35	711852	735.354	651614	1.9614 (y8 to y9)	1.6256 (y8 to y9)	1.79352	X	X
GDSGEQVGQVAWAR	sp|Q96NY8|NECT4_HUMAN	Replicate 5_50xLLOQ_R1	y9	730.35	373558	735.354	359508	Replicate 5_50xLLOQ_R2	y9	730.35	437900	735.354	410330
GDSGEQVGQVAWAR	sp|Q96NY8|NECT4_HUMAN	Replicate 6_25xLLOQ_R1	y7	730.35	911971	735.354	1753420	Replicate 6_25xLLOQ_R2	y7	730.35	952411	735.354	1661709	2.3794 (y7 to y8)	2.3769 (y7 to y8)	2.37813	X	X
GDSGEQVGQVAWAR	sp|Q96NY8|NECT4_HUMAN	Replicate 6_25xLLOQ_R1	y8	730.35	383276	735.354	711462	Replicate 6_25xLLOQ_R2	y8	730.35	400703	735.354	702931	1.9892 (y8 to y9)	2.0278 (y8 to y9)	2.0085	X	X
GDSGEQVGQVAWAR	sp|Q96NY8|NECT4_HUMAN	Replicate 6_25xLLOQ_R1	y9	730.35	192681	735.354	388138	Replicate 6_25xLLOQ_R2	y9	730.35	197602	735.354	380035
GDSGEQVGQVAWAR	sp|Q96NY8|NECT4_HUMAN	Replicate 6_50xLLOQ_R1	y7	730.35	1902440	735.354	1570619	Replicate 6_50xLLOQ_R2	y7	730.35	1980367	735.354	1720761	2.6965 (y7 to y8)	2.4879 (y7 to y8)	2.59218	X	X
GDSGEQVGQVAWAR	sp|Q96NY8|NECT4_HUMAN	Replicate 6_50xLLOQ_R1	y8	730.35	705532	735.354	629619	Replicate 6_50xLLOQ_R2	y8	730.35	796002	735.354	675511	1.5989 (y8 to y9)	1.7869 (y8 to y9)	1.6929	X	X
GDSGEQVGQVAWAR	sp|Q96NY8|NECT4_HUMAN	Replicate 6_50xLLOQ_R1	y9	730.35	441265	735.354	394242	Replicate 6_50xLLOQ_R2	y9	730.35	445461	735.354	400861
LDGPLPSGVR	sp|Q96NY8|NECT4_HUMAN	Replicate 1_25xLLOQ_R1	y5	505.785	1588232	510.789	7848264	Replicate 1_25xLLOQ_R2	y5	505.785	1647126	510.789	7635301	3.6509 (y5 to y8)	3.7414 (y5 to y8)	3.69616	X	X
LDGPLPSGVR	sp|Q96NY8|NECT4_HUMAN	Replicate 1_25xLLOQ_R1	y8	505.785	435026	510.789	2204573	Replicate 1_25xLLOQ_R2	y8	505.785	440239	510.789	2127604	2.7308 (y8 to y9)	2.6838 (y8 to y9)	2.7073	X	X
LDGPLPSGVR	sp|Q96NY8|NECT4_HUMAN	Replicate 1_25xLLOQ_R1	y9	505.785	159304	510.789	776872	Replicate 1_25xLLOQ_R2	y9	505.785	164035	510.789	723656
LDGPLPSGVR	sp|Q96NY8|NECT4_HUMAN	Replicate 1_50xLLOQ_R1	y5	505.785	3491723	510.789	7685926	Replicate 1_50xLLOQ_R2	y5	505.785	3063390	510.789	7887690	3.7655 (y5 to y8)	3.4734 (y5 to y8)	3.61947	X	X
LDGPLPSGVR	sp|Q96NY8|NECT4_HUMAN	Replicate 1_50xLLOQ_R1	y8	505.785	927287	510.789	2143895	Replicate 1_50xLLOQ_R2	y8	505.785	881953	510.789	2151209	2.9023 (y8 to y9)	2.8443 (y8 to y9)	2.87333	X	X
LDGPLPSGVR	sp|Q96NY8|NECT4_HUMAN	Replicate 1_50xLLOQ_R1	y9	505.785	319500	510.789	726501	Replicate 1_50xLLOQ_R2	y9	505.785	310072	510.789	777717
LDGPLPSGVR	sp|Q96NY8|NECT4_HUMAN	Replicate 2_25xLLOQ_R1	y5	505.785	1722728	510.789	7361527	Replicate 2_25xLLOQ_R2	y5	505.785	1729418	510.789	7330654	3.8087 (y5 to y8)	3.9766 (y5 to y8)	3.89267	X	X
LDGPLPSGVR	sp|Q96NY8|NECT4_HUMAN	Replicate 2_25xLLOQ_R1	y8	505.785	452312	510.789	2043024	Replicate 2_25xLLOQ_R2	y8	505.785	434896	510.789	2005692	2.8208 (y8 to y9)	2.5791 (y8 to y9)	2.69997	X	X
LDGPLPSGVR	sp|Q96NY8|NECT4_HUMAN	Replicate 2_25xLLOQ_R1	y9	505.785	160349	510.789	687443	Replicate 2_25xLLOQ_R2	y9	505.785	168620	510.789	716443
LDGPLPSGVR	sp|Q96NY8|NECT4_HUMAN	Replicate 2_50xLLOQ_R1	y5	505.785	3425126	510.789	7778966	Replicate 2_50xLLOQ_R2	y5	505.785	3386490	510.789	7596081	3.6187 (y5 to y8)	3.6732 (y5 to y8)	3.64598	X	X
LDGPLPSGVR	sp|Q96NY8|NECT4_HUMAN	Replicate 2_50xLLOQ_R1	y8	505.785	946496	510.789	2169900	Replicate 2_50xLLOQ_R2	y8	505.785	921940	510.789	2141290	2.8714 (y8 to y9)	2.7711 (y8 to y9)	2.82128	X	X
LDGPLPSGVR	sp|Q96NY8|NECT4_HUMAN	Replicate 2_50xLLOQ_R1	y9	505.785	329625	510.789	754697	Replicate 2_50xLLOQ_R2	y9	505.785	332696	510.789	710706
LDGPLPSGVR	sp|Q96NY8|NECT4_HUMAN	Replicate 3_25xLLOQ_R1	y5	505.785	1663609	510.789	7354485	Replicate 3_25xLLOQ_R2	y5	505.785	1710569	510.789	7323619	3.7939 (y5 to y8)	4.1127 (y5 to y8)	3.95327	X	X
LDGPLPSGVR	sp|Q96NY8|NECT4_HUMAN	Replicate 3_25xLLOQ_R1	y8	505.785	438498	510.789	2087138	Replicate 3_25xLLOQ_R2	y8	505.785	415927	510.789	2067506	2.8367 (y8 to y9)	2.3947 (y8 to y9)	2.61572	X	X
LDGPLPSGVR	sp|Q96NY8|NECT4_HUMAN	Replicate 3_25xLLOQ_R1	y9	505.785	154579	510.789	725674	Replicate 3_25xLLOQ_R2	y9	505.785	173685	510.789	716415
LDGPLPSGVR	sp|Q96NY8|NECT4_HUMAN	Replicate 3_50xLLOQ_R1	y5	505.785	3245794	510.789	8120285	Replicate 3_50xLLOQ_R2	y5	505.785	3098162	510.789	7928182	3.6260 (y5 to y8)	3.6035 (y5 to y8)	3.61472	X	X
LDGPLPSGVR	sp|Q96NY8|NECT4_HUMAN	Replicate 3_50xLLOQ_R1	y8	505.785	895153	510.789	2212461	Replicate 3_50xLLOQ_R2	y8	505.785	859771	510.789	2214390	2.7504 (y8 to y9)	3.1379 (y8 to y9)	2.94413	X	X
LDGPLPSGVR	sp|Q96NY8|NECT4_HUMAN	Replicate 3_50xLLOQ_R1	y9	505.785	325461	510.789	804952	Replicate 3_50xLLOQ_R2	y9	505.785	274000	510.789	760156
LDGPLPSGVR	sp|Q96NY8|NECT4_HUMAN	Replicate 4_25xLLOQ_R1	y5	505.785	1544572	510.789	8034609	Replicate 4_25xLLOQ_R2	y5	505.785	1537994	510.789	7904711	3.6671 (y5 to y8)	3.6334 (y5 to y8)	3.65023	X	X
LDGPLPSGVR	sp|Q96NY8|NECT4_HUMAN	Replicate 4_25xLLOQ_R1	y8	505.785	421202	510.789	2223587	Replicate 4_25xLLOQ_R2	y8	505.785	423293	510.789	2162022	2.8307 (y8 to y9)	2.6433 (y8 to y9)	2.73698	X	X
LDGPLPSGVR	sp|Q96NY8|NECT4_HUMAN	Replicate 4_25xLLOQ_R1	y9	505.785	148799	510.789	802478	Replicate 4_25xLLOQ_R2	y9	505.785	160139	510.789	778460
LDGPLPSGVR	sp|Q96NY8|NECT4_HUMAN	Replicate 4_50xLLOQ_R1	y5	505.785	3134479	510.789	7732385	Replicate 4_50xLLOQ_R2	y5	505.785	3498551	510.789	7728377	3.9084 (y5 to y8)	3.6501 (y5 to y8)	3.77921	X	X
LDGPLPSGVR	sp|Q96NY8|NECT4_HUMAN	Replicate 4_50xLLOQ_R1	y8	505.785	801994	510.789	2218857	Replicate 4_50xLLOQ_R2	y8	505.785	958492	510.789	2085586	2.8288 (y8 to y9)	2.8145 (y8 to y9)	2.82168	X	X
LDGPLPSGVR	sp|Q96NY8|NECT4_HUMAN	Replicate 4_50xLLOQ_R1	y9	505.785	283506	510.789	788940	Replicate 4_50xLLOQ_R2	y9	505.785	340554	510.789	734391
LDGPLPSGVR	sp|Q96NY8|NECT4_HUMAN	Replicate 5_25xLLOQ_R1	y5	505.785	1638231	510.789	7925234	Replicate 5_25xLLOQ_R2	y5	505.785	1605241	510.789	7300913	3.6830 (y5 to y8)	3.5065 (y5 to y8)	3.59475	X	X
LDGPLPSGVR	sp|Q96NY8|NECT4_HUMAN	Replicate 5_25xLLOQ_R1	y8	505.785	444809	510.789	2190238	Replicate 5_25xLLOQ_R2	y8	505.785	457791	510.789	2071818	2.8792 (y8 to y9)	2.8584 (y8 to y9)	2.86876	X	X
LDGPLPSGVR	sp|Q96NY8|NECT4_HUMAN	Replicate 5_25xLLOQ_R1	y9	505.785	154492	510.789	788006	Replicate 5_25xLLOQ_R2	y9	505.785	160159	510.789	707870
LDGPLPSGVR	sp|Q96NY8|NECT4_HUMAN	Replicate 5_50xLLOQ_R1	y5	505.785	3262494	510.789	7356215	Replicate 5_50xLLOQ_R2	y5	505.785	3140092	510.789	7976968	3.5917 (y5 to y8)	3.5184 (y5 to y8)	3.55504	X	X
LDGPLPSGVR	sp|Q96NY8|NECT4_HUMAN	Replicate 5_50xLLOQ_R1	y8	505.785	908355	510.789	2021023	Replicate 5_50xLLOQ_R2	y8	505.785	892468	510.789	2136289	2.9017 (y8 to y9)	2.9411 (y8 to y9)	2.92139	X	X
LDGPLPSGVR	sp|Q96NY8|NECT4_HUMAN	Replicate 5_50xLLOQ_R1	y9	505.785	313043	510.789	729645	Replicate 5_50xLLOQ_R2	y9	505.785	303448	510.789	778279
LDGPLPSGVR	sp|Q96NY8|NECT4_HUMAN	Replicate 6_25xLLOQ_R1	y5	505.785	1616439	510.789	8021057	Replicate 6_25xLLOQ_R2	y5	505.785	1705402	510.789	7390269	3.6515 (y5 to y8)	3.9004 (y5 to y8)	3.77591	X	X
LDGPLPSGVR	sp|Q96NY8|NECT4_HUMAN	Replicate 6_25xLLOQ_R1	y8	505.785	442682	510.789	2202292	Replicate 6_25xLLOQ_R2	y8	505.785	437243	510.789	2047573	3.5123 (y8 to y9)	2.7540 (y8 to y9)	3.13319	X	X
LDGPLPSGVR	sp|Q96NY8|NECT4_HUMAN	Replicate 6_25xLLOQ_R1	y9	505.785	126036	510.789	777736	Replicate 6_25xLLOQ_R2	y9	505.785	158765	510.789	674399
LDGPLPSGVR	sp|Q96NY8|NECT4_HUMAN	Replicate 6_50xLLOQ_R1	y5	505.785	3423711	510.789	7726996	Replicate 6_50xLLOQ_R2	y5	505.785	3402559	510.789	7695530	3.6677 (y5 to y8)	3.7775 (y5 to y8)	3.72258	X	X
LDGPLPSGVR	sp|Q96NY8|NECT4_HUMAN	Replicate 6_50xLLOQ_R1	y8	505.785	933481	510.789	2078897	Replicate 6_50xLLOQ_R2	y8	505.785	900750	510.789	2106698	2.6094 (y8 to y9)	2.5819 (y8 to y9)	2.59568	X	X
LDGPLPSGVR	sp|Q96NY8|NECT4_HUMAN	Replicate 6_50xLLOQ_R1	y9	505.785	357734	510.789	752046	Replicate 6_50xLLOQ_R2	y9	505.785	348866	510.789	749233
NPLDGSVLLR	sp|Q96NY8|NECT4_HUMAN	Replicate 1_25xLLOQ_R1	y7	542.311	5787035	547.316	3896064	Replicate 1_25xLLOQ_R2	y7	542.311	5227378	547.316	4188282	1.3198 (y7 to y6)	1.2741 (y7 to y6)	1.29692	X	X
NPLDGSVLLR	sp|Q96NY8|NECT4_HUMAN	Replicate 1_25xLLOQ_R1	y6	542.311	4384937	547.316	3024577	Replicate 1_25xLLOQ_R2	y6	542.311	4102860	547.316	3159569	2.2679 (y6 to y8)	2.2718 (y6 to y8)	2.26983	X	X
NPLDGSVLLR	sp|Q96NY8|NECT4_HUMAN	Replicate 1_25xLLOQ_R1	y8	542.311	1933510	547.316	1279988	Replicate 1_25xLLOQ_R2	y8	542.311	1805998	547.316	1433351
NPLDGSVLLR	sp|Q96NY8|NECT4_HUMAN	Replicate 1_50xLLOQ_R1	y7	542.311	11289416	547.316	4037294	Replicate 1_50xLLOQ_R2	y7	542.311	10133047	547.316	4056426	1.3264 (y7 to y6)	1.2732 (y7 to y6)	1.29982	X	X
NPLDGSVLLR	sp|Q96NY8|NECT4_HUMAN	Replicate 1_50xLLOQ_R1	y6	542.311	8511111	547.316	3206737	Replicate 1_50xLLOQ_R2	y6	542.311	7958703	547.316	3150433	2.2262 (y6 to y8)	2.2516 (y6 to y8)	2.23887	X	X
NPLDGSVLLR	sp|Q96NY8|NECT4_HUMAN	Replicate 1_50xLLOQ_R1	y8	542.311	3823214	547.316	1306791	Replicate 1_50xLLOQ_R2	y8	542.311	3534742	547.316	1323563
NPLDGSVLLR	sp|Q96NY8|NECT4_HUMAN	Replicate 2_25xLLOQ_R1	y7	542.311	5659921	547.316	3833959	Replicate 2_25xLLOQ_R2	y7	542.311	5507558	547.316	3836371	1.3231 (y7 to y6)	1.3133 (y7 to y6)	1.3182	X	X
NPLDGSVLLR	sp|Q96NY8|NECT4_HUMAN	Replicate 2_25xLLOQ_R1	y6	542.311	4277849	547.316	2973691	Replicate 2_25xLLOQ_R2	y6	542.311	4193601	547.316	2997796	2.2664 (y6 to y8)	2.2580 (y6 to y8)	2.2622	X	X
NPLDGSVLLR	sp|Q96NY8|NECT4_HUMAN	Replicate 2_25xLLOQ_R1	y8	542.311	1887498	547.316	1266113	Replicate 2_25xLLOQ_R2	y8	542.311	1857233	547.316	1249246
NPLDGSVLLR	sp|Q96NY8|NECT4_HUMAN	Replicate 2_50xLLOQ_R1	y7	542.311	11484724	547.316	4007014	Replicate 2_50xLLOQ_R2	y7	542.311	10774788	547.316	3789624	1.3100 (y7 to y6)	1.2891 (y7 to y6)	1.29957	X	X
NPLDGSVLLR	sp|Q96NY8|NECT4_HUMAN	Replicate 2_50xLLOQ_R1	y6	542.311	8766870	547.316	3017938	Replicate 2_50xLLOQ_R2	y6	542.311	8358241	547.316	2931790	2.2816 (y6 to y8)	2.2576 (y6 to y8)	2.26958	X	X
NPLDGSVLLR	sp|Q96NY8|NECT4_HUMAN	Replicate 2_50xLLOQ_R1	y8	542.311	3842462	547.316	1282541	Replicate 2_50xLLOQ_R2	y8	542.311	3702289	547.316	1253033
NPLDGSVLLR	sp|Q96NY8|NECT4_HUMAN	Replicate 3_25xLLOQ_R1	y7	542.311	5095281	547.316	3981965	Replicate 3_25xLLOQ_R2	y7	542.311	5285452	547.316	3694815	1.3284 (y7 to y6)	1.3461 (y7 to y6)	1.33724	X	X
NPLDGSVLLR	sp|Q96NY8|NECT4_HUMAN	Replicate 3_25xLLOQ_R1	y6	542.311	3835682	547.316	3073268	Replicate 3_25xLLOQ_R2	y6	542.311	3926548	547.316	2930424	2.2347 (y6 to y8)	2.2020 (y6 to y8)	2.21838	X	X
NPLDGSVLLR	sp|Q96NY8|NECT4_HUMAN	Replicate 3_25xLLOQ_R1	y8	542.311	1716408	547.316	1380543	Replicate 3_25xLLOQ_R2	y8	542.311	1783137	547.316	1279776
NPLDGSVLLR	sp|Q96NY8|NECT4_HUMAN	Replicate 3_50xLLOQ_R1	y7	542.311	10825613	547.316	4288704	Replicate 3_50xLLOQ_R2	y7	542.311	10115059	547.316	4074159	1.3052 (y7 to y6)	1.3020 (y7 to y6)	1.3036	X	X
NPLDGSVLLR	sp|Q96NY8|NECT4_HUMAN	Replicate 3_50xLLOQ_R1	y6	542.311	8294448	547.316	3163799	Replicate 3_50xLLOQ_R2	y6	542.311	7768687	547.316	2924812	2.2684 (y6 to y8)	2.3308 (y6 to y8)	2.29963	X	X
NPLDGSVLLR	sp|Q96NY8|NECT4_HUMAN	Replicate 3_50xLLOQ_R1	y8	542.311	3656467	547.316	1365517	Replicate 3_50xLLOQ_R2	y8	542.311	3333022	547.316	1392525
NPLDGSVLLR	sp|Q96NY8|NECT4_HUMAN	Replicate 4_25xLLOQ_R1	y7	542.311	5039571	547.316	4025430	Replicate 4_25xLLOQ_R2	y7	542.311	5339381	547.316	3849187	1.3068 (y7 to y6)	1.3160 (y7 to y6)	1.31139	X	X
NPLDGSVLLR	sp|Q96NY8|NECT4_HUMAN	Replicate 4_25xLLOQ_R1	y6	542.311	3856466	547.316	3037786	Replicate 4_25xLLOQ_R2	y6	542.311	4057298	547.316	3020777	2.3224 (y6 to y8)	2.3912 (y6 to y8)	2.3568	X	X
NPLDGSVLLR	sp|Q96NY8|NECT4_HUMAN	Replicate 4_25xLLOQ_R1	y8	542.311	1660526	547.316	1352594	Replicate 4_25xLLOQ_R2	y8	542.311	1696792	547.316	1309147
NPLDGSVLLR	sp|Q96NY8|NECT4_HUMAN	Replicate 4_50xLLOQ_R1	y7	542.311	10289320	547.316	3976528	Replicate 4_50xLLOQ_R2	y7	542.311	11778676	547.316	4019908	1.2917 (y7 to y6)	1.3323 (y7 to y6)	1.312	X	X
NPLDGSVLLR	sp|Q96NY8|NECT4_HUMAN	Replicate 4_50xLLOQ_R1	y6	542.311	7965856	547.316	3019839	Replicate 4_50xLLOQ_R2	y6	542.311	8840659	547.316	3114619	2.2483 (y6 to y8)	2.2734 (y6 to y8)	2.26086	X	X
NPLDGSVLLR	sp|Q96NY8|NECT4_HUMAN	Replicate 4_50xLLOQ_R1	y8	542.311	3543040	547.316	1398527	Replicate 4_50xLLOQ_R2	y8	542.311	3888709	547.316	1361060
NPLDGSVLLR	sp|Q96NY8|NECT4_HUMAN	Replicate 5_25xLLOQ_R1	y7	542.311	5364724	547.316	4160342	Replicate 5_25xLLOQ_R2	y7	542.311	5465059	547.316	3739477	1.2718 (y7 to y6)	1.3139 (y7 to y6)	1.29284	X	X
NPLDGSVLLR	sp|Q96NY8|NECT4_HUMAN	Replicate 5_25xLLOQ_R1	y6	542.311	4218234	547.316	3273959	Replicate 5_25xLLOQ_R2	y6	542.311	4159488	547.316	2980936	2.3581 (y6 to y8)	2.2640 (y6 to y8)	2.31107	X	X
NPLDGSVLLR	sp|Q96NY8|NECT4_HUMAN	Replicate 5_25xLLOQ_R1	y8	542.311	1788813	547.316	1458326	Replicate 5_25xLLOQ_R2	y8	542.311	1837215	547.316	1254431
NPLDGSVLLR	sp|Q96NY8|NECT4_HUMAN	Replicate 5_50xLLOQ_R1	y7	542.311	10394918	547.316	3943385	Replicate 5_50xLLOQ_R2	y7	542.311	10063329	547.316	4032307	1.3217 (y7 to y6)	1.2838 (y7 to y6)	1.30274	X	X
NPLDGSVLLR	sp|Q96NY8|NECT4_HUMAN	Replicate 5_50xLLOQ_R1	y6	542.311	7865100	547.316	3006391	Replicate 5_50xLLOQ_R2	y6	542.311	7838482	547.316	3087175	2.2636 (y6 to y8)	2.3719 (y6 to y8)	2.31776	X	X
NPLDGSVLLR	sp|Q96NY8|NECT4_HUMAN	Replicate 5_50xLLOQ_R1	y8	542.311	3474634	547.316	1387273	Replicate 5_50xLLOQ_R2	y8	542.311	3304676	547.316	1259275
NPLDGSVLLR	sp|Q96NY8|NECT4_HUMAN	Replicate 6_25xLLOQ_R1	y7	542.311	5148718	547.316	4232436	Replicate 6_25xLLOQ_R2	y7	542.311	5085383	547.316	4025086	1.3034 (y7 to y6)	1.3066 (y7 to y6)	1.30503	X	X
NPLDGSVLLR	sp|Q96NY8|NECT4_HUMAN	Replicate 6_25xLLOQ_R1	y6	542.311	3950105	547.316	3134692	Replicate 6_25xLLOQ_R2	y6	542.311	3891991	547.316	3020096	2.2961 (y6 to y8)	2.3817 (y6 to y8)	2.3389	X	X
NPLDGSVLLR	sp|Q96NY8|NECT4_HUMAN	Replicate 6_25xLLOQ_R1	y8	542.311	1720359	547.316	1440798	Replicate 6_25xLLOQ_R2	y8	542.311	1634119	547.316	1358242
NPLDGSVLLR	sp|Q96NY8|NECT4_HUMAN	Replicate 6_50xLLOQ_R1	y7	542.311	10406174	547.316	4391259	Replicate 6_50xLLOQ_R2	y7	542.311	11214271	547.316	3901847	1.2970 (y7 to y6)	1.3101 (y7 to y6)	1.30357	X	X
NPLDGSVLLR	sp|Q96NY8|NECT4_HUMAN	Replicate 6_50xLLOQ_R1	y6	542.311	8023318	547.316	3426212	Replicate 6_50xLLOQ_R2	y6	542.311	8559560	547.316	3122583	2.2786 (y6 to y8)	2.1630 (y6 to y8)	2.2208	X	X
NPLDGSVLLR	sp|Q96NY8|NECT4_HUMAN	Replicate 6_50xLLOQ_R1	y8	542.311	3521149	547.316	1430200	Replicate 6_50xLLOQ_R2	y8	542.311	3957274	547.316	1334321
VSTFPAGSFQAR	sp|Q96NY8|NECT4_HUMAN	Replicate 1_25xLLOQ_R1	y8	634.325	3078277	639.329	7227828	Replicate 1_25xLLOQ_R2	y8	634.325	3034636	639.329	7380151	4.1544 (y8 to y7)	4.0866 (y8 to y7)	4.12053	X	X
VSTFPAGSFQAR	sp|Q96NY8|NECT4_HUMAN	Replicate 1_25xLLOQ_R1	y7	634.325	740961	639.329	1858527	Replicate 1_25xLLOQ_R2	y7	634.325	742578	639.329	1836304	1.2115 (y7 to y6)	1.0545 (y7 to y6)	1.13299	X	X
VSTFPAGSFQAR	sp|Q96NY8|NECT4_HUMAN	Replicate 1_25xLLOQ_R1	y6	634.325	611629	639.329	1458451	Replicate 1_25xLLOQ_R2	y6	634.325	704180	639.329	1617915
VSTFPAGSFQAR	sp|Q96NY8|NECT4_HUMAN	Replicate 1_50xLLOQ_R1	y8	634.325	6053730	639.329	7466145	Replicate 1_50xLLOQ_R2	y8	634.325	6394670	639.329	6389984	4.0246 (y8 to y7)	3.8997 (y8 to y7)	3.96215	X	X
VSTFPAGSFQAR	sp|Q96NY8|NECT4_HUMAN	Replicate 1_50xLLOQ_R1	y7	634.325	1504192	639.329	1853818	Replicate 1_50xLLOQ_R2	y7	634.325	1639775	639.329	1726463	1.0753 (y7 to y6)	1.1585 (y7 to y6)	1.1169	X	X
VSTFPAGSFQAR	sp|Q96NY8|NECT4_HUMAN	Replicate 1_50xLLOQ_R1	y6	634.325	1398826	639.329	1676549	Replicate 1_50xLLOQ_R2	y6	634.325	1415450	639.329	1461819
VSTFPAGSFQAR	sp|Q96NY8|NECT4_HUMAN	Replicate 2_25xLLOQ_R1	y8	634.325	3006159	639.329	7115435	Replicate 2_25xLLOQ_R2	y8	634.325	2941590	639.329	7292069	4.1645 (y8 to y7)	3.9571 (y8 to y7)	4.06082	X	X
VSTFPAGSFQAR	sp|Q96NY8|NECT4_HUMAN	Replicate 2_25xLLOQ_R1	y7	634.325	721849	639.329	1738332	Replicate 2_25xLLOQ_R2	y7	634.325	743366	639.329	1774814	1.1585 (y7 to y6)	1.1535 (y7 to y6)	1.15599	X	X
VSTFPAGSFQAR	sp|Q96NY8|NECT4_HUMAN	Replicate 2_25xLLOQ_R1	y6	634.325	623098	639.329	1544170	Replicate 2_25xLLOQ_R2	y6	634.325	644445	639.329	1552266
VSTFPAGSFQAR	sp|Q96NY8|NECT4_HUMAN	Replicate 2_50xLLOQ_R1	y8	634.325	5950518	639.329	7307774	Replicate 2_50xLLOQ_R2	y8	634.325	6534580	639.329	6298814	3.9292 (y8 to y7)	3.9688 (y8 to y7)	3.94901	X	X
VSTFPAGSFQAR	sp|Q96NY8|NECT4_HUMAN	Replicate 2_50xLLOQ_R1	y7	634.325	1514424	639.329	1826831	Replicate 2_50xLLOQ_R2	y7	634.325	1646489	639.329	1615190	1.1365 (y7 to y6)	1.0531 (y7 to y6)	1.09481	X	X
VSTFPAGSFQAR	sp|Q96NY8|NECT4_HUMAN	Replicate 2_50xLLOQ_R1	y6	634.325	1332515	639.329	1709575	Replicate 2_50xLLOQ_R2	y6	634.325	1563458	639.329	1456076
VSTFPAGSFQAR	sp|Q96NY8|NECT4_HUMAN	Replicate 3_25xLLOQ_R1	y8	634.325	2975506	639.329	7036343	Replicate 3_25xLLOQ_R2	y8	634.325	3107803	639.329	7061726	3.9383 (y8 to y7)	4.0594 (y8 to y7)	3.99889	X	X
VSTFPAGSFQAR	sp|Q96NY8|NECT4_HUMAN	Replicate 3_25xLLOQ_R1	y7	634.325	755521	639.329	1736909	Replicate 3_25xLLOQ_R2	y7	634.325	765577	639.329	1734376	1.1392 (y7 to y6)	1.1665 (y7 to y6)	1.15282	X	X
VSTFPAGSFQAR	sp|Q96NY8|NECT4_HUMAN	Replicate 3_25xLLOQ_R1	y6	634.325	663225	639.329	1574673	Replicate 3_25xLLOQ_R2	y6	634.325	656316	639.329	1522007
VSTFPAGSFQAR	sp|Q96NY8|NECT4_HUMAN	Replicate 3_50xLLOQ_R1	y8	634.325	6678026	639.329	6570772	Replicate 3_50xLLOQ_R2	y8	634.325	6074899	639.329	7362393	4.0557 (y8 to y7)	3.9611 (y8 to y7)	4.00841	X	X
VSTFPAGSFQAR	sp|Q96NY8|NECT4_HUMAN	Replicate 3_50xLLOQ_R1	y7	634.325	1646568	639.329	1567767	Replicate 3_50xLLOQ_R2	y7	634.325	1533641	639.329	1829787	1.1302 (y7 to y6)	1.1975 (y7 to y6)	1.16388	X	X
VSTFPAGSFQAR	sp|Q96NY8|NECT4_HUMAN	Replicate 3_50xLLOQ_R1	y6	634.325	1456858	639.329	1455985	Replicate 3_50xLLOQ_R2	y6	634.325	1280653	639.329	1659408
VSTFPAGSFQAR	sp|Q96NY8|NECT4_HUMAN	Replicate 4_25xLLOQ_R1	y8	634.325	2966552	639.329	7026357	Replicate 4_25xLLOQ_R2	y8	634.325	3329165	639.329	6411965	4.0500 (y8 to y7)	4.2265 (y8 to y7)	4.13823	X	X
VSTFPAGSFQAR	sp|Q96NY8|NECT4_HUMAN	Replicate 4_25xLLOQ_R1	y7	634.325	732491	639.329	1809009	Replicate 4_25xLLOQ_R2	y7	634.325	787687	639.329	1586358	1.0836 (y7 to y6)	1.1710 (y7 to y6)	1.12733	X	X
VSTFPAGSFQAR	sp|Q96NY8|NECT4_HUMAN	Replicate 4_25xLLOQ_R1	y6	634.325	675960	639.329	1584906	Replicate 4_25xLLOQ_R2	y6	634.325	672642	639.329	1450004
VSTFPAGSFQAR	sp|Q96NY8|NECT4_HUMAN	Replicate 4_50xLLOQ_R1	y8	634.325	6672346	639.329	6198076	Replicate 4_50xLLOQ_R2	y8	634.325	6481811	639.329	7340810	4.2598 (y8 to y7)	3.9933 (y8 to y7)	4.12657	X	X
VSTFPAGSFQAR	sp|Q96NY8|NECT4_HUMAN	Replicate 4_50xLLOQ_R1	y7	634.325	1566352	639.329	1494889	Replicate 4_50xLLOQ_R2	y7	634.325	1623156	639.329	1814775	1.1220 (y7 to y6)	1.1533 (y7 to y6)	1.13767	X	X
VSTFPAGSFQAR	sp|Q96NY8|NECT4_HUMAN	Replicate 4_50xLLOQ_R1	y6	634.325	1396010	639.329	1371255	Replicate 4_50xLLOQ_R2	y6	634.325	1407378	639.329	1671401
VSTFPAGSFQAR	sp|Q96NY8|NECT4_HUMAN	Replicate 5_25xLLOQ_R1	y8	634.325	3454807	639.329	6471410	Replicate 5_25xLLOQ_R2	y8	634.325	2900629	639.329	7264545	4.1119 (y8 to y7)	4.0587 (y8 to y7)	4.0853	X	X
VSTFPAGSFQAR	sp|Q96NY8|NECT4_HUMAN	Replicate 5_25xLLOQ_R1	y7	634.325	840195	639.329	1693366	Replicate 5_25xLLOQ_R2	y7	634.325	714673	639.329	1806268	1.1110 (y7 to y6)	1.1173 (y7 to y6)	1.11414	X	X
VSTFPAGSFQAR	sp|Q96NY8|NECT4_HUMAN	Replicate 5_25xLLOQ_R1	y6	634.325	756256	639.329	1430008	Replicate 5_25xLLOQ_R2	y6	634.325	639649	639.329	1597492
VSTFPAGSFQAR	sp|Q96NY8|NECT4_HUMAN	Replicate 5_50xLLOQ_R1	y8	634.325	5735002	639.329	6793848	Replicate 5_50xLLOQ_R2	y8	634.325	6047316	639.329	7125531	3.9382 (y8 to y7)	4.1487 (y8 to y7)	4.04347	X	X
VSTFPAGSFQAR	sp|Q96NY8|NECT4_HUMAN	Replicate 5_50xLLOQ_R1	y7	634.325	1456237	639.329	1720409	Replicate 5_50xLLOQ_R2	y7	634.325	1457637	639.329	1821806	1.1428 (y7 to y6)	1.0929 (y7 to y6)	1.11783	X	X
VSTFPAGSFQAR	sp|Q96NY8|NECT4_HUMAN	Replicate 5_50xLLOQ_R1	y6	634.325	1274319	639.329	1441611	Replicate 5_50xLLOQ_R2	y6	634.325	1333723	639.329	1599463
VSTFPAGSFQAR	sp|Q96NY8|NECT4_HUMAN	Replicate 6_25xLLOQ_R1	y8	634.325	2947502	639.329	7097403	Replicate 6_25xLLOQ_R2	y8	634.325	2936164	639.329	7029222	4.3581 (y8 to y7)	4.3815 (y8 to y7)	4.3698	X	X
VSTFPAGSFQAR	sp|Q96NY8|NECT4_HUMAN	Replicate 6_25xLLOQ_R1	y7	634.325	676331	639.329	1785258	Replicate 6_25xLLOQ_R2	y7	634.325	670124	639.329	1773546	1.0326 (y7 to y6)	1.0491 (y7 to y6)	1.04087	X	X
VSTFPAGSFQAR	sp|Q96NY8|NECT4_HUMAN	Replicate 6_25xLLOQ_R1	y6	634.325	654955	639.329	1551569	Replicate 6_25xLLOQ_R2	y6	634.325	638762	639.329	1572496
VSTFPAGSFQAR	sp|Q96NY8|NECT4_HUMAN	Replicate 6_50xLLOQ_R1	y8	634.325	6246404	639.329	7337551	Replicate 6_50xLLOQ_R2	y8	634.325	6903682	639.329	6569401	4.1264 (y8 to y7)	4.0955 (y8 to y7)	4.11098	X	X
VSTFPAGSFQAR	sp|Q96NY8|NECT4_HUMAN	Replicate 6_50xLLOQ_R1	y7	634.325	1513765	639.329	1773315	Replicate 6_50xLLOQ_R2	y7	634.325	1685655	639.329	1661500	1.1481 (y7 to y6)	1.0976 (y7 to y6)	1.12288	X	X
VSTFPAGSFQAR	sp|Q96NY8|NECT4_HUMAN	Replicate 6_50xLLOQ_R1	y6	634.325	1318474	639.329	1586125	Replicate 6_50xLLOQ_R2	y6	634.325	1535705	639.329	1471954
AIPVAQDLNAPSDWDSR	sp|P10451|OSTP_HUMAN	Replicate 1_25xLLOQ_R1	y9	927.953	6893847	932.957	831376	Replicate 1_25xLLOQ_R2	y9	927.953	6049306	932.957	862924	1.0610 (y9 to y8)	1.0637 (y9 to y8)	1.06235	X	X
AIPVAQDLNAPSDWDSR	sp|P10451|OSTP_HUMAN	Replicate 1_25xLLOQ_R1	y8	927.953	6497500	932.957	745920	Replicate 1_25xLLOQ_R2	y8	927.953	5687031	932.957	792329	1.0385 (y8 to y10)	0.9762 (y8 to y10)	1.00731	X	X
AIPVAQDLNAPSDWDSR	sp|P10451|OSTP_HUMAN	Replicate 1_25xLLOQ_R1	y10	927.953	6256843	932.957	829201	Replicate 1_25xLLOQ_R2	y10	927.953	5825937	932.957	716763
AIPVAQDLNAPSDWDSR	sp|P10451|OSTP_HUMAN	Replicate 1_50xLLOQ_R1	y9	927.953	13312325	932.957	846577	Replicate 1_50xLLOQ_R2	y9	927.953	13350846	932.957	962216	1.0829 (y9 to y8)	1.0834 (y9 to y8)	1.08314	X	X
AIPVAQDLNAPSDWDSR	sp|P10451|OSTP_HUMAN	Replicate 1_50xLLOQ_R1	y8	927.953	12293350	932.957	755005	Replicate 1_50xLLOQ_R2	y8	927.953	12323203	932.957	838207	1.0041 (y8 to y10)	0.9664 (y8 to y10)	0.985209	X	X
AIPVAQDLNAPSDWDSR	sp|P10451|OSTP_HUMAN	Replicate 1_50xLLOQ_R1	y10	927.953	12243587	932.957	750589	Replicate 1_50xLLOQ_R2	y10	927.953	12752268	932.957	890314
AIPVAQDLNAPSDWDSR	sp|P10451|OSTP_HUMAN	Replicate 2_25xLLOQ_R1	y9	927.953	6666626	932.957	848014	Replicate 2_25xLLOQ_R2	y9	927.953	6651513	932.957	901785	1.0984 (y9 to y10)	1.0622 (y9 to y10)	1.08032	X	X
AIPVAQDLNAPSDWDSR	sp|P10451|OSTP_HUMAN	Replicate 2_25xLLOQ_R1	y10	927.953	6069407	932.957	814579	Replicate 2_25xLLOQ_R2	y10	927.953	6261736	932.957	838515	1.0082 (y10 to y8)	1.0147 (y10 to y8)	1.0115	X	X
AIPVAQDLNAPSDWDSR	sp|P10451|OSTP_HUMAN	Replicate 2_25xLLOQ_R1	y8	927.953	6019776	932.957	785705	Replicate 2_25xLLOQ_R2	y8	927.953	6170742	932.957	794594
AIPVAQDLNAPSDWDSR	sp|P10451|OSTP_HUMAN	Replicate 2_50xLLOQ_R1	y9	927.953	13819491	932.957	935729	Replicate 2_50xLLOQ_R2	y9	927.953	13942859	932.957	901658	1.0847 (y9 to y8)	1.1258 (y9 to y8)	1.10526	X	X
AIPVAQDLNAPSDWDSR	sp|P10451|OSTP_HUMAN	Replicate 2_50xLLOQ_R1	y8	927.953	12740534	932.957	878844	Replicate 2_50xLLOQ_R2	y8	927.953	12384404	932.957	821895	1.0131 (y8 to y10)	0.9827 (y8 to y10)	0.997912	X	X
AIPVAQDLNAPSDWDSR	sp|P10451|OSTP_HUMAN	Replicate 2_50xLLOQ_R1	y10	927.953	12575257	932.957	847600	Replicate 2_50xLLOQ_R2	y10	927.953	12602658	932.957	848169
AIPVAQDLNAPSDWDSR	sp|P10451|OSTP_HUMAN	Replicate 3_25xLLOQ_R1	y9	927.953	7199701	932.957	706916	Replicate 3_25xLLOQ_R2	y9	927.953	6758348	932.957	880958	1.0672 (y9 to y10)	1.1125 (y9 to y10)	1.08985	X	X
AIPVAQDLNAPSDWDSR	sp|P10451|OSTP_HUMAN	Replicate 3_25xLLOQ_R1	y10	927.953	6746354	932.957	758248	Replicate 3_25xLLOQ_R2	y10	927.953	6074879	932.957	802166	1.0491 (y10 to y8)	0.9848 (y10 to y8)	1.01695	X	X
AIPVAQDLNAPSDWDSR	sp|P10451|OSTP_HUMAN	Replicate 3_25xLLOQ_R1	y8	927.953	6430757	932.957	744762	Replicate 3_25xLLOQ_R2	y8	927.953	6168518	932.957	794420
AIPVAQDLNAPSDWDSR	sp|P10451|OSTP_HUMAN	Replicate 3_50xLLOQ_R1	y9	927.953	14820745	932.957	867330	Replicate 3_50xLLOQ_R2	y9	927.953	14233681	932.957	911634	1.1097 (y9 to y8)	1.0854 (y9 to y8)	1.09754	X	X
AIPVAQDLNAPSDWDSR	sp|P10451|OSTP_HUMAN	Replicate 3_50xLLOQ_R1	y8	927.953	13355679	932.957	842551	Replicate 3_50xLLOQ_R2	y8	927.953	13113897	932.957	805194	1.0012 (y8 to y10)	0.9906 (y8 to y10)	0.995894	X	X
AIPVAQDLNAPSDWDSR	sp|P10451|OSTP_HUMAN	Replicate 3_50xLLOQ_R1	y10	927.953	13339764	932.957	841963	Replicate 3_50xLLOQ_R2	y10	927.953	13238393	932.957	826784
AIPVAQDLNAPSDWDSR	sp|P10451|OSTP_HUMAN	Replicate 4_25xLLOQ_R1	y9	927.953	6675260	932.957	821859	Replicate 4_25xLLOQ_R2	y9	927.953	6976907	932.957	941203	1.1097 (y9 to y10)	1.0684 (y9 to y10)	1.08905	X	X
AIPVAQDLNAPSDWDSR	sp|P10451|OSTP_HUMAN	Replicate 4_25xLLOQ_R1	y10	927.953	6015511	932.957	827187	Replicate 4_25xLLOQ_R2	y10	927.953	6530102	932.957	847873	1.0371 (y10 to y8)	1.0576 (y10 to y8)	1.04732	X	X
AIPVAQDLNAPSDWDSR	sp|P10451|OSTP_HUMAN	Replicate 4_25xLLOQ_R1	y8	927.953	5800446	932.957	796074	Replicate 4_25xLLOQ_R2	y8	927.953	6174629	932.957	825528
AIPVAQDLNAPSDWDSR	sp|P10451|OSTP_HUMAN	Replicate 4_50xLLOQ_R1	y9	927.953	13824791	932.957	935419	Replicate 4_50xLLOQ_R2	y9	927.953	14615428	932.957	885861	1.0607 (y9 to y10)	1.0984 (y9 to y10)	1.07953	X	X
AIPVAQDLNAPSDWDSR	sp|P10451|OSTP_HUMAN	Replicate 4_50xLLOQ_R1	y10	927.953	13033491	932.957	857525	Replicate 4_50xLLOQ_R2	y10	927.953	13306673	932.957	808622	1.0586 (y10 to y8)	1.0016 (y10 to y8)	1.03012	X	X
AIPVAQDLNAPSDWDSR	sp|P10451|OSTP_HUMAN	Replicate 4_50xLLOQ_R1	y8	927.953	12311560	932.957	838529	Replicate 4_50xLLOQ_R2	y8	927.953	13285264	932.957	712921
AIPVAQDLNAPSDWDSR	sp|P10451|OSTP_HUMAN	Replicate 5_25xLLOQ_R1	y9	927.953	6833696	932.957	877481	Replicate 5_25xLLOQ_R2	y9	927.953	6169048	932.957	881974	1.0395 (y9 to y10)	1.1143 (y9 to y10)	1.0769	X	X
AIPVAQDLNAPSDWDSR	sp|P10451|OSTP_HUMAN	Replicate 5_25xLLOQ_R1	y10	927.953	6573817	932.957	828931	Replicate 5_25xLLOQ_R2	y10	927.953	5536390	932.957	717454	1.0163 (y10 to y8)	1.0048 (y10 to y8)	1.01058	X	X
AIPVAQDLNAPSDWDSR	sp|P10451|OSTP_HUMAN	Replicate 5_25xLLOQ_R1	y8	927.953	6468178	932.957	789060	Replicate 5_25xLLOQ_R2	y8	927.953	5509802	932.957	691693
AIPVAQDLNAPSDWDSR	sp|P10451|OSTP_HUMAN	Replicate 5_50xLLOQ_R1	y9	927.953	13891353	932.957	874006	Replicate 5_50xLLOQ_R2	y9	927.953	13830667	932.957	900219	1.0963 (y9 to y10)	1.0934 (y9 to y10)	1.09484	X	X
AIPVAQDLNAPSDWDSR	sp|P10451|OSTP_HUMAN	Replicate 5_50xLLOQ_R1	y10	927.953	12671209	932.957	886030	Replicate 5_50xLLOQ_R2	y10	927.953	12649463	932.957	881291	1.0104 (y10 to y8)	1.0229 (y10 to y8)	1.01664	X	X
AIPVAQDLNAPSDWDSR	sp|P10451|OSTP_HUMAN	Replicate 5_50xLLOQ_R1	y8	927.953	12540652	932.957	840246	Replicate 5_50xLLOQ_R2	y8	927.953	12366688	932.957	813900
AIPVAQDLNAPSDWDSR	sp|P10451|OSTP_HUMAN	Replicate 6_25xLLOQ_R1	y9	927.953	6614645	932.957	967622	Replicate 6_25xLLOQ_R2	y9	927.953	7342030	932.957	909164	1.0576 (y9 to y8)	1.1366 (y9 to y8)	1.09709	X	X
AIPVAQDLNAPSDWDSR	sp|P10451|OSTP_HUMAN	Replicate 6_25xLLOQ_R1	y8	927.953	6254337	932.957	843648	Replicate 6_25xLLOQ_R2	y8	927.953	6459782	932.957	787055	1.0219 (y8 to y10)	0.9867 (y8 to y10)	1.00427	X	X
AIPVAQDLNAPSDWDSR	sp|P10451|OSTP_HUMAN	Replicate 6_25xLLOQ_R1	y10	927.953	6120360	932.957	870443	Replicate 6_25xLLOQ_R2	y10	927.953	6547158	932.957	888040
AIPVAQDLNAPSDWDSR	sp|P10451|OSTP_HUMAN	Replicate 6_50xLLOQ_R1	y9	927.953	13903923	932.957	863346	Replicate 6_50xLLOQ_R2	y9	927.953	14542328	932.957	899243	1.0811 (y9 to y10)	1.0882 (y9 to y10)	1.08468	X	X
AIPVAQDLNAPSDWDSR	sp|P10451|OSTP_HUMAN	Replicate 6_50xLLOQ_R1	y10	927.953	12860688	932.957	818406	Replicate 6_50xLLOQ_R2	y10	927.953	13363211	932.957	831810	1.0266 (y10 to y8)	0.9934 (y10 to y8)	1.01002	X	X
AIPVAQDLNAPSDWDSR	sp|P10451|OSTP_HUMAN	Replicate 6_50xLLOQ_R1	y8	927.953	12526886	932.957	781906	Replicate 6_50xLLOQ_R2	y8	927.953	13452040	932.957	814716
GDSVVYGLR	sp|P10451|OSTP_HUMAN	Replicate 1_25xLLOQ_R1	y5	483.256	549015	488.26	7829952	Replicate 1_25xLLOQ_R2	y5	483.256	549531	488.26	7143086	1.4310 (y5 to y4)	1.4467 (y5 to y4)	1.43882	X	X
GDSVVYGLR	sp|P10451|OSTP_HUMAN	Replicate 1_25xLLOQ_R1	y4	483.256	383667	488.26	5465029	Replicate 1_25xLLOQ_R2	y4	483.256	379860	488.26	5376690	6.5559 (y4 to y6)	5.6258 (y4 to y6)	6.09088	X	X
GDSVVYGLR	sp|P10451|OSTP_HUMAN	Replicate 1_25xLLOQ_R1	y6	483.256	58522	488.26	892959	Replicate 1_25xLLOQ_R2	y6	483.256	67521	488.26	938677
GDSVVYGLR	sp|P10451|OSTP_HUMAN	Replicate 1_50xLLOQ_R1	y5	483.256	1168706	488.26	7400304	Replicate 1_50xLLOQ_R2	y5	483.256	1063035	488.26	7659110	1.4280 (y5 to y4)	1.3727 (y5 to y4)	1.40035	X	X
GDSVVYGLR	sp|P10451|OSTP_HUMAN	Replicate 1_50xLLOQ_R1	y4	483.256	818437	488.26	5316362	Replicate 1_50xLLOQ_R2	y4	483.256	774394	488.26	5534507	5.6428 (y4 to y6)	6.3059 (y4 to y6)	5.97436	X	X
GDSVVYGLR	sp|P10451|OSTP_HUMAN	Replicate 1_50xLLOQ_R1	y6	483.256	145040	488.26	909771	Replicate 1_50xLLOQ_R2	y6	483.256	122805	488.26	1021984
GDSVVYGLR	sp|P10451|OSTP_HUMAN	Replicate 2_25xLLOQ_R1	y5	483.256	593064	488.26	7076100	Replicate 2_25xLLOQ_R2	y5	483.256	564186	488.26	7260968	1.4892 (y5 to y4)	1.4048 (y5 to y4)	1.44699	X	X
GDSVVYGLR	sp|P10451|OSTP_HUMAN	Replicate 2_25xLLOQ_R1	y4	483.256	398245	488.26	5109188	Replicate 2_25xLLOQ_R2	y4	483.256	401617	488.26	5210463	6.7032 (y4 to y6)	6.4667 (y4 to y6)	6.58498	X	X
GDSVVYGLR	sp|P10451|OSTP_HUMAN	Replicate 2_25xLLOQ_R1	y6	483.256	59411	488.26	915105	Replicate 2_25xLLOQ_R2	y6	483.256	62105	488.26	894212
GDSVVYGLR	sp|P10451|OSTP_HUMAN	Replicate 2_50xLLOQ_R1	y5	483.256	1228611	488.26	7401888	Replicate 2_50xLLOQ_R2	y5	483.256	1142004	488.26	7257896	1.4491 (y5 to y4)	1.4043 (y5 to y4)	1.42668	X	X
GDSVVYGLR	sp|P10451|OSTP_HUMAN	Replicate 2_50xLLOQ_R1	y4	483.256	847861	488.26	5387319	Replicate 2_50xLLOQ_R2	y4	483.256	813225	488.26	5213464	6.1924 (y4 to y6)	5.4448 (y4 to y6)	5.8186	X	X
GDSVVYGLR	sp|P10451|OSTP_HUMAN	Replicate 2_50xLLOQ_R1	y6	483.256	136919	488.26	959691	Replicate 2_50xLLOQ_R2	y6	483.256	149359	488.26	882554
GDSVVYGLR	sp|P10451|OSTP_HUMAN	Replicate 3_25xLLOQ_R1	y5	483.256	567237	488.26	6986817	Replicate 3_25xLLOQ_R2	y5	483.256	552720	488.26	7003049	1.4191 (y5 to y4)	1.4566 (y5 to y4)	1.43785	X	X
GDSVVYGLR	sp|P10451|OSTP_HUMAN	Replicate 3_25xLLOQ_R1	y4	483.256	399728	488.26	4990927	Replicate 3_25xLLOQ_R2	y4	483.256	379449	488.26	5096374	5.7226 (y4 to y6)	6.4803 (y4 to y6)	6.10145	X	X
GDSVVYGLR	sp|P10451|OSTP_HUMAN	Replicate 3_25xLLOQ_R1	y6	483.256	69851	488.26	881817	Replicate 3_25xLLOQ_R2	y6	483.256	58554	488.26	867833
GDSVVYGLR	sp|P10451|OSTP_HUMAN	Replicate 3_50xLLOQ_R1	y5	483.256	1102798	488.26	7796291	Replicate 3_50xLLOQ_R2	y5	483.256	1082482	488.26	7503351	1.4114 (y5 to y4)	1.4167 (y5 to y4)	1.41407	X	X
GDSVVYGLR	sp|P10451|OSTP_HUMAN	Replicate 3_50xLLOQ_R1	y4	483.256	781336	488.26	5638772	Replicate 3_50xLLOQ_R2	y4	483.256	764081	488.26	5504898	6.9658 (y4 to y6)	5.6204 (y4 to y6)	6.2931	X	X
GDSVVYGLR	sp|P10451|OSTP_HUMAN	Replicate 3_50xLLOQ_R1	y6	483.256	112168	488.26	982943	Replicate 3_50xLLOQ_R2	y6	483.256	135947	488.26	933859
GDSVVYGLR	sp|P10451|OSTP_HUMAN	Replicate 4_25xLLOQ_R1	y5	483.256	533172	488.26	7621998	Replicate 4_25xLLOQ_R2	y5	483.256	520207	488.26	7639368	1.4727 (y5 to y4)	1.4224 (y5 to y4)	1.44759	X	X
GDSVVYGLR	sp|P10451|OSTP_HUMAN	Replicate 4_25xLLOQ_R1	y4	483.256	362028	488.26	5487678	Replicate 4_25xLLOQ_R2	y4	483.256	365712	488.26	5463766	6.3805 (y4 to y6)	6.4434 (y4 to y6)	6.41191	X	X
GDSVVYGLR	sp|P10451|OSTP_HUMAN	Replicate 4_25xLLOQ_R1	y6	483.256	56740	488.26	993357	Replicate 4_25xLLOQ_R2	y6	483.256	56758	488.26	955652
GDSVVYGLR	sp|P10451|OSTP_HUMAN	Replicate 4_50xLLOQ_R1	y5	483.256	1095160	488.26	7423029	Replicate 4_50xLLOQ_R2	y5	483.256	1269231	488.26	7548401	1.3932 (y5 to y4)	1.4662 (y5 to y4)	1.42967	X	X
GDSVVYGLR	sp|P10451|OSTP_HUMAN	Replicate 4_50xLLOQ_R1	y4	483.256	786092	488.26	5246682	Replicate 4_50xLLOQ_R2	y4	483.256	865674	488.26	5339533	5.5750 (y4 to y6)	6.2838 (y4 to y6)	5.92942	X	X
GDSVVYGLR	sp|P10451|OSTP_HUMAN	Replicate 4_50xLLOQ_R1	y6	483.256	141003	488.26	900318	Replicate 4_50xLLOQ_R2	y6	483.256	137762	488.26	986172
GDSVVYGLR	sp|P10451|OSTP_HUMAN	Replicate 5_25xLLOQ_R1	y5	483.256	531739	488.26	7756859	Replicate 5_25xLLOQ_R2	y5	483.256	568086	488.26	7104193	1.2735 (y5 to y4)	1.4110 (y5 to y4)	1.34223	X	X
GDSVVYGLR	sp|P10451|OSTP_HUMAN	Replicate 5_25xLLOQ_R1	y4	483.256	417542	488.26	5641978	Replicate 5_25xLLOQ_R2	y4	483.256	402625	488.26	5143434	5.7023 (y4 to y6)	8.5028 (y4 to y6)	7.10253	X	X
GDSVVYGLR	sp|P10451|OSTP_HUMAN	Replicate 5_25xLLOQ_R1	y6	483.256	73224	488.26	952399	Replicate 5_25xLLOQ_R2	y6	483.256	47352	488.26	932016
GDSVVYGLR	sp|P10451|OSTP_HUMAN	Replicate 5_50xLLOQ_R1	y5	483.256	1113864	488.26	6985418	Replicate 5_50xLLOQ_R2	y5	483.256	1022508	488.26	7390481	1.4222 (y5 to y4)	1.3853 (y5 to y4)	1.40373	X	X
GDSVVYGLR	sp|P10451|OSTP_HUMAN	Replicate 5_50xLLOQ_R1	y4	483.256	783199	488.26	5180869	Replicate 5_50xLLOQ_R2	y4	483.256	738129	488.26	5324504	6.1218 (y4 to y6)	5.4730 (y4 to y6)	5.79736	X	X
GDSVVYGLR	sp|P10451|OSTP_HUMAN	Replicate 5_50xLLOQ_R1	y6	483.256	127937	488.26	847666	Replicate 5_50xLLOQ_R2	y6	483.256	134868	488.26	970021
GDSVVYGLR	sp|P10451|OSTP_HUMAN	Replicate 6_25xLLOQ_R1	y5	483.256	533121	488.26	7501963	Replicate 6_25xLLOQ_R2	y5	483.256	532361	488.26	7164038	1.4379 (y5 to y4)	1.3282 (y5 to y4)	1.38304	X	X
GDSVVYGLR	sp|P10451|OSTP_HUMAN	Replicate 6_25xLLOQ_R1	y4	483.256	370757	488.26	5486933	Replicate 6_25xLLOQ_R2	y4	483.256	400827	488.26	5212462	7.8341 (y4 to y6)	7.4624 (y4 to y6)	7.64825	X	X
GDSVVYGLR	sp|P10451|OSTP_HUMAN	Replicate 6_25xLLOQ_R1	y6	483.256	47326	488.26	934073	Replicate 6_25xLLOQ_R2	y6	483.256	53713	488.26	924478
GDSVVYGLR	sp|P10451|OSTP_HUMAN	Replicate 6_50xLLOQ_R1	y5	483.256	1184220	488.26	7547471	Replicate 6_50xLLOQ_R2	y5	483.256	1184788	488.26	7494292	1.4248 (y5 to y4)	1.3954 (y5 to y4)	1.41009	X	X
GDSVVYGLR	sp|P10451|OSTP_HUMAN	Replicate 6_50xLLOQ_R1	y4	483.256	831176	488.26	5443741	Replicate 6_50xLLOQ_R2	y4	483.256	849051	488.26	5402467	5.8686 (y4 to y6)	6.1685 (y4 to y6)	6.01855	X	X
GDSVVYGLR	sp|P10451|OSTP_HUMAN	Replicate 6_50xLLOQ_R1	y6	483.256	141631	488.26	935005	Replicate 6_50xLLOQ_R2	y6	483.256	137643	488.26	933091
YPDAVATWLNPDPSQK	sp|P10451|OSTP_HUMAN	Replicate 1_25xLLOQ_R1	y11	901.441	4755126	905.449	88165	Replicate 1_25xLLOQ_R2	y11	901.441	4172086	905.449	80382	1.3673 (y11 to y10)	1.3318 (y11 to y10)	1.34956	X	X
YPDAVATWLNPDPSQK	sp|P10451|OSTP_HUMAN	Replicate 1_25xLLOQ_R1	y10	901.441	3477665	905.449	73827	Replicate 1_25xLLOQ_R2	y10	901.441	3132683	905.449	21620	1.1851 (y10 to y9)	1.0736 (y10 to y9)	1.12934	X	X
YPDAVATWLNPDPSQK	sp|P10451|OSTP_HUMAN	Replicate 1_25xLLOQ_R1	y9	901.441	2934508	905.449	45185	Replicate 1_25xLLOQ_R2	y9	901.441	2917940	905.449	8068
YPDAVATWLNPDPSQK	sp|P10451|OSTP_HUMAN	Replicate 1_50xLLOQ_R1	y11	901.441	9658343	905.449	38401	Replicate 1_50xLLOQ_R2	y11	901.441	10015372	905.449	83627	1.3667 (y11 to y10)	1.4121 (y11 to y10)	1.38938	X	X
YPDAVATWLNPDPSQK	sp|P10451|OSTP_HUMAN	Replicate 1_50xLLOQ_R1	y10	901.441	7066955	905.449	57200	Replicate 1_50xLLOQ_R2	y10	901.441	7092715	905.449	60391	1.1537 (y10 to y9)	1.1332 (y10 to y9)	1.14346	X	X
YPDAVATWLNPDPSQK	sp|P10451|OSTP_HUMAN	Replicate 1_50xLLOQ_R1	y9	901.441	6125591	905.449	39810	Replicate 1_50xLLOQ_R2	y9	901.441	6258803	905.449	36684
YPDAVATWLNPDPSQK	sp|P10451|OSTP_HUMAN	Replicate 2_25xLLOQ_R1	y11	901.441	4921033	905.449	60003	Replicate 2_25xLLOQ_R2	y11	901.441	4688476	905.449	94649	1.4334 (y11 to y10)	1.3854 (y11 to y10)	1.4094	X	X
YPDAVATWLNPDPSQK	sp|P10451|OSTP_HUMAN	Replicate 2_25xLLOQ_R1	y10	901.441	3433214	905.449	40719	Replicate 2_25xLLOQ_R2	y10	901.441	3384106	905.449	39879	1.1413 (y10 to y9)	1.1272 (y10 to y9)	1.13429	X	X
YPDAVATWLNPDPSQK	sp|P10451|OSTP_HUMAN	Replicate 2_25xLLOQ_R1	y9	901.441	3008075	905.449	36327	Replicate 2_25xLLOQ_R2	y9	901.441	3002092	905.449	50216
YPDAVATWLNPDPSQK	sp|P10451|OSTP_HUMAN	Replicate 2_50xLLOQ_R1	y11	901.441	9879946	905.449	95670	Replicate 2_50xLLOQ_R2	y11	901.441	9678757	905.449	66065	1.3488 (y11 to y10)	1.3944 (y11 to y10)	1.37157	X	X
YPDAVATWLNPDPSQK	sp|P10451|OSTP_HUMAN	Replicate 2_50xLLOQ_R1	y10	901.441	7325108	905.449	44427	Replicate 2_50xLLOQ_R2	y10	901.441	6941318	905.449	17629	1.1778 (y10 to y9)	1.1082 (y10 to y9)	1.14298	X	X
YPDAVATWLNPDPSQK	sp|P10451|OSTP_HUMAN	Replicate 2_50xLLOQ_R1	y9	901.441	6219299	905.449	38960	Replicate 2_50xLLOQ_R2	y9	901.441	6263858	905.449	38247
YPDAVATWLNPDPSQK	sp|P10451|OSTP_HUMAN	Replicate 3_25xLLOQ_R1	y11	901.441	5374276	905.449	88315	Replicate 3_25xLLOQ_R2	y11	901.441	4729111	905.449	77722	1.4160 (y11 to y10)	1.3660 (y11 to y10)	1.391	X	X
YPDAVATWLNPDPSQK	sp|P10451|OSTP_HUMAN	Replicate 3_25xLLOQ_R1	y10	901.441	3795303	905.449	38470	Replicate 3_25xLLOQ_R2	y10	901.441	3462121	905.449	24642	1.1255 (y10 to y9)	1.1694 (y10 to y9)	1.14744	X	X
YPDAVATWLNPDPSQK	sp|P10451|OSTP_HUMAN	Replicate 3_25xLLOQ_R1	y9	901.441	3372192	905.449	55303	Replicate 3_25xLLOQ_R2	y9	901.441	2960596	905.449	48444
YPDAVATWLNPDPSQK	sp|P10451|OSTP_HUMAN	Replicate 3_50xLLOQ_R1	y11	901.441	10496943	905.449	77801	Replicate 3_50xLLOQ_R2	y11	901.441	10093724	905.449	58747	1.3679 (y11 to y10)	1.3423 (y11 to y10)	1.35507	X	X
YPDAVATWLNPDPSQK	sp|P10451|OSTP_HUMAN	Replicate 3_50xLLOQ_R1	y10	901.441	7674045	905.449	60663	Replicate 3_50xLLOQ_R2	y10	901.441	7519781	905.449	71225	1.1603 (y10 to y9)	1.1393 (y10 to y9)	1.14981	X	X
YPDAVATWLNPDPSQK	sp|P10451|OSTP_HUMAN	Replicate 3_50xLLOQ_R1	y9	901.441	6613908	905.449	17313	Replicate 3_50xLLOQ_R2	y9	901.441	6600173	905.449	45044
YPDAVATWLNPDPSQK	sp|P10451|OSTP_HUMAN	Replicate 4_25xLLOQ_R1	y11	901.441	5020875	905.449	85239	Replicate 4_25xLLOQ_R2	y11	901.441	4841918	905.449	67908	1.3903 (y11 to y10)	1.4047 (y11 to y10)	1.39748	X	X
YPDAVATWLNPDPSQK	sp|P10451|OSTP_HUMAN	Replicate 4_25xLLOQ_R1	y10	901.441	3611403	905.449	34046	Replicate 4_25xLLOQ_R2	y10	901.441	3447005	905.449	67424	1.1579 (y10 to y9)	1.1092 (y10 to y9)	1.13355	X	X
YPDAVATWLNPDPSQK	sp|P10451|OSTP_HUMAN	Replicate 4_25xLLOQ_R1	y9	901.441	3118992	905.449	38863	Replicate 4_25xLLOQ_R2	y9	901.441	3107597	905.449	26573
YPDAVATWLNPDPSQK	sp|P10451|OSTP_HUMAN	Replicate 4_50xLLOQ_R1	y11	901.441	10328766	905.449	81477	Replicate 4_50xLLOQ_R2	y11	901.441	10328435	905.449	84979	1.4174 (y11 to y10)	1.3903 (y11 to y10)	1.40385	X	X
YPDAVATWLNPDPSQK	sp|P10451|OSTP_HUMAN	Replicate 4_50xLLOQ_R1	y10	901.441	7287130	905.449	47599	Replicate 4_50xLLOQ_R2	y10	901.441	7428882	905.449	47859	1.1372 (y10 to y9)	1.1287 (y10 to y9)	1.13295	X	X
YPDAVATWLNPDPSQK	sp|P10451|OSTP_HUMAN	Replicate 4_50xLLOQ_R1	y9	901.441	6407963	905.449	65006	Replicate 4_50xLLOQ_R2	y9	901.441	6581813	905.449	21503
YPDAVATWLNPDPSQK	sp|P10451|OSTP_HUMAN	Replicate 5_25xLLOQ_R1	y11	901.441	5455535	905.449	75383	Replicate 5_25xLLOQ_R2	y11	901.441	4359243	905.449	32747	1.4463 (y11 to y10)	1.4466 (y11 to y10)	1.44643	X	X
YPDAVATWLNPDPSQK	sp|P10451|OSTP_HUMAN	Replicate 5_25xLLOQ_R1	y10	901.441	3772144	905.449	43615	Replicate 5_25xLLOQ_R2	y10	901.441	3013479	905.449	19118	1.1326 (y10 to y9)	1.0836 (y10 to y9)	1.10811	X	X
YPDAVATWLNPDPSQK	sp|P10451|OSTP_HUMAN	Replicate 5_25xLLOQ_R1	y9	901.441	3330490	905.449	33501	Replicate 5_25xLLOQ_R2	y9	901.441	2780951	905.449	11029
YPDAVATWLNPDPSQK	sp|P10451|OSTP_HUMAN	Replicate 5_50xLLOQ_R1	y11	901.441	10432624	905.449	122756	Replicate 5_50xLLOQ_R2	y11	901.441	9518060	905.449	81112	1.3205 (y11 to y10)	1.3370 (y11 to y10)	1.32877	X	X
YPDAVATWLNPDPSQK	sp|P10451|OSTP_HUMAN	Replicate 5_50xLLOQ_R1	y10	901.441	7900374	905.449	24660	Replicate 5_50xLLOQ_R2	y10	901.441	7118836	905.449	37484	1.2093 (y10 to y9)	1.1402 (y10 to y9)	1.17474	X	X
YPDAVATWLNPDPSQK	sp|P10451|OSTP_HUMAN	Replicate 5_50xLLOQ_R1	y9	901.441	6533171	905.449	35352	Replicate 5_50xLLOQ_R2	y9	901.441	6243493	905.449	44628
YPDAVATWLNPDPSQK	sp|P10451|OSTP_HUMAN	Replicate 6_25xLLOQ_R1	y11	901.441	5167895	905.449	59254	Replicate 6_25xLLOQ_R2	y11	901.441	4951317	905.449	96878	1.4106 (y11 to y10)	1.3630 (y11 to y10)	1.38681	X	X
YPDAVATWLNPDPSQK	sp|P10451|OSTP_HUMAN	Replicate 6_25xLLOQ_R1	y10	901.441	3663570	905.449	23135	Replicate 6_25xLLOQ_R2	y10	901.441	3632668	905.449	58878	1.0814 (y10 to y9)	1.1690 (y10 to y9)	1.12518	X	X
YPDAVATWLNPDPSQK	sp|P10451|OSTP_HUMAN	Replicate 6_25xLLOQ_R1	y9	901.441	3387863	905.449	27002	Replicate 6_25xLLOQ_R2	y9	901.441	3107558	905.449	23232
YPDAVATWLNPDPSQK	sp|P10451|OSTP_HUMAN	Replicate 6_50xLLOQ_R1	y11	901.441	10498899	905.449	66690	Replicate 6_50xLLOQ_R2	y11	901.441	10456071	905.449	93758	1.4350 (y11 to y10)	1.3485 (y11 to y10)	1.39175	X	X
YPDAVATWLNPDPSQK	sp|P10451|OSTP_HUMAN	Replicate 6_50xLLOQ_R1	y10	901.441	7316080	905.449	44182	Replicate 6_50xLLOQ_R2	y10	901.441	7754056	905.449	38666	1.1303 (y10 to y9)	1.1979 (y10 to y9)	1.1641	X	X
YPDAVATWLNPDPSQK	sp|P10451|OSTP_HUMAN	Replicate 6_50xLLOQ_R1	y9	901.441	6472786	905.449	31287	Replicate 6_50xLLOQ_R2	y9	901.441	6472957	905.449	31779
LLEGMELIVSQVHPETK	sp|P01236|PRL_HUMAN	Replicate 1_25xLLOQ_R1	y8	647.012	29125978	649.683	359769	Replicate 1_25xLLOQ_R2	y8	647.012	27873924	649.683	389389	1.0876 (y8 to y9)	1.0822 (y8 to y9)	1.08489	X	X
LLEGMELIVSQVHPETK	sp|P01236|PRL_HUMAN	Replicate 1_25xLLOQ_R1	y9	647.012	26781272	649.683	333644	Replicate 1_25xLLOQ_R2	y9	647.012	25756020	649.683	350006	1.7711 (y9 to y10)	1.8308 (y9 to y10)	1.80097	X	X
LLEGMELIVSQVHPETK	sp|P01236|PRL_HUMAN	Replicate 1_25xLLOQ_R1	y10	647.012	15121251	649.683	169728	Replicate 1_25xLLOQ_R2	y10	647.012	14067860	649.683	180045
LLEGMELIVSQVHPETK	sp|P01236|PRL_HUMAN	Replicate 1_50xLLOQ_R1	y8	647.012	59514668	649.683	361327	Replicate 1_50xLLOQ_R2	y8	647.012	52974384	649.683	420182	1.1052 (y8 to y9)	1.0692 (y8 to y9)	1.0872	X	X
LLEGMELIVSQVHPETK	sp|P01236|PRL_HUMAN	Replicate 1_50xLLOQ_R1	y9	647.012	53851108	649.683	327772	Replicate 1_50xLLOQ_R2	y9	647.012	49544760	649.683	365148	1.7765 (y9 to y10)	1.8150 (y9 to y10)	1.79571	X	X
LLEGMELIVSQVHPETK	sp|P01236|PRL_HUMAN	Replicate 1_50xLLOQ_R1	y10	647.012	30313478	649.683	175431	Replicate 1_50xLLOQ_R2	y10	647.012	27298110	649.683	183207
LLEGMELIVSQVHPETK	sp|P01236|PRL_HUMAN	Replicate 2_25xLLOQ_R1	y8	647.012	28907156	649.683	402654	Replicate 2_25xLLOQ_R2	y8	647.012	28234512	649.683	363875	1.0833 (y8 to y9)	1.0696 (y8 to y9)	1.07645	X	X
LLEGMELIVSQVHPETK	sp|P01236|PRL_HUMAN	Replicate 2_25xLLOQ_R1	y9	647.012	26684624	649.683	360638	Replicate 2_25xLLOQ_R2	y9	647.012	26397116	649.683	362604	1.7672 (y9 to y10)	1.8089 (y9 to y10)	1.78807	X	X
LLEGMELIVSQVHPETK	sp|P01236|PRL_HUMAN	Replicate 2_25xLLOQ_R1	y10	647.012	15099627	649.683	210177	Replicate 2_25xLLOQ_R2	y10	647.012	14592966	649.683	157836
LLEGMELIVSQVHPETK	sp|P01236|PRL_HUMAN	Replicate 2_50xLLOQ_R1	y8	647.012	58202264	649.683	387350	Replicate 2_50xLLOQ_R2	y8	647.012	57147152	649.683	399431	1.0791 (y8 to y9)	1.0754 (y8 to y9)	1.07728	X	X
LLEGMELIVSQVHPETK	sp|P01236|PRL_HUMAN	Replicate 2_50xLLOQ_R1	y9	647.012	53934688	649.683	353594	Replicate 2_50xLLOQ_R2	y9	647.012	53138892	649.683	335999	1.8192 (y9 to y10)	1.8872 (y9 to y10)	1.85322	X	X
LLEGMELIVSQVHPETK	sp|P01236|PRL_HUMAN	Replicate 2_50xLLOQ_R1	y10	647.012	29647070	649.683	169865	Replicate 2_50xLLOQ_R2	y10	647.012	28157308	649.683	168724
LLEGMELIVSQVHPETK	sp|P01236|PRL_HUMAN	Replicate 3_25xLLOQ_R1	y8	647.012	28183842	649.683	373066	Replicate 3_25xLLOQ_R2	y8	647.012	28131160	649.683	370904	1.0634 (y8 to y9)	1.0986 (y8 to y9)	1.081	X	X
LLEGMELIVSQVHPETK	sp|P01236|PRL_HUMAN	Replicate 3_25xLLOQ_R1	y9	647.012	26502952	649.683	338533	Replicate 3_25xLLOQ_R2	y9	647.012	25606888	649.683	328910	1.8414 (y9 to y10)	1.7807 (y9 to y10)	1.81105	X	X
LLEGMELIVSQVHPETK	sp|P01236|PRL_HUMAN	Replicate 3_25xLLOQ_R1	y10	647.012	14392740	649.683	196924	Replicate 3_25xLLOQ_R2	y10	647.012	14380298	649.683	166717
LLEGMELIVSQVHPETK	sp|P01236|PRL_HUMAN	Replicate 3_50xLLOQ_R1	y8	647.012	55339464	649.683	389791	Replicate 3_50xLLOQ_R2	y8	647.012	55083388	649.683	374992	1.0499 (y8 to y9)	1.0974 (y8 to y9)	1.07362	X	X
LLEGMELIVSQVHPETK	sp|P01236|PRL_HUMAN	Replicate 3_50xLLOQ_R1	y9	647.012	52710716	649.683	366755	Replicate 3_50xLLOQ_R2	y9	647.012	50195692	649.683	336808	1.7855 (y9 to y10)	1.8162 (y9 to y10)	1.80083	X	X
LLEGMELIVSQVHPETK	sp|P01236|PRL_HUMAN	Replicate 3_50xLLOQ_R1	y10	647.012	29521788	649.683	181909	Replicate 3_50xLLOQ_R2	y10	647.012	27638290	649.683	189755
LLEGMELIVSQVHPETK	sp|P01236|PRL_HUMAN	Replicate 4_25xLLOQ_R1	y8	647.012	27613240	649.683	393640	Replicate 4_25xLLOQ_R2	y8	647.012	27269546	649.683	359414	1.0901 (y8 to y9)	1.0589 (y8 to y9)	1.0745	X	X
LLEGMELIVSQVHPETK	sp|P01236|PRL_HUMAN	Replicate 4_25xLLOQ_R1	y9	647.012	25330360	649.683	369721	Replicate 4_25xLLOQ_R2	y9	647.012	25753430	649.683	347548	1.7672 (y9 to y10)	1.8258 (y9 to y10)	1.7965	X	X
LLEGMELIVSQVHPETK	sp|P01236|PRL_HUMAN	Replicate 4_25xLLOQ_R1	y10	647.012	14333468	649.683	193760	Replicate 4_25xLLOQ_R2	y10	647.012	14105408	649.683	182981
LLEGMELIVSQVHPETK	sp|P01236|PRL_HUMAN	Replicate 4_50xLLOQ_R1	y8	647.012	56303288	649.683	372689	Replicate 4_50xLLOQ_R2	y8	647.012	60089088	649.683	384209	1.0989 (y8 to y9)	1.0794 (y8 to y9)	1.08913	X	X
LLEGMELIVSQVHPETK	sp|P01236|PRL_HUMAN	Replicate 4_50xLLOQ_R1	y9	647.012	51236892	649.683	328455	Replicate 4_50xLLOQ_R2	y9	647.012	55670532	649.683	352472	1.8299 (y9 to y10)	1.8239 (y9 to y10)	1.8269	X	X
LLEGMELIVSQVHPETK	sp|P01236|PRL_HUMAN	Replicate 4_50xLLOQ_R1	y10	647.012	28000208	649.683	175584	Replicate 4_50xLLOQ_R2	y10	647.012	30522496	649.683	176547
LLEGMELIVSQVHPETK	sp|P01236|PRL_HUMAN	Replicate 5_25xLLOQ_R1	y8	647.012	29700342	649.683	389212	Replicate 5_25xLLOQ_R2	y8	647.012	27510768	649.683	389729	1.0815 (y8 to y9)	1.0472 (y8 to y9)	1.06433	X	X
LLEGMELIVSQVHPETK	sp|P01236|PRL_HUMAN	Replicate 5_25xLLOQ_R1	y9	647.012	27463430	649.683	381266	Replicate 5_25xLLOQ_R2	y9	647.012	26270420	649.683	337137	1.8111 (y9 to y10)	1.8409 (y9 to y10)	1.82598	X	X
LLEGMELIVSQVHPETK	sp|P01236|PRL_HUMAN	Replicate 5_25xLLOQ_R1	y10	647.012	15164049	649.683	173458	Replicate 5_25xLLOQ_R2	y10	647.012	14270658	649.683	193295
LLEGMELIVSQVHPETK	sp|P01236|PRL_HUMAN	Replicate 5_50xLLOQ_R1	y8	647.012	55322600	649.683	352611	Replicate 5_50xLLOQ_R2	y8	647.012	54273904	649.683	356479	1.0441 (y8 to y9)	1.0896 (y8 to y9)	1.06684	X	X
LLEGMELIVSQVHPETK	sp|P01236|PRL_HUMAN	Replicate 5_50xLLOQ_R1	y9	647.012	52985800	649.683	342595	Replicate 5_50xLLOQ_R2	y9	647.012	49811760	649.683	352739	1.8619 (y9 to y10)	1.8022 (y9 to y10)	1.83204	X	X
LLEGMELIVSQVHPETK	sp|P01236|PRL_HUMAN	Replicate 5_50xLLOQ_R1	y10	647.012	28458206	649.683	181239	Replicate 5_50xLLOQ_R2	y10	647.012	27639490	649.683	177148
LLEGMELIVSQVHPETK	sp|P01236|PRL_HUMAN	Replicate 6_25xLLOQ_R1	y8	647.012	28567814	649.683	386160	Replicate 6_25xLLOQ_R2	y8	647.012	27460336	649.683	352650	1.0719 (y8 to y9)	1.0792 (y8 to y9)	1.07556	X	X
LLEGMELIVSQVHPETK	sp|P01236|PRL_HUMAN	Replicate 6_25xLLOQ_R1	y9	647.012	26651350	649.683	362274	Replicate 6_25xLLOQ_R2	y9	647.012	25445004	649.683	347772	1.8572 (y9 to y10)	1.8126 (y9 to y10)	1.83489	X	X
LLEGMELIVSQVHPETK	sp|P01236|PRL_HUMAN	Replicate 6_25xLLOQ_R1	y10	647.012	14350136	649.683	172183	Replicate 6_25xLLOQ_R2	y10	647.012	14038085	649.683	174432
LLEGMELIVSQVHPETK	sp|P01236|PRL_HUMAN	Replicate 6_50xLLOQ_R1	y8	647.012	56210880	649.683	392562	Replicate 6_50xLLOQ_R2	y8	647.012	56099016	649.683	353566	1.0565 (y8 to y9)	1.0773 (y8 to y9)	1.06689	X	X
LLEGMELIVSQVHPETK	sp|P01236|PRL_HUMAN	Replicate 6_50xLLOQ_R1	y9	647.012	53203572	649.683	363637	Replicate 6_50xLLOQ_R2	y9	647.012	52075716	649.683	355993	1.8109 (y9 to y10)	1.8076 (y9 to y10)	1.80925	X	X
LLEGMELIVSQVHPETK	sp|P01236|PRL_HUMAN	Replicate 6_50xLLOQ_R1	y10	647.012	29379446	649.683	204432	Replicate 6_50xLLOQ_R2	y10	647.012	28809336	649.683	173451
LSAYYNLLHCLR	sp|P01236|PRL_HUMAN	Replicate 1_25xLLOQ_R1	y4	508.266	183994672	511.602	2269077	Replicate 1_25xLLOQ_R2	y4	508.266	200992368	511.602	2138251	1.2349 (y4 to y5)	1.2584 (y4 to y5)	1.24668	X	X
LSAYYNLLHCLR	sp|P01236|PRL_HUMAN	Replicate 1_25xLLOQ_R1	y5	508.266	148993920	511.602	1848747	Replicate 1_25xLLOQ_R2	y5	508.266	159714240	511.602	1655862	1.2712 (y5 to y7)	1.2567 (y5 to y7)	1.26395	X	X
LSAYYNLLHCLR	sp|P01236|PRL_HUMAN	Replicate 1_25xLLOQ_R1	y7	508.266	117211048	511.602	1456277	Replicate 1_25xLLOQ_R2	y7	508.266	127086120	511.602	1313732
LSAYYNLLHCLR	sp|P01236|PRL_HUMAN	Replicate 1_50xLLOQ_R1	y4	508.266	403562304	511.602	2200597	Replicate 1_50xLLOQ_R2	y4	508.266	368952128	511.602	2277661	1.2639 (y4 to y5)	1.2411 (y4 to y5)	1.25248	X	X
LSAYYNLLHCLR	sp|P01236|PRL_HUMAN	Replicate 1_50xLLOQ_R1	y5	508.266	319309536	511.602	1765344	Replicate 1_50xLLOQ_R2	y5	508.266	297279264	511.602	1782572	1.2690 (y5 to y7)	1.2988 (y5 to y7)	1.28392	X	X
LSAYYNLLHCLR	sp|P01236|PRL_HUMAN	Replicate 1_50xLLOQ_R1	y7	508.266	251615088	511.602	1375636	Replicate 1_50xLLOQ_R2	y7	508.266	228886848	511.602	1380851
LSAYYNLLHCLR	sp|P01236|PRL_HUMAN	Replicate 2_25xLLOQ_R1	y4	508.266	191884176	511.602	2145704	Replicate 2_25xLLOQ_R2	y4	508.266	186599040	511.602	2154306	1.2859 (y4 to y5)	1.2648 (y4 to y5)	1.27536	X	X
LSAYYNLLHCLR	sp|P01236|PRL_HUMAN	Replicate 2_25xLLOQ_R1	y5	508.266	149221952	511.602	1787805	Replicate 2_25xLLOQ_R2	y5	508.266	147530192	511.602	1829788	1.2621 (y5 to y7)	1.2596 (y5 to y7)	1.26086	X	X
LSAYYNLLHCLR	sp|P01236|PRL_HUMAN	Replicate 2_25xLLOQ_R1	y7	508.266	118231008	511.602	1401157	Replicate 2_25xLLOQ_R2	y7	508.266	117125568	511.602	1423243
LSAYYNLLHCLR	sp|P01236|PRL_HUMAN	Replicate 2_50xLLOQ_R1	y4	508.266	394408576	511.602	2296757	Replicate 2_50xLLOQ_R2	y4	508.266	387471552	511.602	2201730	1.2287 (y4 to y5)	1.2413 (y4 to y5)	1.23501	X	X
LSAYYNLLHCLR	sp|P01236|PRL_HUMAN	Replicate 2_50xLLOQ_R1	y5	508.266	320983936	511.602	1794141	Replicate 2_50xLLOQ_R2	y5	508.266	312158944	511.602	1658411	1.3126 (y5 to y7)	1.2895 (y5 to y7)	1.30106	X	X
LSAYYNLLHCLR	sp|P01236|PRL_HUMAN	Replicate 2_50xLLOQ_R1	y7	508.266	244538624	511.602	1437974	Replicate 2_50xLLOQ_R2	y7	508.266	242075696	511.602	1337394
LSAYYNLLHCLR	sp|P01236|PRL_HUMAN	Replicate 3_25xLLOQ_R1	y4	508.266	197916640	511.602	2120157	Replicate 3_25xLLOQ_R2	y4	508.266	178716032	511.602	2162211	1.2674 (y4 to y5)	1.2671 (y4 to y5)	1.26724	X	X
LSAYYNLLHCLR	sp|P01236|PRL_HUMAN	Replicate 3_25xLLOQ_R1	y5	508.266	156163024	511.602	1640384	Replicate 3_25xLLOQ_R2	y5	508.266	141043488	511.602	1831221	1.2642 (y5 to y7)	1.3053 (y5 to y7)	1.28471	X	X
LSAYYNLLHCLR	sp|P01236|PRL_HUMAN	Replicate 3_25xLLOQ_R1	y7	508.266	123531936	511.602	1363382	Replicate 3_25xLLOQ_R2	y7	508.266	108057824	511.602	1407761
LSAYYNLLHCLR	sp|P01236|PRL_HUMAN	Replicate 3_50xLLOQ_R1	y4	508.266	403836448	511.602	2127328	Replicate 3_50xLLOQ_R2	y4	508.266	380694272	511.602	2006494	1.2700 (y4 to y5)	1.2579 (y4 to y5)	1.26396	X	X
LSAYYNLLHCLR	sp|P01236|PRL_HUMAN	Replicate 3_50xLLOQ_R1	y5	508.266	317975456	511.602	1753791	Replicate 3_50xLLOQ_R2	y5	508.266	302645952	511.602	1519443	1.2495 (y5 to y7)	1.2765 (y5 to y7)	1.26301	X	X
LSAYYNLLHCLR	sp|P01236|PRL_HUMAN	Replicate 3_50xLLOQ_R1	y7	508.266	254487680	511.602	1341329	Replicate 3_50xLLOQ_R2	y7	508.266	237082464	511.602	1269194
LSAYYNLLHCLR	sp|P01236|PRL_HUMAN	Replicate 4_25xLLOQ_R1	y4	508.266	190746656	511.602	2196585	Replicate 4_25xLLOQ_R2	y4	508.266	174739472	511.602	2221739	1.2595 (y4 to y5)	1.2439 (y4 to y5)	1.25168	X	X
LSAYYNLLHCLR	sp|P01236|PRL_HUMAN	Replicate 4_25xLLOQ_R1	y5	508.266	151451232	511.602	1689743	Replicate 4_25xLLOQ_R2	y5	508.266	140476960	511.602	1709810	1.2693 (y5 to y7)	1.2826 (y5 to y7)	1.27594	X	X
LSAYYNLLHCLR	sp|P01236|PRL_HUMAN	Replicate 4_25xLLOQ_R1	y7	508.266	119320896	511.602	1338424	Replicate 4_25xLLOQ_R2	y7	508.266	109525040	511.602	1399092
LSAYYNLLHCLR	sp|P01236|PRL_HUMAN	Replicate 4_50xLLOQ_R1	y4	508.266	400507840	511.602	2302009	Replicate 4_50xLLOQ_R2	y4	508.266	432761184	511.602	2219914	1.2722 (y4 to y5)	1.2436 (y4 to y5)	1.2579	X	X
LSAYYNLLHCLR	sp|P01236|PRL_HUMAN	Replicate 4_50xLLOQ_R1	y5	508.266	314815808	511.602	1869843	Replicate 4_50xLLOQ_R2	y5	508.266	347992480	511.602	1832146	1.2415 (y5 to y7)	1.2949 (y5 to y7)	1.26819	X	X
LSAYYNLLHCLR	sp|P01236|PRL_HUMAN	Replicate 4_50xLLOQ_R1	y7	508.266	253578064	511.602	1396359	Replicate 4_50xLLOQ_R2	y7	508.266	268743456	511.602	1413241
LSAYYNLLHCLR	sp|P01236|PRL_HUMAN	Replicate 5_25xLLOQ_R1	y4	508.266	199894704	511.602	2135605	Replicate 5_25xLLOQ_R2	y4	508.266	193362752	511.602	2044141	1.2549 (y4 to y5)	1.2846 (y4 to y5)	1.26978	X	X
LSAYYNLLHCLR	sp|P01236|PRL_HUMAN	Replicate 5_25xLLOQ_R1	y5	508.266	159288240	511.602	1767745	Replicate 5_25xLLOQ_R2	y5	508.266	150520432	511.602	1581290	1.2636 (y5 to y7)	1.2692 (y5 to y7)	1.26636	X	X
LSAYYNLLHCLR	sp|P01236|PRL_HUMAN	Replicate 5_25xLLOQ_R1	y7	508.266	126061904	511.602	1386179	Replicate 5_25xLLOQ_R2	y7	508.266	118598776	511.602	1326562
LSAYYNLLHCLR	sp|P01236|PRL_HUMAN	Replicate 5_50xLLOQ_R1	y4	508.266	376133728	511.602	2177792	Replicate 5_50xLLOQ_R2	y4	508.266	378427104	511.602	2339767	1.3008 (y4 to y5)	1.2580 (y4 to y5)	1.2794	X	X
LSAYYNLLHCLR	sp|P01236|PRL_HUMAN	Replicate 5_50xLLOQ_R1	y5	508.266	289160960	511.602	1811211	Replicate 5_50xLLOQ_R2	y5	508.266	300811904	511.602	1844407	1.2487 (y5 to y7)	1.2583 (y5 to y7)	1.25348	X	X
LSAYYNLLHCLR	sp|P01236|PRL_HUMAN	Replicate 5_50xLLOQ_R1	y7	508.266	231574064	511.602	1449651	Replicate 5_50xLLOQ_R2	y7	508.266	239064416	511.602	1413366
LSAYYNLLHCLR	sp|P01236|PRL_HUMAN	Replicate 6_25xLLOQ_R1	y4	508.266	194056528	511.602	2187525	Replicate 6_25xLLOQ_R2	y4	508.266	185181632	511.602	2077934	1.2573 (y4 to y5)	1.2686 (y4 to y5)	1.26295	X	X
LSAYYNLLHCLR	sp|P01236|PRL_HUMAN	Replicate 6_25xLLOQ_R1	y5	508.266	154339392	511.602	1785250	Replicate 6_25xLLOQ_R2	y5	508.266	145978544	511.602	1649854	1.2455 (y5 to y7)	1.2788 (y5 to y7)	1.26217	X	X
LSAYYNLLHCLR	sp|P01236|PRL_HUMAN	Replicate 6_25xLLOQ_R1	y7	508.266	123913952	511.602	1373288	Replicate 6_25xLLOQ_R2	y7	508.266	114151864	511.602	1377817
LSAYYNLLHCLR	sp|P01236|PRL_HUMAN	Replicate 6_50xLLOQ_R1	y4	508.266	396564384	511.602	2173399	Replicate 6_50xLLOQ_R2	y4	508.266	425601824	511.602	2129789	1.2447 (y4 to y5)	1.2758 (y4 to y5)	1.26023	X	X
LSAYYNLLHCLR	sp|P01236|PRL_HUMAN	Replicate 6_50xLLOQ_R1	y5	508.266	318609504	511.602	1734751	Replicate 6_50xLLOQ_R2	y5	508.266	333599168	511.602	1723415	1.2765 (y5 to y7)	1.2541 (y5 to y7)	1.26529	X	X
LSAYYNLLHCLR	sp|P01236|PRL_HUMAN	Replicate 6_50xLLOQ_R1	y7	508.266	249598304	511.602	1380359	Replicate 6_50xLLOQ_R2	y7	508.266	266009888	511.602	1378031
LGAHQLDSYSEDAK	sp|Q16651|PRSS8_HUMAN	Replicate 1_25xLLOQ_R1	y5	511.911	1124389	514.582	935744	Replicate 1_25xLLOQ_R2	y5	511.911	1082209	514.582	1028114	3.7650 (y5 to y7)	4.4060 (y5 to y7)	4.08548	X	X
LGAHQLDSYSEDAK	sp|Q16651|PRSS8_HUMAN	Replicate 1_25xLLOQ_R1	y7	511.911	298644	514.582	222898	Replicate 1_25xLLOQ_R2	y7	511.911	245623	514.582	258732	1.2752 (y7 to y6)	1.1414 (y7 to y6)	1.20828	X	X
LGAHQLDSYSEDAK	sp|Q16651|PRSS8_HUMAN	Replicate 1_25xLLOQ_R1	y6	511.911	234198	514.582	205896	Replicate 1_25xLLOQ_R2	y6	511.911	215196	514.582	210152
LGAHQLDSYSEDAK	sp|Q16651|PRSS8_HUMAN	Replicate 1_50xLLOQ_R1	y5	511.911	2314201	514.582	1007895	Replicate 1_50xLLOQ_R2	y5	511.911	2047564	514.582	1027291	3.8453 (y5 to y7)	3.8958 (y5 to y7)	3.87055	X	X
LGAHQLDSYSEDAK	sp|Q16651|PRSS8_HUMAN	Replicate 1_50xLLOQ_R1	y7	511.911	601829	514.582	247640	Replicate 1_50xLLOQ_R2	y7	511.911	525580	514.582	265037	1.1202 (y7 to y6)	1.1682 (y7 to y6)	1.14418	X	X
LGAHQLDSYSEDAK	sp|Q16651|PRSS8_HUMAN	Replicate 1_50xLLOQ_R1	y6	511.911	537264	514.582	205545	Replicate 1_50xLLOQ_R2	y6	511.911	449913	514.582	225836
LGAHQLDSYSEDAK	sp|Q16651|PRSS8_HUMAN	Replicate 2_25xLLOQ_R1	y5	511.911	1226665	514.582	956516	Replicate 2_25xLLOQ_R2	y5	511.911	1050426	514.582	1041799	4.0578 (y5 to y7)	4.3763 (y5 to y7)	4.21707	X	X
LGAHQLDSYSEDAK	sp|Q16651|PRSS8_HUMAN	Replicate 2_25xLLOQ_R1	y7	511.911	302296	514.582	248755	Replicate 2_25xLLOQ_R2	y7	511.911	240025	514.582	251100	1.2318 (y7 to y6)	1.0756 (y7 to y6)	1.15368	X	X
LGAHQLDSYSEDAK	sp|Q16651|PRSS8_HUMAN	Replicate 2_25xLLOQ_R1	y6	511.911	245409	514.582	192771	Replicate 2_25xLLOQ_R2	y6	511.911	223162	514.582	218598
LGAHQLDSYSEDAK	sp|Q16651|PRSS8_HUMAN	Replicate 2_50xLLOQ_R1	y5	511.911	2195317	514.582	1050328	Replicate 2_50xLLOQ_R2	y5	511.911	2274879	514.582	970846	4.0293 (y5 to y7)	4.0531 (y5 to y7)	4.0412	X	X
LGAHQLDSYSEDAK	sp|Q16651|PRSS8_HUMAN	Replicate 2_50xLLOQ_R1	y7	511.911	544840	514.582	243270	Replicate 2_50xLLOQ_R2	y7	511.911	561268	514.582	217512	1.2119 (y7 to y6)	1.0901 (y7 to y6)	1.15102	X	X
LGAHQLDSYSEDAK	sp|Q16651|PRSS8_HUMAN	Replicate 2_50xLLOQ_R1	y6	511.911	449571	514.582	226650	Replicate 2_50xLLOQ_R2	y6	511.911	514862	514.582	196932
LGAHQLDSYSEDAK	sp|Q16651|PRSS8_HUMAN	Replicate 3_25xLLOQ_R1	y5	511.911	1012951	514.582	1015436	Replicate 3_25xLLOQ_R2	y5	511.911	1009818	514.582	1011635	4.0334 (y5 to y7)	4.5469 (y5 to y7)	4.29016	X	X
LGAHQLDSYSEDAK	sp|Q16651|PRSS8_HUMAN	Replicate 3_25xLLOQ_R1	y7	511.911	251139	514.582	254864	Replicate 3_25xLLOQ_R2	y7	511.911	222090	514.582	254951	1.2639 (y7 to y6)	1.0298 (y7 to y6)	1.14688	X	X
LGAHQLDSYSEDAK	sp|Q16651|PRSS8_HUMAN	Replicate 3_25xLLOQ_R1	y6	511.911	198701	514.582	208995	Replicate 3_25xLLOQ_R2	y6	511.911	215653	514.582	213012
LGAHQLDSYSEDAK	sp|Q16651|PRSS8_HUMAN	Replicate 3_50xLLOQ_R1	y5	511.911	2153759	514.582	1100142	Replicate 3_50xLLOQ_R2	y5	511.911	2083225	514.582	1032579	4.0520 (y5 to y7)	4.2478 (y5 to y7)	4.14989	X	X
LGAHQLDSYSEDAK	sp|Q16651|PRSS8_HUMAN	Replicate 3_50xLLOQ_R1	y7	511.911	531533	514.582	253506	Replicate 3_50xLLOQ_R2	y7	511.911	490424	514.582	280833	1.1288 (y7 to y6)	1.1567 (y7 to y6)	1.14274	X	X
LGAHQLDSYSEDAK	sp|Q16651|PRSS8_HUMAN	Replicate 3_50xLLOQ_R1	y6	511.911	470884	514.582	219598	Replicate 3_50xLLOQ_R2	y6	511.911	423991	514.582	217229
LGAHQLDSYSEDAK	sp|Q16651|PRSS8_HUMAN	Replicate 4_25xLLOQ_R1	y5	511.911	1027562	514.582	1061516	Replicate 4_25xLLOQ_R2	y5	511.911	1150545	514.582	906284	4.0682 (y5 to y7)	4.2816 (y5 to y7)	4.17486	X	X
LGAHQLDSYSEDAK	sp|Q16651|PRSS8_HUMAN	Replicate 4_25xLLOQ_R1	y7	511.911	252587	514.582	267810	Replicate 4_25xLLOQ_R2	y7	511.911	268720	514.582	223869	1.2616 (y7 to y6)	1.1455 (y7 to y6)	1.20354	X	X
LGAHQLDSYSEDAK	sp|Q16651|PRSS8_HUMAN	Replicate 4_25xLLOQ_R1	y6	511.911	200213	514.582	215033	Replicate 4_25xLLOQ_R2	y6	511.911	234589	514.582	191553
LGAHQLDSYSEDAK	sp|Q16651|PRSS8_HUMAN	Replicate 4_50xLLOQ_R1	y5	511.911	2122981	514.582	1029240	Replicate 4_50xLLOQ_R2	y5	511.911	2445149	514.582	977431	3.9733 (y5 to y7)	3.9543 (y5 to y7)	3.96379	X	X
LGAHQLDSYSEDAK	sp|Q16651|PRSS8_HUMAN	Replicate 4_50xLLOQ_R1	y7	511.911	534309	514.582	261908	Replicate 4_50xLLOQ_R2	y7	511.911	618357	514.582	240507	1.2034 (y7 to y6)	1.1468 (y7 to y6)	1.1751	X	X
LGAHQLDSYSEDAK	sp|Q16651|PRSS8_HUMAN	Replicate 4_50xLLOQ_R1	y6	511.911	444011	514.582	205695	Replicate 4_50xLLOQ_R2	y6	511.911	539183	514.582	198186
LGAHQLDSYSEDAK	sp|Q16651|PRSS8_HUMAN	Replicate 5_25xLLOQ_R1	y5	511.911	1049676	514.582	1055565	Replicate 5_25xLLOQ_R2	y5	511.911	1032471	514.582	1016052	3.9520 (y5 to y7)	4.5805 (y5 to y7)	4.26623	X	X
LGAHQLDSYSEDAK	sp|Q16651|PRSS8_HUMAN	Replicate 5_25xLLOQ_R1	y7	511.911	265606	514.582	258937	Replicate 5_25xLLOQ_R2	y7	511.911	225408	514.582	242892	1.1883 (y7 to y6)	1.0661 (y7 to y6)	1.1272	X	X
LGAHQLDSYSEDAK	sp|Q16651|PRSS8_HUMAN	Replicate 5_25xLLOQ_R1	y6	511.911	223513	514.582	207876	Replicate 5_25xLLOQ_R2	y6	511.911	211438	514.582	208059
LGAHQLDSYSEDAK	sp|Q16651|PRSS8_HUMAN	Replicate 5_50xLLOQ_R1	y5	511.911	2242756	514.582	904375	Replicate 5_50xLLOQ_R2	y5	511.911	2045698	514.582	1029414	3.9354 (y5 to y7)	4.0136 (y5 to y7)	3.97451	X	X
LGAHQLDSYSEDAK	sp|Q16651|PRSS8_HUMAN	Replicate 5_50xLLOQ_R1	y7	511.911	569891	514.582	225451	Replicate 5_50xLLOQ_R2	y7	511.911	509690	514.582	230385	1.1761 (y7 to y6)	1.1848 (y7 to y6)	1.18044	X	X
LGAHQLDSYSEDAK	sp|Q16651|PRSS8_HUMAN	Replicate 5_50xLLOQ_R1	y6	511.911	484566	514.582	181269	Replicate 5_50xLLOQ_R2	y6	511.911	430195	514.582	204149
LGAHQLDSYSEDAK	sp|Q16651|PRSS8_HUMAN	Replicate 6_25xLLOQ_R1	y5	511.911	1040927	514.582	1047422	Replicate 6_25xLLOQ_R2	y5	511.911	989083	514.582	1037884	3.8669 (y5 to y7)	3.8557 (y5 to y7)	3.86128	X	X
LGAHQLDSYSEDAK	sp|Q16651|PRSS8_HUMAN	Replicate 6_25xLLOQ_R1	y7	511.911	269189	514.582	241117	Replicate 6_25xLLOQ_R2	y7	511.911	256527	514.582	250012	1.3283 (y7 to y6)	1.2933 (y7 to y6)	1.31079	X	X
LGAHQLDSYSEDAK	sp|Q16651|PRSS8_HUMAN	Replicate 6_25xLLOQ_R1	y6	511.911	202659	514.582	205912	Replicate 6_25xLLOQ_R2	y6	511.911	198352	514.582	200779
LGAHQLDSYSEDAK	sp|Q16651|PRSS8_HUMAN	Replicate 6_50xLLOQ_R1	y5	511.911	2121116	514.582	1084577	Replicate 6_50xLLOQ_R2	y5	511.911	2327694	514.582	1012140	4.5492 (y5 to y7)	3.9522 (y5 to y7)	4.25069	X	X
LGAHQLDSYSEDAK	sp|Q16651|PRSS8_HUMAN	Replicate 6_50xLLOQ_R1	y7	511.911	466264	514.582	262289	Replicate 6_50xLLOQ_R2	y7	511.911	588961	514.582	231320	1.0588 (y7 to y6)	1.1239 (y7 to y6)	1.09136	X	X
LGAHQLDSYSEDAK	sp|Q16651|PRSS8_HUMAN	Replicate 6_50xLLOQ_R1	y6	511.911	440365	514.582	227187	Replicate 6_50xLLOQ_R2	y6	511.911	524028	514.582	222041
PLQQLEVPLISR	sp|Q16651|PRSS8_HUMAN	Replicate 1_25xLLOQ_R1	y7	696.914	62315536	701.918	3988222	Replicate 1_25xLLOQ_R2	y7	696.914	65824148	701.918	4018677	1.0406 (y7 to y8)	1.0430 (y7 to y8)	1.04182	X	X
PLQQLEVPLISR	sp|Q16651|PRSS8_HUMAN	Replicate 1_25xLLOQ_R1	y8	696.914	59881468	701.918	3802120	Replicate 1_25xLLOQ_R2	y8	696.914	63110896	701.918	3809210	1.3957 (y8 to y9)	1.3758 (y8 to y9)	1.38572	X	X
PLQQLEVPLISR	sp|Q16651|PRSS8_HUMAN	Replicate 1_25xLLOQ_R1	y9	696.914	42905676	701.918	2834118	Replicate 1_25xLLOQ_R2	y9	696.914	45872488	701.918	2817508
PLQQLEVPLISR	sp|Q16651|PRSS8_HUMAN	Replicate 1_50xLLOQ_R1	y7	696.914	126298776	701.918	4078420	Replicate 1_50xLLOQ_R2	y7	696.914	126754784	701.918	4127598	1.0401 (y7 to y8)	1.0510 (y7 to y8)	1.04554	X	X
PLQQLEVPLISR	sp|Q16651|PRSS8_HUMAN	Replicate 1_50xLLOQ_R1	y8	696.914	121427112	701.918	3834021	Replicate 1_50xLLOQ_R2	y8	696.914	120609064	701.918	3957098	1.3545 (y8 to y9)	1.3640 (y8 to y9)	1.35927	X	X
PLQQLEVPLISR	sp|Q16651|PRSS8_HUMAN	Replicate 1_50xLLOQ_R1	y9	696.914	89645112	701.918	2822518	Replicate 1_50xLLOQ_R2	y9	696.914	88423008	701.918	2896611
PLQQLEVPLISR	sp|Q16651|PRSS8_HUMAN	Replicate 2_25xLLOQ_R1	y7	696.914	59099212	701.918	3872983	Replicate 2_25xLLOQ_R2	y7	696.914	62806844	701.918	3879458	1.0217 (y7 to y8)	1.0563 (y7 to y8)	1.03901	X	X
PLQQLEVPLISR	sp|Q16651|PRSS8_HUMAN	Replicate 2_25xLLOQ_R1	y8	696.914	57843124	701.918	3766837	Replicate 2_25xLLOQ_R2	y8	696.914	59458480	701.918	3711062	1.4080 (y8 to y9)	1.3713 (y8 to y9)	1.38967	X	X
PLQQLEVPLISR	sp|Q16651|PRSS8_HUMAN	Replicate 2_25xLLOQ_R1	y9	696.914	41080436	701.918	2705697	Replicate 2_25xLLOQ_R2	y9	696.914	43359248	701.918	2687355
PLQQLEVPLISR	sp|Q16651|PRSS8_HUMAN	Replicate 2_50xLLOQ_R1	y7	696.914	122577128	701.918	4066444	Replicate 2_50xLLOQ_R2	y7	696.914	128597328	701.918	3936264	1.0370 (y7 to y8)	1.0461 (y7 to y8)	1.04153	X	X
PLQQLEVPLISR	sp|Q16651|PRSS8_HUMAN	Replicate 2_50xLLOQ_R1	y8	696.914	118208608	701.918	3923277	Replicate 2_50xLLOQ_R2	y8	696.914	122930064	701.918	3770212	1.3585 (y8 to y9)	1.3589 (y8 to y9)	1.35869	X	X
PLQQLEVPLISR	sp|Q16651|PRSS8_HUMAN	Replicate 2_50xLLOQ_R1	y9	696.914	87013504	701.918	2958240	Replicate 2_50xLLOQ_R2	y9	696.914	90464304	701.918	2673885
PLQQLEVPLISR	sp|Q16651|PRSS8_HUMAN	Replicate 3_25xLLOQ_R1	y7	696.914	61078136	701.918	3957650	Replicate 3_25xLLOQ_R2	y7	696.914	61168920	701.918	3890997	1.0422 (y7 to y8)	1.0539 (y7 to y8)	1.04805	X	X
PLQQLEVPLISR	sp|Q16651|PRSS8_HUMAN	Replicate 3_25xLLOQ_R1	y8	696.914	58606996	701.918	3718513	Replicate 3_25xLLOQ_R2	y8	696.914	58038200	701.918	3813109	1.3666 (y8 to y9)	1.3907 (y8 to y9)	1.37862	X	X
PLQQLEVPLISR	sp|Q16651|PRSS8_HUMAN	Replicate 3_25xLLOQ_R1	y9	696.914	42886752	701.918	2738932	Replicate 3_25xLLOQ_R2	y9	696.914	41733604	701.918	2795948
PLQQLEVPLISR	sp|Q16651|PRSS8_HUMAN	Replicate 3_50xLLOQ_R1	y7	696.914	127688960	701.918	3922299	Replicate 3_50xLLOQ_R2	y7	696.914	128110024	701.918	3901039	1.0485 (y7 to y8)	1.0411 (y7 to y8)	1.04481	X	X
PLQQLEVPLISR	sp|Q16651|PRSS8_HUMAN	Replicate 3_50xLLOQ_R1	y8	696.914	121784368	701.918	3720042	Replicate 3_50xLLOQ_R2	y8	696.914	123049432	701.918	3762504	1.3537 (y8 to y9)	1.3632 (y8 to y9)	1.35848	X	X
PLQQLEVPLISR	sp|Q16651|PRSS8_HUMAN	Replicate 3_50xLLOQ_R1	y9	696.914	89961528	701.918	2723968	Replicate 3_50xLLOQ_R2	y9	696.914	90263080	701.918	2654128
PLQQLEVPLISR	sp|Q16651|PRSS8_HUMAN	Replicate 4_25xLLOQ_R1	y7	696.914	60038464	701.918	3908378	Replicate 4_25xLLOQ_R2	y7	696.914	60224128	701.918	3977902	1.0317 (y7 to y8)	1.0585 (y7 to y8)	1.04513	X	X
PLQQLEVPLISR	sp|Q16651|PRSS8_HUMAN	Replicate 4_25xLLOQ_R1	y8	696.914	58192556	701.918	3818538	Replicate 4_25xLLOQ_R2	y8	696.914	56893440	701.918	3844158	1.3775 (y8 to y9)	1.3826 (y8 to y9)	1.38004	X	X
PLQQLEVPLISR	sp|Q16651|PRSS8_HUMAN	Replicate 4_25xLLOQ_R1	y9	696.914	42244952	701.918	2644100	Replicate 4_25xLLOQ_R2	y9	696.914	41150472	701.918	2746938
PLQQLEVPLISR	sp|Q16651|PRSS8_HUMAN	Replicate 4_50xLLOQ_R1	y7	696.914	127795336	701.918	3894938	Replicate 4_50xLLOQ_R2	y7	696.914	139856192	701.918	4149916	1.0542 (y7 to y8)	1.0441 (y7 to y8)	1.04917	X	X
PLQQLEVPLISR	sp|Q16651|PRSS8_HUMAN	Replicate 4_50xLLOQ_R1	y8	696.914	121221344	701.918	3859845	Replicate 4_50xLLOQ_R2	y8	696.914	133947336	701.918	3976966	1.3747 (y8 to y9)	1.3795 (y8 to y9)	1.37709	X	X
PLQQLEVPLISR	sp|Q16651|PRSS8_HUMAN	Replicate 4_50xLLOQ_R1	y9	696.914	88181424	701.918	2758793	Replicate 4_50xLLOQ_R2	y9	696.914	97097864	701.918	2975355
PLQQLEVPLISR	sp|Q16651|PRSS8_HUMAN	Replicate 5_25xLLOQ_R1	y7	696.914	64583768	701.918	4152735	Replicate 5_25xLLOQ_R2	y7	696.914	62571908	701.918	3851356	1.0528 (y7 to y8)	1.0506 (y7 to y8)	1.05174	X	X
PLQQLEVPLISR	sp|Q16651|PRSS8_HUMAN	Replicate 5_25xLLOQ_R1	y8	696.914	61342432	701.918	4041178	Replicate 5_25xLLOQ_R2	y8	696.914	59556548	701.918	3763675	1.3785 (y8 to y9)	1.3788 (y8 to y9)	1.37868	X	X
PLQQLEVPLISR	sp|Q16651|PRSS8_HUMAN	Replicate 5_25xLLOQ_R1	y9	696.914	44498168	701.918	2861692	Replicate 5_25xLLOQ_R2	y9	696.914	43193552	701.918	2667848
PLQQLEVPLISR	sp|Q16651|PRSS8_HUMAN	Replicate 5_50xLLOQ_R1	y7	696.914	124360952	701.918	3879343	Replicate 5_50xLLOQ_R2	y7	696.914	128274544	701.918	4027208	1.0468 (y7 to y8)	1.0377 (y7 to y8)	1.04225	X	X
PLQQLEVPLISR	sp|Q16651|PRSS8_HUMAN	Replicate 5_50xLLOQ_R1	y8	696.914	118797384	701.918	3758669	Replicate 5_50xLLOQ_R2	y8	696.914	123617272	701.918	3823523	1.3513 (y8 to y9)	1.3989 (y8 to y9)	1.37508	X	X
PLQQLEVPLISR	sp|Q16651|PRSS8_HUMAN	Replicate 5_50xLLOQ_R1	y9	696.914	87914520	701.918	2773519	Replicate 5_50xLLOQ_R2	y9	696.914	88369408	701.918	2855344
PLQQLEVPLISR	sp|Q16651|PRSS8_HUMAN	Replicate 6_25xLLOQ_R1	y7	696.914	59386140	701.918	3882655	Replicate 6_25xLLOQ_R2	y7	696.914	61025644	701.918	3783098	1.0261 (y7 to y8)	1.0606 (y7 to y8)	1.04334	X	X
PLQQLEVPLISR	sp|Q16651|PRSS8_HUMAN	Replicate 6_25xLLOQ_R1	y8	696.914	57874680	701.918	3795602	Replicate 6_25xLLOQ_R2	y8	696.914	57540524	701.918	3653707	1.3696 (y8 to y9)	1.3595 (y8 to y9)	1.36454	X	X
PLQQLEVPLISR	sp|Q16651|PRSS8_HUMAN	Replicate 6_25xLLOQ_R1	y9	696.914	42257376	701.918	2631692	Replicate 6_25xLLOQ_R2	y9	696.914	42324944	701.918	2678211
PLQQLEVPLISR	sp|Q16651|PRSS8_HUMAN	Replicate 6_50xLLOQ_R1	y7	696.914	127990464	701.918	4034559	Replicate 6_50xLLOQ_R2	y7	696.914	129999752	701.918	4129782	1.0472 (y7 to y8)	1.0460 (y7 to y8)	1.04659	X	X
PLQQLEVPLISR	sp|Q16651|PRSS8_HUMAN	Replicate 6_50xLLOQ_R1	y8	696.914	122225168	701.918	3881736	Replicate 6_50xLLOQ_R2	y8	696.914	124282600	701.918	3936744	1.3467 (y8 to y9)	1.3817 (y8 to y9)	1.36419	X	X
PLQQLEVPLISR	sp|Q16651|PRSS8_HUMAN	Replicate 6_50xLLOQ_R1	y9	696.914	90759864	701.918	2824123	Replicate 6_50xLLOQ_R2	y9	696.914	89949528	701.918	2841237
IALGGLLFPASNLR	sp|P04278|SHBG_HUMAN	Replicate 1_25xLLOQ_R1	y7	721.43	254102016	726.434	2398526	Replicate 1_25xLLOQ_R2	y7	721.43	271422752	726.434	2614615	1.2526 (y7 to y8)	1.2372 (y7 to y8)	1.24491	X	X
IALGGLLFPASNLR	sp|P04278|SHBG_HUMAN	Replicate 1_25xLLOQ_R1	y8	721.43	202860496	726.434	1904666	Replicate 1_25xLLOQ_R2	y8	721.43	219381056	726.434	2068923	1.3539 (y8 to y11)	1.3567 (y8 to y11)	1.35531	X	X
IALGGLLFPASNLR	sp|P04278|SHBG_HUMAN	Replicate 1_25xLLOQ_R1	y11	721.43	149828992	726.434	1428564	Replicate 1_25xLLOQ_R2	y11	721.43	161705360	726.434	1505987
IALGGLLFPASNLR	sp|P04278|SHBG_HUMAN	Replicate 1_50xLLOQ_R1	y7	721.43	537007168	726.434	2502996	Replicate 1_50xLLOQ_R2	y7	721.43	577370304	726.434	2588378	1.2535 (y7 to y8)	1.2584 (y7 to y8)	1.25592	X	X
IALGGLLFPASNLR	sp|P04278|SHBG_HUMAN	Replicate 1_50xLLOQ_R1	y8	721.43	428414944	726.434	1998010	Replicate 1_50xLLOQ_R2	y8	721.43	458828512	726.434	2079189	1.3658 (y8 to y11)	1.3460 (y8 to y11)	1.35586	X	X
IALGGLLFPASNLR	sp|P04278|SHBG_HUMAN	Replicate 1_50xLLOQ_R1	y11	721.43	313681280	726.434	1454377	Replicate 1_50xLLOQ_R2	y11	721.43	340895264	726.434	1524330
IALGGLLFPASNLR	sp|P04278|SHBG_HUMAN	Replicate 2_25xLLOQ_R1	y7	721.43	230721152	726.434	2063910	Replicate 2_25xLLOQ_R2	y7	721.43	239524480	726.434	2272124	1.2560 (y7 to y8)	1.2526 (y7 to y8)	1.25431	X	X
IALGGLLFPASNLR	sp|P04278|SHBG_HUMAN	Replicate 2_25xLLOQ_R1	y8	721.43	183695840	726.434	1618846	Replicate 2_25xLLOQ_R2	y8	721.43	191218896	726.434	1817094	1.3507 (y8 to y11)	1.3504 (y8 to y11)	1.35055	X	X
IALGGLLFPASNLR	sp|P04278|SHBG_HUMAN	Replicate 2_25xLLOQ_R1	y11	721.43	135998768	726.434	1181071	Replicate 2_25xLLOQ_R2	y11	721.43	141604464	726.434	1344193
IALGGLLFPASNLR	sp|P04278|SHBG_HUMAN	Replicate 2_50xLLOQ_R1	y7	721.43	530220704	726.434	2360280	Replicate 2_50xLLOQ_R2	y7	721.43	560814912	726.434	2431130	1.2392 (y7 to y8)	1.2489 (y7 to y8)	1.24405	X	X
IALGGLLFPASNLR	sp|P04278|SHBG_HUMAN	Replicate 2_50xLLOQ_R1	y8	721.43	427873952	726.434	1865568	Replicate 2_50xLLOQ_R2	y8	721.43	449042944	726.434	1934377	1.3527 (y8 to y11)	1.3437 (y8 to y11)	1.34821	X	X
IALGGLLFPASNLR	sp|P04278|SHBG_HUMAN	Replicate 2_50xLLOQ_R1	y11	721.43	316313152	726.434	1356605	Replicate 2_50xLLOQ_R2	y11	721.43	334177088	726.434	1421245
IALGGLLFPASNLR	sp|P04278|SHBG_HUMAN	Replicate 3_25xLLOQ_R1	y7	721.43	239378624	726.434	2255381	Replicate 3_25xLLOQ_R2	y7	721.43	242769856	726.434	2301284	1.2488 (y7 to y8)	1.2468 (y7 to y8)	1.24779	X	X
IALGGLLFPASNLR	sp|P04278|SHBG_HUMAN	Replicate 3_25xLLOQ_R1	y8	721.43	191691344	726.434	1804024	Replicate 3_25xLLOQ_R2	y8	721.43	194713360	726.434	1787675	1.3683 (y8 to y11)	1.3565 (y8 to y11)	1.3624	X	X
IALGGLLFPASNLR	sp|P04278|SHBG_HUMAN	Replicate 3_25xLLOQ_R1	y11	721.43	140093984	726.434	1354551	Replicate 3_25xLLOQ_R2	y11	721.43	143541312	726.434	1340814
IALGGLLFPASNLR	sp|P04278|SHBG_HUMAN	Replicate 3_50xLLOQ_R1	y7	721.43	577132480	726.434	2277128	Replicate 3_50xLLOQ_R2	y7	721.43	573617664	726.434	2338206	1.2487 (y7 to y8)	1.2447 (y7 to y8)	1.24667	X	X
IALGGLLFPASNLR	sp|P04278|SHBG_HUMAN	Replicate 3_50xLLOQ_R1	y8	721.43	462195584	726.434	1818155	Replicate 3_50xLLOQ_R2	y8	721.43	460858464	726.434	1839698	1.3590 (y8 to y11)	1.3518 (y8 to y11)	1.35541	X	X
IALGGLLFPASNLR	sp|P04278|SHBG_HUMAN	Replicate 3_50xLLOQ_R1	y11	721.43	340101376	726.434	1320985	Replicate 3_50xLLOQ_R2	y11	721.43	340915584	726.434	1371190
IALGGLLFPASNLR	sp|P04278|SHBG_HUMAN	Replicate 4_25xLLOQ_R1	y7	721.43	222150800	726.434	2213775	Replicate 4_25xLLOQ_R2	y7	721.43	220766032	726.434	2149501	1.2568 (y7 to y8)	1.2552 (y7 to y8)	1.25604	X	X
IALGGLLFPASNLR	sp|P04278|SHBG_HUMAN	Replicate 4_25xLLOQ_R1	y8	721.43	176752400	726.434	1777183	Replicate 4_25xLLOQ_R2	y8	721.43	175875296	726.434	1720011	1.3370 (y8 to y11)	1.3489 (y8 to y11)	1.34295	X	X
IALGGLLFPASNLR	sp|P04278|SHBG_HUMAN	Replicate 4_25xLLOQ_R1	y11	721.43	132204448	726.434	1307476	Replicate 4_25xLLOQ_R2	y11	721.43	130380856	726.434	1277852
IALGGLLFPASNLR	sp|P04278|SHBG_HUMAN	Replicate 4_50xLLOQ_R1	y7	721.43	570520832	726.434	2415570	Replicate 4_50xLLOQ_R2	y7	721.43	652223040	726.434	2763981	1.2511 (y7 to y8)	1.2536 (y7 to y8)	1.25235	X	X
IALGGLLFPASNLR	sp|P04278|SHBG_HUMAN	Replicate 4_50xLLOQ_R1	y8	721.43	456028064	726.434	1951376	Replicate 4_50xLLOQ_R2	y8	721.43	520263840	726.434	2197731	1.3575 (y8 to y11)	1.3489 (y8 to y11)	1.35318	X	X
IALGGLLFPASNLR	sp|P04278|SHBG_HUMAN	Replicate 4_50xLLOQ_R1	y11	721.43	335935840	726.434	1454988	Replicate 4_50xLLOQ_R2	y11	721.43	385702880	726.434	1666484
IALGGLLFPASNLR	sp|P04278|SHBG_HUMAN	Replicate 5_25xLLOQ_R1	y7	721.43	260107072	726.434	2524383	Replicate 5_25xLLOQ_R2	y7	721.43	234691216	726.434	2314780	1.2468 (y7 to y8)	1.2508 (y7 to y8)	1.24881	X	X
IALGGLLFPASNLR	sp|P04278|SHBG_HUMAN	Replicate 5_25xLLOQ_R1	y8	721.43	208620944	726.434	1992894	Replicate 5_25xLLOQ_R2	y8	721.43	187630224	726.434	1827285	1.3514 (y8 to y11)	1.3498 (y8 to y11)	1.3506	X	X
IALGGLLFPASNLR	sp|P04278|SHBG_HUMAN	Replicate 5_25xLLOQ_R1	y11	721.43	154373040	726.434	1477279	Replicate 5_25xLLOQ_R2	y11	721.43	139007696	726.434	1365556
IALGGLLFPASNLR	sp|P04278|SHBG_HUMAN	Replicate 5_50xLLOQ_R1	y7	721.43	581948096	726.434	2427652	Replicate 5_50xLLOQ_R2	y7	721.43	596771904	726.434	2579023	1.2503 (y7 to y8)	1.2440 (y7 to y8)	1.24714	X	X
IALGGLLFPASNLR	sp|P04278|SHBG_HUMAN	Replicate 5_50xLLOQ_R1	y8	721.43	465447648	726.434	1917673	Replicate 5_50xLLOQ_R2	y8	721.43	479726880	726.434	2047960	1.3655 (y8 to y11)	1.3660 (y8 to y11)	1.36575	X	X
IALGGLLFPASNLR	sp|P04278|SHBG_HUMAN	Replicate 5_50xLLOQ_R1	y11	721.43	340854848	726.434	1413166	Replicate 5_50xLLOQ_R2	y11	721.43	351200992	726.434	1525801
IALGGLLFPASNLR	sp|P04278|SHBG_HUMAN	Replicate 6_25xLLOQ_R1	y7	721.43	217646960	726.434	2267986	Replicate 6_25xLLOQ_R2	y7	721.43	226289344	726.434	2381989	1.2626 (y7 to y8)	1.2528 (y7 to y8)	1.25771	X	X
IALGGLLFPASNLR	sp|P04278|SHBG_HUMAN	Replicate 6_25xLLOQ_R1	y8	721.43	172380880	726.434	1815625	Replicate 6_25xLLOQ_R2	y8	721.43	180624032	726.434	1898484	1.3351 (y8 to y11)	1.3571 (y8 to y11)	1.34609	X	X
IALGGLLFPASNLR	sp|P04278|SHBG_HUMAN	Replicate 6_25xLLOQ_R1	y11	721.43	129113992	726.434	1347281	Replicate 6_25xLLOQ_R2	y11	721.43	133098872	726.434	1398786
IALGGLLFPASNLR	sp|P04278|SHBG_HUMAN	Replicate 6_50xLLOQ_R1	y7	721.43	502743744	726.434	2257787	Replicate 6_50xLLOQ_R2	y7	721.43	548450752	726.434	2522000	1.2439 (y7 to y8)	1.2618 (y7 to y8)	1.25286	X	X
IALGGLLFPASNLR	sp|P04278|SHBG_HUMAN	Replicate 6_50xLLOQ_R1	y8	721.43	404168864	726.434	1783281	Replicate 6_50xLLOQ_R2	y8	721.43	434648032	726.434	1996007	1.3540 (y8 to y11)	1.3521 (y8 to y11)	1.35308	X	X
IALGGLLFPASNLR	sp|P04278|SHBG_HUMAN	Replicate 6_50xLLOQ_R1	y11	721.43	298494656	726.434	1315973	Replicate 6_50xLLOQ_R2	y11	721.43	321452576	726.434	1491575
LDVDQALNR	sp|P04278|SHBG_HUMAN	Replicate 1_25xLLOQ_R1	y6	522.278	794459	527.282	1286124	Replicate 1_25xLLOQ_R2	y6	522.278	839910	527.282	1168607	1.0159 (y6 to y5)	1.0053 (y6 to y5)	1.0106	X	X
LDVDQALNR	sp|P04278|SHBG_HUMAN	Replicate 1_25xLLOQ_R1	y5	522.278	782009	527.282	1212052	Replicate 1_25xLLOQ_R2	y5	522.278	835506	527.282	1142483	1.8290 (y5 to y7)	1.7289 (y5 to y7)	1.77898	X	X
LDVDQALNR	sp|P04278|SHBG_HUMAN	Replicate 1_25xLLOQ_R1	y7	522.278	427553	527.282	687227	Replicate 1_25xLLOQ_R2	y7	522.278	483250	527.282	625315
LDVDQALNR	sp|P04278|SHBG_HUMAN	Replicate 1_50xLLOQ_R1	y6	522.278	1787890	527.282	1076808	Replicate 1_50xLLOQ_R2	y6	522.278	1567418	527.282	1247888	1.0667 (y6 to y5)	0.9807 (y6 to y5)	1.0237	X	X
LDVDQALNR	sp|P04278|SHBG_HUMAN	Replicate 1_50xLLOQ_R1	y5	522.278	1676042	527.282	1139744	Replicate 1_50xLLOQ_R2	y5	522.278	1598334	527.282	1190832	1.7180 (y5 to y7)	1.7929 (y5 to y7)	1.75543	X	X
LDVDQALNR	sp|P04278|SHBG_HUMAN	Replicate 1_50xLLOQ_R1	y7	522.278	975578	527.282	609006	Replicate 1_50xLLOQ_R2	y7	522.278	891498	527.282	736804
LDVDQALNR	sp|P04278|SHBG_HUMAN	Replicate 2_25xLLOQ_R1	y6	522.278	812377	527.282	1155795	Replicate 2_25xLLOQ_R2	y6	522.278	868226	527.282	1150083	1.0479 (y6 to y5)	1.0472 (y6 to y5)	1.04751	X	X
LDVDQALNR	sp|P04278|SHBG_HUMAN	Replicate 2_25xLLOQ_R1	y5	522.278	775265	527.282	1039397	Replicate 2_25xLLOQ_R2	y5	522.278	829127	527.282	1229832	1.6076 (y5 to y7)	1.7857 (y5 to y7)	1.69666	X	X
LDVDQALNR	sp|P04278|SHBG_HUMAN	Replicate 2_25xLLOQ_R1	y7	522.278	482244	527.282	664860	Replicate 2_25xLLOQ_R2	y7	522.278	464314	527.282	605215
LDVDQALNR	sp|P04278|SHBG_HUMAN	Replicate 2_50xLLOQ_R1	y6	522.278	1766596	527.282	1105684	Replicate 2_50xLLOQ_R2	y6	522.278	1676274	527.282	1253767	1.0570 (y6 to y5)	1.0215 (y6 to y5)	1.03924	X	X
LDVDQALNR	sp|P04278|SHBG_HUMAN	Replicate 2_50xLLOQ_R1	y5	522.278	1671306	527.282	1072439	Replicate 2_50xLLOQ_R2	y5	522.278	1641034	527.282	1134648	1.7330 (y5 to y7)	1.8717 (y5 to y7)	1.80233	X	X
LDVDQALNR	sp|P04278|SHBG_HUMAN	Replicate 2_50xLLOQ_R1	y7	522.278	964412	527.282	577675	Replicate 2_50xLLOQ_R2	y7	522.278	876770	527.282	632485
LDVDQALNR	sp|P04278|SHBG_HUMAN	Replicate 3_25xLLOQ_R1	y6	522.278	815819	527.282	1149889	Replicate 3_25xLLOQ_R2	y6	522.278	830596	527.282	1191423	1.0013 (y6 to y5)	1.0212 (y6 to y5)	1.01122	X	X
LDVDQALNR	sp|P04278|SHBG_HUMAN	Replicate 3_25xLLOQ_R1	y5	522.278	814782	527.282	1228035	Replicate 3_25xLLOQ_R2	y5	522.278	813379	527.282	1157606	1.6826 (y5 to y7)	1.7367 (y5 to y7)	1.70965	X	X
LDVDQALNR	sp|P04278|SHBG_HUMAN	Replicate 3_25xLLOQ_R1	y7	522.278	484234	527.282	614355	Replicate 3_25xLLOQ_R2	y7	522.278	468354	527.282	703758
LDVDQALNR	sp|P04278|SHBG_HUMAN	Replicate 3_50xLLOQ_R1	y6	522.278	1643347	527.282	1239332	Replicate 3_50xLLOQ_R2	y6	522.278	1571119	527.282	1099351	1.0550 (y6 to y5)	0.9956 (y6 to y5)	1.02529	X	X
LDVDQALNR	sp|P04278|SHBG_HUMAN	Replicate 3_50xLLOQ_R1	y5	522.278	1557648	527.282	1265005	Replicate 3_50xLLOQ_R2	y5	522.278	1578114	527.282	1099515	1.7242 (y5 to y7)	1.7626 (y5 to y7)	1.74336	X	X
LDVDQALNR	sp|P04278|SHBG_HUMAN	Replicate 3_50xLLOQ_R1	y7	522.278	903422	527.282	701348	Replicate 3_50xLLOQ_R2	y7	522.278	895355	527.282	616498
LDVDQALNR	sp|P04278|SHBG_HUMAN	Replicate 4_25xLLOQ_R1	y5	522.278	747225	527.282	1310931	Replicate 4_25xLLOQ_R2	y5	522.278	759172	527.282	1216820	1.0132 (y5 to y6)	0.9698 (y5 to y6)	0.991499	X	X
LDVDQALNR	sp|P04278|SHBG_HUMAN	Replicate 4_25xLLOQ_R1	y6	522.278	737502	527.282	1305228	Replicate 4_25xLLOQ_R2	y6	522.278	782802	527.282	1276065	1.8490 (y6 to y7)	1.8499 (y6 to y7)	1.84945	X	X
LDVDQALNR	sp|P04278|SHBG_HUMAN	Replicate 4_25xLLOQ_R1	y7	522.278	398870	527.282	714714	Replicate 4_25xLLOQ_R2	y7	522.278	423156	527.282	703534
LDVDQALNR	sp|P04278|SHBG_HUMAN	Replicate 4_50xLLOQ_R1	y6	522.278	1625018	527.282	1254213	Replicate 4_50xLLOQ_R2	y6	522.278	1740642	527.282	1200982	1.0316 (y6 to y5)	0.9639 (y6 to y5)	0.997757	X	X
LDVDQALNR	sp|P04278|SHBG_HUMAN	Replicate 4_50xLLOQ_R1	y5	522.278	1575230	527.282	1296789	Replicate 4_50xLLOQ_R2	y5	522.278	1805819	527.282	1127152	1.7084 (y5 to y7)	1.8233 (y5 to y7)	1.76586	X	X
LDVDQALNR	sp|P04278|SHBG_HUMAN	Replicate 4_50xLLOQ_R1	y7	522.278	922050	527.282	750894	Replicate 4_50xLLOQ_R2	y7	522.278	990403	527.282	634546
LDVDQALNR	sp|P04278|SHBG_HUMAN	Replicate 5_25xLLOQ_R1	y6	522.278	827282	527.282	1280169	Replicate 5_25xLLOQ_R2	y6	522.278	814336	527.282	1174455	1.0101 (y6 to y5)	0.9984 (y6 to y5)	1.00424	X	X
LDVDQALNR	sp|P04278|SHBG_HUMAN	Replicate 5_25xLLOQ_R1	y5	522.278	819020	527.282	1183754	Replicate 5_25xLLOQ_R2	y5	522.278	815648	527.282	1196614	1.7026 (y5 to y7)	1.7205 (y5 to y7)	1.71159	X	X
LDVDQALNR	sp|P04278|SHBG_HUMAN	Replicate 5_25xLLOQ_R1	y7	522.278	481032	527.282	710310	Replicate 5_25xLLOQ_R2	y7	522.278	474065	527.282	641636
LDVDQALNR	sp|P04278|SHBG_HUMAN	Replicate 5_50xLLOQ_R1	y5	522.278	1667564	527.282	1287023	Replicate 5_50xLLOQ_R2	y5	522.278	1542219	527.282	1157544	1.0003 (y5 to y6)	1.0084 (y5 to y6)	1.00433	X	X
LDVDQALNR	sp|P04278|SHBG_HUMAN	Replicate 5_50xLLOQ_R1	y6	522.278	1667059	527.282	1219675	Replicate 5_50xLLOQ_R2	y6	522.278	1529427	527.282	1177460	1.7502 (y6 to y7)	1.7915 (y6 to y7)	1.77088	X	X
LDVDQALNR	sp|P04278|SHBG_HUMAN	Replicate 5_50xLLOQ_R1	y7	522.278	952481	527.282	710202	Replicate 5_50xLLOQ_R2	y7	522.278	853696	527.282	625397
[truncated: 294 more rows]
