# Supplementary material for: Quantification of putative ovarian cancer serum protein biomarkers using a multiplexed targeted mass spectrometry assay
Source: Clin Proteomics. 2024 Jan 3;21:1. doi: 10.1186/s12014-023-09447-4 (PMC10762856; doi:10.1186/s12014-023-09447-4)
Supplement: Supplementary file 33 — Additional file 33: Table S6. Concentration of 6 endogenous peptides corresponding to 3 proteins in serum samples from 69 patients. [file 12014_2023_9447_MOESM33_ESM.xlsx]

## Sheet: ST6.mean pep. conc. cv < 20%
Supplementary Table 7. Concentration of 6 endogenous peptides corresponding to 3 proteins in serum samples from 69 patients
			Concentration in Patient's sera (pmol mL-1)
Peptide Ids.	Uniprot accession Number	Peptide sequence	Non-cancerous (n = 18)
IBP2_LEG	sp|P18065|IBP2_HUMAN	LEGEACGVYTPR	1.1986	0.81381	1.80962	2.8713	1.39138	0.87438	2.13394	n.d.	1.39685	1.88481	1.29369	0.63962	n.d.	n.d.	n.d.	0.408495	n.d.	1.24497
IBP2_LIQ	sp|P18065|IBP2_HUMAN	LIQGAPTIR	0.47548	0.312395	0.991445	1.08954	0.581325	0.34101	0.81213	0.07067	0.534005	0.7542	0.534885	0.269775	0.153145	0.134585	0.461225	0.166335	0.36757	0.53405
SHBG_QAE	sp|P04278|SHBG_HUMAN	QAEISASAPTSLR	6.07864	8.33981	14.5889	16.6196	6.94767	n.d.	7.60265	2.59251	n.d.	26.0017	9.17302	10.9204	2.3702	3.2364	10.5116	1.58401	5.77261	7.97921
SHBG_LVD	sp|P04278|SHBG_HUMAN	LDVDQALNR	n.d.	0.56154	0.769795	1.82508	0.46547	n.d.	1.15162	n.d.	0.846965	1.88433	0.66074	0.808115	n.d.	n.d.	n.d.	n.d.	0.588385	0.419295
TIMP1_GFQ	sp|P01033|TIMP1_HUMAN	GFQALGDAADIR	0.74666	0.523725	0.914795	0.585985	0.726405	0.70113	0.677735	n.d.	0.7504	0.57131	0.70016	0.67715	n.d.	n.d.	n.d.	0.741125	0.607635	0.79589
TIMP1_SEE	sp|P01033|TIMP1_HUMAN	SEEFLIAGK	1.09415	n.d.	n.d.	n.d.	1.19211	1.50377	n.d.	n.d.	1.28175	n.d.	n.d.	1.28859	n.d.	n.d.	n.d.	1.34332	n.d.	1.50807
Peptide Ids.	Uniprot accession #.	Peptide sequence	Benign (n = 18)
IBP2_LEG	sp|P18065|IBP2_HUMAN	LEGEACGVYTPR	n.d.	0.63647	n.d.	1.84171	0.47683	0.86176	1.65009	n.d.	1.17681	0.47018	1.2244	0.94326	2.15537	n.d.	1.65913	2.88306	n.d.	1.24529
IBP2_LIQ	sp|P18065|IBP2_HUMAN	LIQGAPTIR	n.d.	0.283465	0.09476	0.819485	0.185135	0.353705	n.d.	0.41333	0.482015	0.21384	0.53699	0.38372	0.906715	0.15562	0.680605	1.33855	n.d.	0.51367
SHBG_QAE	sp|P04278|SHBG_HUMAN	QAEISASAPTSLR	n.d.	9.53111	4.10224	18.8883	1.81236	n.d.	9.0914	n.d.	8.01897	10.6601	5.5962	5.13998	8.5863	11.3374	15.0171	6.22017	2.74017	14.1533
SHBG_LVD	sp|P04278|SHBG_HUMAN	LDVDQALNR	0.38151	0.5513	n.d.	n.d.	n.d.	0.374625	n.d.	n.d.	0.50152	n.d.	n.d.	0.479265	0.46102	n.d.	1.26741	0.341315	n.d.	n.d.
TIMP1_GFQ	sp|P01033|TIMP1_HUMAN	GFQALGDAADIR	n.d.	0.67026	0.63059	0.877915	0.856555	n.d.	0.790175	0.68829	n.d.	0.537595	0.79471	0.67525	n.d.	0.55407	0.61703	1.62086	n.d.	n.d.
TIMP1_SEE	sp|P01033|TIMP1_HUMAN	SEEFLIAGK	n.d.	1.17022	1.25961	1.6632	1.45875	n.d.	n.d.	1.08503	n.d.	1.22678	1.74957	1.33761	6.5125	n.d.	0.97506	4.13048	n.d.	0.841005
Peptide Ids.	Uniprot accession #.	Peptide sequence	Early-stage (n = 16)
IBP2_LEG	sp|P18065|IBP2_HUMAN	LEGEACGVYTPR	0.77811	4.67156	1.31042	0.69457	0.75011	3.12257	0.426065	0.964615	1.55398	1.4339	0.77193	1.99887	1.9971	1.09362	1.15516	0.77415
IBP2_LIQ	sp|P18065|IBP2_HUMAN	LIQGAPTIR	0.32179	1.91688	0.4713	0.25618	n.d.	1.38743	0.170305	0.389285	0.57311	0.544805	0.329135	0.71976	0.86391	0.47102	0.41978	n.d.
SHBG_QAE	sp|P04278|SHBG_HUMAN	QAEISASAPTSLR	6.40064	6.69003	9.16735	4.06107	11.6282	14.1505	7.14715	5.22331	9.18801	14.8456	8.97405	9.1466	9.25875	8.66284	4.69189	7.68637
SHBG_LVD	sp|P04278|SHBG_HUMAN	LDVDQALNR	0.389385	0.366105	0.571235	0.360425	n.d.	0.922595	n.d.	n.d.	0.607435	1.44307	0.64453	0.493035	n.d.	n.d.	0.378415	0.666385
TIMP1_GFQ	sp|P01033|TIMP1_HUMAN	GFQALGDAADIR	0.75378	1.45243	0.76281	0.86895	0.556445	0.861615	0.524585	0.619235	0.670015	0.739305	n.d.	0.68787	1.1482	0.82049	0.97327	0.979655
TIMP1_SEE	sp|P01033|TIMP1_HUMAN	SEEFLIAGK	n.d.	2.66348	1.50197	1.46653	1.05057	2.0275	1.17703	1.44124	n.d.	1.37425	n.d.	1.70367	2.68173	1.54435	1.66842	n.d.
Peptide Ids.	Uniprot accession #.	Peptide sequence	Late-stage (n= 17)
IBP2_LEG	sp|P18065|IBP2_HUMAN	LEGEACGVYTPR	1.48282	n.d.	0.66999	1.14045	2.99147	2.67838	1.8106	2.02345	4.15889	1.16047	4.77351	5.72022	3.66715	1.51553	1.62531	0.9435	1.5249
IBP2_LIQ	sp|P18065|IBP2_HUMAN	LIQGAPTIR	n.d.	n.d.	0.251865	0.46627	1.35862	1.05694	0.800335	0.8996	1.70489	0.419975	1.8303	2.24913	1.46254	0.67277	0.60381	0.396605	0.668685
SHBG_QAE	sp|P04278|SHBG_HUMAN	QAEISASAPTSLR	12.1658	n.d.	11.277	8.52106	13.7561	13.2447	14.7401	5.9646	8.07293	4.77217	8.17385	12.325	13.8733	10.5925	9.42546	14.0891	8.85911
SHBG_LVD	sp|P04278|SHBG_HUMAN	LDVDQALNR	0.832325	n.d.	0.686185	n.d.	0.89408	0.826245	0.8413	0.314665	0.53743	0.384155	0.671765	1.19915	0.80165	0.797355	0.47124	1.01795	n.d.
TIMP1_GFQ	sp|P01033|TIMP1_HUMAN	GFQALGDAADIR	n.d.	n.d.	0.666515	0.82087	1.14765	1.0164	n.d.	1.08245	1.45844	1.25968	1.19891	2.26955	1.01961	0.62157	n.d.	0.705695	0.693085
TIMP1_SEE	sp|P01033|TIMP1_HUMAN	SEEFLIAGK	n.d.	n.d.	1.1458	n.d.	2.45085	n.d.	1.15448	2.76046	n.d.	2.07974	2.26999	n.d.	n.d.	1.29583	1.21719	1.66846	1.02841
n.d. defined as 'not detected'.
