# Supplementary material for: Quantification of putative ovarian cancer serum protein biomarkers using a multiplexed targeted mass spectrometry assay
Source: Clin Proteomics. 2024 Jan 3;21:1. doi: 10.1186/s12014-023-09447-4 (PMC10762856; doi:10.1186/s12014-023-09447-4)
Supplement: Supplementary file 34 — Additional file 34: Table S7. Evaluation of diagnostic performance of IBP2_LEG and IBP2_LIQ with CA125. [file 12014_2023_9447_MOESM34_ESM.xlsx]

## Sheet: ST7.CA125
Supplementary Table 8. Evaluation of diagnostic performance of IBP2_LEG and IBP2_LIQ with CA125
Benign vs. late-stage
Biomarkers	Accuracy	Sensitivity	Specificity	AUC	p-value
CA125	94.3% (80.8%-99.3%)	94.4% (94.4%-99.9%)	94.1% (71.3%-99.9%)	0.987 (0.95-1.00)	< 0.0001
IBP2_LEG+CA125	93.1% (77.2%-99.2%)	92.3% (92.3%-98.1%)	93.8% (69.8%-99.8%)	0.981 (0.93-1.00)	< 0.0001
IBP2_LIQ+CA125	93.9% (79.8%-99.3%)	94.4% (94.4%-99.9%)	93.3% (68.1%-99.8%)	0.982 (0.93-1.00)	< 0.0001
IBP1_LEG+IBP2_LIQ+CA125	96.4% (81.7%-99.9%)	100% (100%-100%)	93.3% (68.1%-99.8%)	0.985 (0.94-1.00)	< 0.0001
Summary of diagnostic performance of IBP2_LEG and IBP2_LIQ with CA125 compared to CA125 alone in benign vs. late-stage sera
